# Supplementary material for: Structures of Helicobacter pylori C-terminal protease CtpA reveal a new mode of self-contained proteolytic processing
Source: Commun Biol. 2025 Nov 22;8:1828. doi: 10.1038/s42003-025-09175-5 (PMC12749690; doi:10.1038/s42003-025-09175-5)
Supplement: Supplementary file 4 — Supplementary Data 1 [file 42003_2025_9175_MOESM4_ESM.xlsx]

## Sheet: CtpATM apo spectra 90-113
0 min		0.5 min		1 min		10 min		60 min		120 min			charge state 3
m/z	inten	m/z	inten	m/z	inten	m/z	inten	m/z	inten	m/z	inten
871.599	0.0949	871.603	0.1595	871.603	0.435	871.603	0.4567	871.603	0.378	871.6	0.3199
871.612	0.061	871.616	0.6572	871.616	0.6813	871.616	0.6072	871.615	0.3364	871.613	0.503
871.625	0.2282	871.629	0.5703	871.629	0.4706	871.629	0.7227	871.628	0.7916	871.626	0.3477
871.638	0.3954	871.642	0.8457	871.642	0.6156	871.641	0.3739	871.641	0.4492	871.638	0.2596
871.651	0.4137	871.655	0.6452	871.654	0.8947	871.654	0.5044	871.654	0.6175	871.651	0.4659
871.663	0.0845	871.668	0.4833	871.667	0.944	871.667	0.1807	871.667	0.4512	871.664	0.6282
871.676	0.2099	871.68	0.7225	871.68	0.8646	871.68	0.1832	871.68	0.5047	871.677	0.7278
871.689	0.0627	871.693	0.3286	871.693	0.5965	871.693	0.4768	871.693	0.4492	871.69	0.8947
871.702	0.2787	871.706	0.3576	871.706	0.5171	871.706	0.123	871.706	0.3859	871.703	0.7788
871.715	0.2674	871.719	0.8361	871.719	0.3229	871.719	0.3814	871.719	0.5205	871.716	0.394
871.728	0.4024	871.732	1.1574	871.732	0.8482	871.732	0.6574	871.731	0.6986	871.729	0.7696
871.741	0.3684	871.745	0.6669	871.745	1.3982	871.745	0.68	871.744	0.7817	871.742	1.458
871.754	0.4312	871.758	1.0294	871.758	0.3283	871.758	0.6549	871.757	0.7758	871.754	1.0547
871.767	0.6899	871.771	0.4639	871.77	0.3502	871.77	0.6248	871.77	0.7065	871.767	0.6513
871.779	0.3954	871.784	0.65	871.783	0.8373	871.783	1.1493	871.783	0.6788	871.78	0.6328
871.792	0.4146	871.796	1.0946	871.796	1.1081	871.796	1.0639	871.796	1.1676	871.793	0.8576
871.805	0.3737	871.809	1.66	871.809	2.1615	871.809	1.5758	871.809	0.7778	871.806	1.2076
871.818	0.2857	871.822	1.3749	871.822	2.1123	871.822	1.4955	871.822	1.1954	871.819	1.509
871.831	0.2691	871.835	1.2178	871.835	0.9275	871.835	1.1267	871.835	1.0311	871.832	1.1752
871.844	0.2918	871.848	1.2927	871.848	0.8181	871.848	1.1969	871.847	0.9104	871.845	1.0871
871.857	0.25	871.861	0.4059	871.861	0.8865	871.861	0.6098	871.86	0.7896	871.857	0.5864
871.87	0.1716	871.874	0.7926	871.874	0.8181	871.874	0.6399	871.873	0.5482	871.87	0.3523
871.883	0.2482	871.887	0.4978	871.886	0.6129	871.886	0.4441	871.886	0.665	871.883	0.7649
871.895	0.1925	871.899	1.1768	871.899	0.394	871.899	0.4743	871.899	0.8253	871.896	0.795
871.908	0.2317	871.912	0.3528	871.912	0.5855	871.912	0.6775	871.912	0.5898	871.909	0.7811
871.921	0.3954	871.925	0.4905	871.925	0.7771	871.925	0.5847	871.925	0.4136	871.922	1.1914
871.934	0.5627	871.938	0.7877	871.938	1.4009	871.938	0.399	871.938	0.4413	871.935	1.108
871.947	0.4416	871.951	1.1067	871.951	1.472	871.951	0.9033	871.951	0.5779	871.948	1.3073
871.96	0.3798	871.964	1.5875	871.964	2.022	871.964	2.2935	871.963	1.3181	871.961	1.655
871.973	0.5845	871.977	2.3535	871.977	2.8264	871.977	2.5896	871.976	2.8914	871.974	2.2507
871.986	0.4956	871.99	3.2258	871.99	3.3025	871.99	2.6071	871.989	2.6955	871.986	2.8371
871.999	0.723	872.003	3.0349	872.002	2.3886	872.002	1.6511	872.002	2.4659	871.999	2.3875
872.011	0.804	872.015	1.6117	872.015	2.4051	872.015	1.8067	872.015	1.8425	872.012	1.655
872.024	0.4947	872.028	1.5175	872.028	1.5952	872.028	1.3726	872.028	1.1993	872.025	0.9318
872.037	0.7325	872.041	1.1598	872.041	1.1902	872.041	0.6951	872.041	0.8747	872.038	0.4242
872.05	1.0984	872.054	0.8361	872.054	1.026	872.054	0.3312	872.054	0.8253	872.051	0.5447
872.063	1.7804	872.067	0.795	872.067	0.996	872.067	0.4843	872.067	0.7421	872.064	0.9851
872.076	6.268	872.08	3.6293	872.08	1.6937	872.08	1.2697	872.08	0.8906	872.077	0.4613
872.089	23.301	872.093	6.959	872.093	3.2587	872.093	0.9836	872.092	1.4566	872.09	0.9643
872.102	49.4504	872.106	11.2505	872.106	6.4956	872.106	1.9823	872.105	1.894	872.102	1.006
872.115	67.1629	872.119	12.2242	872.118	5.5352	872.118	2.2734	872.118	2.3076	872.115	1.2633
872.128	52.3631	872.131	8.6336	872.131	3.65	872.131	2.2634	872.131	2.3016	872.128	1.6527
872.14	29.2363	872.144	6.0118	872.144	3.1821	872.144	1.7113	872.144	1.7356	872.141	1.5368
872.153	13.0098	872.157	4.2334	872.157	1.4775	872.157	1.5633	872.157	1.1993	872.154	1.1265
872.166	7.0954	872.17	1.8147	872.17	1.4146	872.17	1.4704	872.17	1.2963	872.167	0.9179
872.179	3.6	872.183	1.2396	872.183	0.8947	872.183	1.0414	872.183	0.6808	872.18	0.7255
872.192	1.7612	872.196	0.7515	872.196	0.8974	872.196	0.4065	872.196	0.8451	872.193	0.7116
872.205	1.1646	872.209	0.8795	872.209	0.197	872.209	1.0138	872.208	0.3463	872.206	0.3755
872.218	0.9581	872.222	0.5413	872.222	0.2353	872.222	0.5596	872.221	0.5007	872.218	0.4219
872.231	0.8771	872.235	0.2755	872.235	0.6156	872.234	0.6574	872.234	0.9203	872.231	0.5493
872.244	0.8676	872.247	0.4639	872.247	0.4268	872.247	0.5621	872.247	0.6907	872.244	0.7046
872.256	0.9773	872.26	1.0777	872.26	0.8728	872.26	0.4316	872.26	0.3325	872.257	0.3291
872.269	0.7047	872.273	0.7007	872.273	0.4268	872.273	0.4793	872.273	0.7303	872.27	0.6305
872.282	0.5043	872.286	0.5799	872.286	0.8974	872.286	0.276	872.286	0.6016	872.283	0.4404
872.295	0.5592	872.299	0.766	872.299	0.2326	872.299	0.6148	872.299	0.3562	872.296	0.5679
872.308	0.5749	872.312	1.4015	872.312	0.8728	872.312	0.9385	872.312	0.5759	872.309	0.9735
872.321	0.5322	872.325	1.5899	872.325	1.379	872.325	0.9761	872.324	0.3701	872.322	0.8205
872.334	0.9878	872.338	0.6983	872.338	1.4146	872.337	1.0138	872.337	0.3246	872.335	0.5076
872.347	0.9712	872.351	1.0656	872.351	0.5937	872.351	0.3538	872.35	0.38	872.347	0.2642
872.36	0.9407	872.364	1.097	872.363	0.7634	872.363	0.3212	872.363	0.7283	872.36	0.3801
872.372	0.7639	872.376	1.1163	872.376	1.2586	872.376	0.1782	872.376	0.4948	872.373	0.4358
872.385	1.2909	872.389	1.0922	872.389	1.3434	872.389	0.3513	872.389	0.8391	872.386	0.7974
872.398	2.681	872.402	2.5202	872.402	1.3051	872.402	1.2446	872.402	1.1597	872.399	0.7487
872.411	9.7748	872.415	6.5096	872.415	4.4079	872.415	2.2358	872.415	2.0325	872.412	0.7765
872.424	33.7169	872.428	18.9996	872.428	10.9117	872.428	2.9032	872.428	4.2055	872.425	1.1451
872.437	79.4523	872.441	32.6326	872.441	15.4591	872.441	5.7864	872.44	5.6344	872.438	2.4338
872.45	100	872.454	36.9409	872.454	16.7068	872.454	5.8416	872.453	6.9623	872.451	3.4213
872.463	71.471	872.467	26.7102	872.466	12.972	872.466	5.1691	872.466	6.6734	872.463	3.806
872.476	37.2672	872.48	18.0041	872.479	9.3986	872.479	5.8441	872.479	4.9694	872.476	3.0759
872.489	17.1315	872.492	10.5666	872.492	6.8403	872.492	5.282	872.492	3.8829	872.489	3.4885
872.501	8.9595	872.505	6.425	872.505	5.7623	872.505	3.6761	872.505	2.8954	872.502	2.9484
872.514	5.0398	872.518	3.5617	872.518	3.3654	872.518	2.6147	872.518	1.4269	872.515	2.2716
872.527	2.006	872.531	1.3894	872.531	1.8031	872.531	2.163	872.531	1.1973	872.528	1.4371
872.54	1.2839	872.544	1.0849	872.544	0.829	872.544	1.2873	872.544	0.8134	872.541	1.057
872.553	1.2134	872.557	1.1236	872.557	0.7634	872.557	0.3914	872.557	0.8589	872.554	0.4937
872.566	1.2795	872.57	0.8795	872.57	0.6293	872.57	0.6549	872.569	0.7778	872.567	0.5308
872.579	0.9817	872.583	0.7201	872.582	0.2326	872.582	0.6072	872.582	0.6096	872.579	0.2921
872.592	0.8475	872.596	1.0487	872.596	0.2079	872.595	0.8782	872.595	0.3879	872.592	0.1993
872.605	1.0914	872.609	0.94	872.608	0.498	872.608	0.7578	872.608	0.4473	872.605	0.6374
872.617	0.9433	872.621	1.1429	872.621	0.996	872.621	0.6474	872.621	0.3919	872.618	0.153
872.63	0.7308	872.634	1.1623	872.634	0.5855	872.634	0.6625	872.634	0.8213	872.631	0.3593
872.643	0.7761	872.647	2.2013	872.647	0.8509	872.647	0.2434	872.647	0.7065	872.644	0.4984
872.656	0.8893	872.66	1.8896	872.66	1.6581	872.66	0.2083	872.66	0.3305	872.657	0.2341
872.669	0.6332	872.673	1.2589	872.673	0.8482	872.673	0.8506	872.673	0.5146	872.67	0.3755
872.682	0.6393	872.686	1.2855	872.686	1.0507	872.686	0.8306	872.685	0.5818	872.683	0.3546
872.695	0.6724	872.699	1.0221	872.699	1.0151	872.698	0.8908	872.698	0.4374	872.696	0.6467
872.708	0.8318	872.712	1.5585	872.712	1.0288	872.712	0.4341	872.711	0.4394	872.708	0.2897
872.721	1.4494	872.725	1.776	872.724	1.6088	872.724	1.0188	872.724	0.6096	872.721	0.1089
872.734	2.4467	872.737	3.3732	872.737	2.2956	872.737	1.5131	872.737	1.2844	872.734	0.6027
872.746	8.8105	872.75	11.7941	872.75	8.4984	872.75	2.1404	872.75	2.1216	872.747	0.9944
872.759	27.7268	872.763	31.9222	872.763	21.0135	872.763	4.3963	872.763	5.3633	872.76	1.757
872.772	59.2007	872.776	51.0016	872.776	31.9197	872.776	6.4037	872.776	8.0112	872.773	2.5057
872.785	72.8063	872.789	52.1397	872.789	33.8568	872.789	7.2594	872.789	9.739	872.786	2.151
872.798	51.2264	872.802	34.7614	872.802	24.565	872.802	6.0649	872.801	6.9604	872.799	3.1014
872.811	26.4045	872.815	20.5002	872.815	14.1622	872.815	3.5105	872.814	4.3737	872.812	1.699
872.824	13.0072	872.828	11.2891	872.828	8.0634	872.827	3.1115	872.827	2.7212	872.824	0.9851
872.837	6.1495	872.841	6.7947	872.84	4.4818	872.84	1.5708	872.84	1.9415	872.837	0.7765
872.85	3.3099	872.854	4.3881	872.853	2.5446	872.853	1.0062	872.853	0.9084	872.85	1.0871
872.862	1.8901	872.866	1.9814	872.866	1.3188	872.866	0.4943	872.866	0.5146	872.863	0.5656
872.875	1.1994	872.879	1.631	872.879	0.6539	872.879	0.6976	872.879	0.6412	872.876	0.3036
872.888	1.3275	872.892	1.1937	872.892	1.0726	872.892	0.675	872.892	0.9678	872.889	0.9921
872.901	1.0339	872.905	1.5682	872.905	0.9385	872.905	0.6374	872.905	0.7243	872.902	0.8646
872.914	0.7648	872.918	1.4836	872.918	0.9193	872.918	0.547	872.918	0.5502	872.915	0.8159
872.927	0.4817	872.931	1.5924	872.931	1.2148	872.931	0.8657	872.93	0.7936	872.928	0.7371
872.94	0.6768	872.944	1.3459	872.944	1.4638	872.944	1.0213	872.943	0.8015	872.941	0.6235
872.953	1.013	872.957	2.1892	872.957	1.2942	872.957	1.9673	872.956	1.0133	872.953	0.5354
872.966	1.0287	872.97	3.163	872.969	2.0712	872.969	1.769	872.969	1.7158	872.966	1.3004
872.979	0.6881	872.982	2.6435	872.982	3.0891	872.982	1.8167	872.982	2.1691	872.979	1.859
872.991	0.7578	872.995	3.9362	872.995	2.6075	872.995	2.7125	872.995	1.6624	872.992	2.1163
873.004	0.716	873.008	2.8851	873.008	1.9536	873.008	2.705	873.008	1.9533	873.005	2.1534
873.017	0.4773	873.021	2.1964	873.021	1.9727	873.021	1.8192	873.021	1.0905	873.018	1.9447
873.03	0.7395	873.034	1.6093	873.034	1.8496	873.034	1.3274	873.034	1.0984	873.031	0.9619
873.043	1.0426	873.047	1.3	873.047	1.4283	873.047	1.9572	873.047	0.7323	873.044	0.8994
873.056	1.1149	873.06	1.6576	873.06	1.0561	873.06	1.4228	873.059	0.944	873.057	0.6977
873.069	1.3614	873.073	3.9797	873.073	2.7936	873.073	1.4529	873.072	0.9163	873.069	0.3894
873.082	5.5128	873.086	14.8145	873.086	11.3549	873.085	2.7452	873.085	3.4159	873.082	0.7974
873.095	17.1141	873.098	37.9026	873.098	29.3313	873.098	6.9407	873.098	7.6491	873.095	1.9494
873.107	31.6151	873.111	62.2714	873.111	46.257	873.111	11.8137	873.111	10.7661	873.108	3.5047
873.12	37.3238	873.124	62.3825	873.124	46.547	873.124	12.3532	873.124	11.0827	873.121	3.7133
873.133	26.6737	873.137	37.487	873.137	33.969	873.137	8.2581	873.137	8.2586	873.134	3.908
873.146	13.434	873.15	20.0169	873.15	20.7864	873.15	5.3021	873.15	4.9754	873.147	2.8464
873.159	6.9221	873.163	10.3999	873.163	10.5697	873.163	3.4553	873.163	3.0418	873.16	1.6249
873.172	4.2672	873.176	5.4851	873.176	7.7706	873.176	2.3186	873.176	1.7732	873.173	1.0686
873.185	2.2908	873.189	3.1509	873.189	4.5775	873.189	1.5457	873.188	1.6268	873.186	0.6931
873.198	1.2064	873.202	1.8968	873.202	2.1479	873.202	0.6625	873.201	1.0727	873.198	0.7046
873.211	1.1245	873.215	1.2106	873.215	1.8961	873.214	0.3814	873.214	0.473	873.211	0.3523
873.223	0.9939	873.227	1.3846	873.227	1.6253	873.227	0.266	873.227	0.4097	873.224	0.6073
873.236	0.6855	873.24	1.921	873.24	1.9454	873.24	0.7402	873.24	0.4017	873.237	0.3361
873.249	0.6228	873.253	1.2927	873.253	1.1629	873.253	0.7051	873.253	0.6669	873.25	0.5169
873.262	0.6672	873.266	1.4426	873.266	1.037	873.266	0.138	873.266	1.13	873.263	0.5215
873.275	0.52	873.279	0.9979	873.279	1.2313	873.279	0.5872	873.279	0.6788	873.276	0.3036
873.288	0.5069	873.292	1.1695	873.292	0.9905	873.292	0.5345	873.292	0.382	873.289	0.5308
873.301	0.4773	873.305	2.1626	873.305	1.2395	873.305	0.5972	873.304	0.4057	873.302	0.6282
873.314	0.52	873.318	1.8751	873.318	2.3148	873.318	1.8293	873.317	1.0727	873.314	0.4311
873.327	0.3188	873.331	2.3583	873.331	1.7046	873.331	1.0213	873.33	0.9104	873.327	0.4474
873.34	0.723	873.344	2.1385	873.343	0.9877	873.343	1.0163	873.343	0.5917	873.34	0.8205
873.352	0.5775	873.356	1.8243	873.356	2.1123	873.356	1.0163	873.356	0.9005	873.353	0.802
873.365	0.5252	873.369	0.7732	873.369	1.5651	873.369	0.7804	873.369	0.6392	873.366	0.5563
873.378	0.6237	873.382	0.8989	873.382	1.8825	873.382	0.7528	873.382	0.9856	873.379	0.707
873.391	0.9311	873.395	1.8702	873.395	2.2628	873.395	1.2346	873.395	1.233	873.392	0.9017
873.404	1.3484	873.408	5.125	873.408	4.1288	873.408	1.9347	873.408	1.5892	873.405	1.3444
873.417	3.0765	873.421	14.7735	873.421	13.6013	873.421	5.7538	873.42	4.1719	873.418	1.9656
873.43	8.6807	873.434	36.2547	873.434	36.7079	873.434	11.9216	873.433	9.0977	873.431	4.3948
873.443	14.6944	873.447	60.3431	873.447	59.3576	873.447	19.8033	873.446	11.6448	873.444	6.3071
873.456	16.034	873.46	60.0411	873.46	56.906	873.46	18.7067	873.459	13.0163	873.456	7.7419
873.469	11.0874	873.473	37.4411	873.472	39.9064	873.472	14.3456	873.472	9.9666	873.469	6.4392
873.482	6.1835	873.486	20.8795	873.485	23.4213	873.485	9.3446	873.485	8.6663	873.482	4.7147
873.494	3.1261	873.498	11.3229	873.498	14.0664	873.498	5.5455	873.498	5.2267	873.495	3.4723
873.507	1.8719	873.511	6.4419	873.511	7.5271	873.511	4.1654	873.511	3.0596	873.508	2.858
873.52	1.1837	873.524	3.7187	873.524	4.1917	873.524	3.5657	873.524	2.4817	873.521	1.7384
873.533	0.466	873.537	1.6914	873.537	1.7812	873.537	1.5633	873.537	2.0523	873.534	1.4278
873.546	0.2282	873.55	1.0632	873.55	1.8141	873.55	1.1292	873.549	1.3794	873.547	1.5275
873.559	0.2465	873.563	0.8336	873.563	1.1656	873.563	1.0238	873.562	0.752	873.56	0.904
873.572	0.2334	873.576	0.9424	873.576	1.1711	873.576	0.7453	873.575	0.4235	873.572	0.3917
873.585	0.331	873.589	1.1961	873.588	0.6539	873.588	0.6072	873.588	0.6274	873.585	0.2179
873.598	0.2691	873.602	1.1043	873.601	0.539	873.601	0.5019	873.601	1.4368	873.598	0.5239
873.611	0.1411	873.615	0.8699	873.614	0.5117	873.614	0.8155	873.614	0.7758	873.611	0.4868
873.623	0.4355	873.627	1.2227	873.627	1.1683	873.627	1.0288	873.627	0.9262	873.624	0.5331
873.636	0.3684	873.64	1.1768	873.64	1.9126	873.64	1.8293	873.64	1.233	873.637	0.5215
873.649	0.2021	873.653	1.7325	873.653	1.4638	873.653	1.0464	873.653	0.6056	873.65	0.802
873.662	0.25	873.666	1.4087	873.666	0.7141	873.666	1.0639	873.666	0.6986	873.663	0.7186
873.675	0.2265	873.679	0.9206	873.679	1.2586	873.679	1.355	873.679	0.4809	873.676	0.795
873.688	0.459	873.692	0.9085	873.692	1.5404	873.692	1.5081	873.692	0.5581	873.689	1.0013
873.701	0.3658	873.705	0.9279	873.705	1.0753	873.705	1.2321	873.704	1.417	873.702	1.1427
873.714	0.4468	873.718	0.8916	873.718	1.0726	873.717	1.8067	873.717	0.9104	873.715	0.9086
873.727	0.473	873.731	1.9524	873.731	1.535	873.73	0.9109	873.73	1.3834	873.727	1.0964
873.74	0.9486	873.744	3.9821	873.743	3.2204	873.743	1.8192	873.743	1.2646	873.74	1.0871
873.753	1.1707	873.756	10.1244	873.756	14.0336	873.756	4.72	873.756	3.5781	873.753	2.355
873.765	2.7978	873.769	27.928	873.769	36.2893	873.769	13.3569	873.769	9.3471	873.766	5.4587
873.778	5.0633	873.782	45.7654	873.782	52.5665	873.782	20.3779	873.782	14.8964	873.779	7.5843
873.791	5.4596	873.795	41.7422	873.795	56.0523	873.795	21.2938	873.795	14.7183	873.792	9.8095
873.804	3.3631	873.808	29.9215	873.808	41.6439	873.808	15.8788	873.808	10.1269	873.805	6.9631
873.817	2.2908	873.821	16.6026	873.821	22.1462	873.821	8.1727	873.821	7.4571	873.818	3.9451
873.83	1.155	873.834	8.5804	873.834	10.9637	873.834	5.9872	873.833	3.59	873.831	3.106
873.843	0.7047	873.847	4.3083	873.847	5.4121	873.847	3.8116	873.846	1.9296	873.843	1.9865
873.856	0.3118	873.86	2.165	873.86	2.6841	873.86	3.0588	873.859	1.7633	873.856	1.5345
873.869	0.3327	873.873	1.1429	873.872	2.364	873.872	1.4755	873.872	0.6966	873.869	0.7209
873.881	0.3101	873.885	1.1864	873.885	1.4419	873.885	0.8632	873.885	0.4552	873.882	0.6212
873.894	0.1603	873.898	2.2375	873.898	0.9084	873.898	0.9234	873.898	0.665	873.895	0.4265
873.907	0.1986	873.911	1.1478	873.911	0.8838	873.911	1.7013	873.911	0.8035	873.908	0.5424
873.92	0.2822	873.924	1.1864	873.924	1.0534	873.924	1.3851	873.924	1.0548	873.921	0.8646
873.933	0.3414	873.937	1.0874	873.937	1.5268	873.937	1.7791	873.937	1.5555	873.934	0.3894
873.946	0.2421	873.95	0.7853	873.95	1.8551	873.95	0.8256	873.95	1.3616	873.947	0.6421
873.959	0.4442	873.963	1.4885	873.963	2.1314	873.963	0.9234	873.962	1.0073	873.96	0.8252
873.972	0.3876	873.976	0.9883	873.976	1.6772	873.976	2.4265	873.975	1.7871	873.972	0.9318
873.985	0.486	873.989	1.4474	873.989	1.8496	873.989	2.5344	873.988	1.4309	873.985	1.5623
873.998	0.3205	874.002	1.8509	874.001	1.68	874.001	1.7565	874.001	2.0186	873.998	1.6596
874.011	0.3902	874.014	1.2299	874.014	1.2915	874.014	1.7339	874.014	1.4685	874.011	1.9633
874.023	0.3118	874.027	1.2517	874.027	1.4009	874.027	1.2371	874.027	1.2626	874.024	1.8149
874.036	0.3075	874.04	0.8916	874.04	0.9631	874.04	1.1442	874.04	1.1142	874.037	1.1706
874.049	0.1812	874.053	1.3773	874.053	1.1984	874.053	1.2019	874.053	1.3101	874.05	1.1358
874.062	0.1158	874.066	1.3193	874.066	1.5541	874.066	1.902	874.066	0.9143	874.063	1.2169
874.075	0.2003	874.079	2.5951	874.079	4.4626	874.079	3.2194	874.079	2.6796	874.076	1.6735
874.088	0.6184	874.092	9.3875	874.092	12.9638	874.092	7.7336	874.091	5.6047	874.089	2.9229
874.101	1.4555	874.105	22.815	874.105	32.8883	874.105	16.5563	874.104	9.7865	874.101	6.7683
874.114	1.8292	874.118	36.9989	874.118	47.0286	874.118	30.7438	874.117	16.351	874.115	11.5665
874.127	1.7168	874.131	34.022	874.13	44.6345	874.13	32.3171	874.13	18.3162	874.127	15.3609
874.14	1.6271	874.144	23.8154	874.143	30.8115	874.143	21.1357	874.143	13.1548	874.14	12.8529
874.153	0.7857	874.157	13.6523	874.156	16.6548	874.156	12.4159	874.156	7.0791	874.153	7.7743
874.165	0.4529	874.169	5.9756	874.169	8.8678	874.169	7.7788	874.169	4.0175	874.166	4.3253
874.178	0.2918	874.182	3.8226	874.182	4.6432	874.182	4.6899	874.182	2.4877	874.179	2.5636
874.191	0.2988	874.195	1.7736	874.195	3.0864	874.195	1.9623	874.195	1.3359	874.192	1.7222
874.204	0.3458	874.208	1.2831	874.208	1.7566	874.208	1.36	874.208	1.6011	874.205	1.6712
874.217	0.4895	874.221	1.5996	874.221	1.1984	874.221	1.5031	874.221	1.4388	874.218	1.159
874.23	0.3179	874.234	0.8167	874.234	1.8086	874.234	1.5758	874.233	0.8945	874.231	0.8414
874.243	0.2256	874.247	1.1623	874.247	1.1656	874.247	1.1392	874.246	0.7976	874.244	0.5818
874.256	0.1463	874.26	0.8868	874.26	1.4857	874.26	1.5382	874.259	0.7243	874.256	0.6351
874.269	0.1124	874.273	1.2468	874.273	0.9303	874.272	0.9084	874.272	0.8055	874.269	0.6212
874.282	0.2831	874.285	0.7708	874.285	0.5855	874.285	1.3048	874.285	0.758	874.282	0.8066
874.294	0.2343	874.298	0.5751	874.298	0.8537	874.298	0.7302	874.298	0.6412	874.295	0.7116
874.307	0.1733	874.311	1.213	874.311	1.0425	874.311	0.8356	874.311	0.6768	874.308	1.1172
874.32	0.1786	874.324	1.4401	874.324	1.3516	874.324	1.0037	874.324	0.855	874.321	0.9666
874.333	0.155	874.337	1.0608	874.337	1.1328	874.337	1.0464	874.337	1.5417	874.334	1.3004
874.346	0.2265	874.35	0.6814	874.35	1.6389	874.35	1.5256	874.35	1.0746	874.347	1.1404
874.359	0.1899	874.363	0.8071	874.363	1.8606	874.363	1.069	874.362	1.2132	874.36	1.2656
874.372	0.3502	874.376	0.7466	874.376	1.6526	874.376	1.1317	874.375	1.0885	874.373	1.5182
874.385	0.3606	874.389	0.981	874.389	1.9618	874.389	1.3952	874.388	0.9955	874.385	1.2656
874.398	0.2831	874.402	2.2424	874.402	1.721	874.402	2.2408	874.401	1.1261	874.398	1.4858
874.411	0.3423	874.415	3.5182	874.414	3.494	874.414	4.7802	874.414	1.6426	874.411	2.5984
874.423	0.6132	874.428	8.9187	874.427	10.0115	874.427	10.943	874.427	6.0124	874.424	5.5561
874.436	0.7665	874.44	20.7442	874.44	29.3997	874.44	24.9046	874.44	17.0457	874.437	12.1413
874.449	1.1524	874.453	33.5895	874.453	45.0695	874.453	41.3129	874.453	24.7541	874.45	21.4965
874.462	1.1445	874.466	30.5473	874.466	44.1255	874.466	43.6365	874.466	25.5972	874.463	22.5743
874.475	1.3431	874.479	19.9299	874.479	28.7676	874.479	31.1678	874.479	17.9263	874.476	16.3043
874.488	0.9756	874.492	10.7865	874.492	16.6931	874.492	16.9552	874.492	11.1085	874.489	10.8919
874.501	0.7151	874.505	7.2176	874.505	9.4889	874.505	9.6407	874.505	6.8218	874.502	6.2167
874.514	0.5914	874.518	3.9096	874.518	5.0837	874.518	6.5793	874.517	4.1184	874.515	4.5269
874.527	0.4059	874.531	2.107	874.531	3.4092	874.531	4.1604	874.53	2.7588	874.528	2.1951
874.54	0.2517	874.544	1.6649	874.543	1.9317	874.543	1.6611	874.543	1.3576	874.54	1.9169
874.553	0.1307	874.557	1.0849	874.556	0.9604	874.556	1.4629	874.556	1.1419	874.553	1.0755
874.566	0.1646	874.569	0.7128	874.569	0.8318	874.569	1.0388	874.569	0.9341	874.566	0.7464
874.578	0.1019	874.582	0.5823	874.582	0.5965	874.582	0.9134	874.582	1.0489	874.579	0.3778
874.591	0.2064	874.595	0.9303	874.595	0.446	874.595	0.7754	874.595	1.039	874.592	0.452
874.604	0.2117	874.608	0.6766	874.608	0.5445	874.608	0.9711	874.608	1.1459	874.605	0.7441
874.617	0.1141	874.621	0.7684	874.621	0.7771	874.621	0.6374	874.621	1.1142	874.618	0.999
874.63	0.0854	874.634	0.981	874.634	1.1683	874.634	0.8933	874.634	0.8193	874.631	0.7301
874.643	0.0967	874.647	0.8022	874.647	1.1054	874.647	0.6072	874.646	0.9579	874.644	0.7649
874.656	0.0845	874.66	0.5848	874.66	0.6293	874.66	0.7227	874.659	0.754	874.657	0.9689
874.669	0.128	874.673	0.8868	874.673	0.8208	874.673	1.4428	874.672	0.5284	874.669	0.751
874.682	0.1751	874.686	0.8385	874.686	1.1081	874.686	1.5658	874.685	1.0766	874.682	0.9434
874.695	0.1899	874.699	0.7587	874.698	0.8509	874.698	1.2572	874.698	1.7119	874.695	1.3722
874.707	0.3049	874.712	1.0535	874.711	0.9741	874.711	1.0514	874.711	1.041	874.708	0.8275
874.72	0.2117	874.724	1.1502	874.724	1.2367	874.724	1.4654	874.724	1.0905	874.721	0.6606
874.733	0.1585	874.737	1.4715	874.737	2.2026	874.737	1.8443	874.737	1.5734	874.734	1.1474
874.746	0.1167	874.75	3.1316	874.75	3.3928	874.75	3.9822	874.75	2.551	874.747	1.9123
874.759	0.2134	874.763	6.7851	874.763	10.0826	874.763	11.894	874.763	7.7639	874.76	4.1862
874.772	0.3031	874.776	19.9831	874.776	23.227	874.776	30.1465	874.776	20.2715	874.773	14.4453
874.785	0.4164	874.789	31.149	874.789	35.6818	874.789	52.4691	874.788	31.9717	874.786	24.7207
874.798	0.2761	874.802	29.4696	874.802	36.8529	874.802	48.1381	874.801	33.2641	874.799	29.746
874.811	0.2665	874.815	18.7218	874.815	25.9193	874.815	34.2442	874.814	24.9659	874.812	20.6527
874.824	0.2691	874.828	11.306	874.827	15.5959	874.827	19.5674	874.827	13.4121	874.824	13.8264
874.837	0.412	874.841	7.0533	874.84	6.7555	874.84	10.8501	874.84	7.1998	874.837	6.1935
874.85	0.2665	874.854	3.6583	874.853	4.5064	874.853	5.4778	874.853	4.3262	874.85	3.7411
874.862	0.3232	874.866	1.602	874.866	1.9208	874.866	2.9058	874.866	2.0859	874.863	3.0504
874.875	0.3101	874.879	0.9641	874.879	1.6909	874.879	1.9296	874.879	1.32	874.876	1.1821
874.888	0.2073	874.892	0.8844	874.892	1.1847	874.892	1.7916	874.892	1.037	874.889	0.9573
874.901	0.1516	874.905	0.8771	874.905	1.3845	874.905	1.36	874.905	0.9044	874.902	0.8136
874.914	0.2361	874.918	1.0197	874.918	1.576	874.918	1.0765	874.918	1.2488	874.915	0.4589
874.927	0.1655	874.931	0.7901	874.931	1.0343	874.931	1.2546	874.931	0.8332	874.928	0.8275
874.94	0.2883	874.944	1.039	874.944	1.2531	874.944	1.3149	874.943	1.2567	874.941	1.0593
874.953	0.3293	874.957	1.2807	874.957	1.7429	874.957	1.759	874.956	1.2963	874.953	1.6527
874.966	0.4765	874.97	1.5851	874.97	2.2163	874.97	1.8519	874.969	1.5674	874.966	1.8659
874.979	0.5374	874.983	1.9089	874.982	2.0329	874.982	2.296	874.982	1.4032	874.979	1.6202
874.991	0.493	874.995	1.5682	874.995	2.0165	874.995	1.5056	874.995	1.3082	874.992	1.5739
875.005	0.2691	875.008	1.0584	875.008	1.5514	875.008	1.34	875.008	1.3576	875.005	1.3259
875.017	0.6646	875.021	0.8119	875.021	1.6991	875.021	1.5733	875.021	1.2092	875.018	1.7593
875.03	0.3937	875.034	0.8795	875.034	1.1273	875.034	1.3098	875.034	1.2112	875.031	1.0431
875.043	0.3815	875.047	0.708	875.047	1.4501	875.047	1.9347	875.047	1.5793	875.044	0.8553
875.056	0.2901	875.06	0.9303	875.06	0.9987	875.06	1.611	875.06	1.2052	875.057	1.0407
875.069	0.2726	875.073	1.718	875.073	1.4638	875.073	1.478	875.072	1.4645	875.07	0.7186
875.082	0.2265	875.086	3.4094	875.086	4.5256	875.086	3.8292	875.085	2.7133	875.083	2.253
875.095	0.1498	875.099	10.1679	875.099	11.3248	875.099	13.2565	875.098	12.6225	875.096	5.7925
875.108	0.277	875.112	22.9069	875.112	26.2559	875.111	36.0208	875.111	28.3896	875.108	20.6527
875.121	0.2631	875.125	38.6855	875.125	39.89	875.124	56.4865	875.124	45.2552	875.121	36.0229
875.134	0.2744	875.138	38.3835	875.137	37.764	875.137	59.1037	875.137	48.8868	875.134	38.1623
875.146	0.2178	875.15	25.9321	875.15	26.1054	875.15	38.2591	875.15	31.9737	875.147	27.1267
875.159	0.2317	875.163	12.3982	875.163	15.1335	875.163	21.8985	875.163	16.1511	875.16	19.0789
875.172	0.2151	875.176	7.481	875.176	8.0196	875.176	10.7347	875.176	9.1235	875.173	9.471
875.185	0.1098	875.189	4.3059	875.189	4.8211	875.189	6.5141	875.189	4.6567	875.186	5.0229
875.198	0.1786	875.202	2.6072	875.202	2.9194	875.202	3.7815	875.202	2.6223	875.199	4.1676
875.211	0.243	875.215	1.3676	875.215	2.0439	875.215	1.9698	875.215	1.0885	875.212	2.0722
875.224	0.1028	875.228	1.2082	875.228	1.5131	875.228	1.1919	875.227	0.948	875.225	0.9249
875.237	0.1559	875.241	1.4522	875.241	1.1163	875.241	1.1292	875.24	1.2587	875.238	1.2424
875.25	0.115	875.254	1.1768	875.254	1.4283	875.254	0.7854	875.253	1.3952	875.25	1.0732
875.263	0.1437	875.267	0.5485	875.266	1.1902	875.266	1.1819	875.266	1.2745	875.263	1.0523
875.276	0.108	875.28	0.5678	875.279	1.2176	875.279	0.808	875.279	1.2785	875.276	0.5239
875.288	0.2186	875.293	1.1381	875.292	0.9412	875.292	1.0012	875.292	1.0786	875.289	1.1984
875.301	0.0653	875.305	1.3169	875.305	1.0397	875.305	0.7076	875.305	1.1043	875.302	0.9851
875.314	0.2247	875.318	0.7515	875.318	0.684	875.318	1.207	875.318	1.0252	875.315	1.2494
875.327	0.2709	875.331	0.6645	875.331	0.7305	875.331	1.4177	875.331	0.944	875.328	1.3444
875.34	0.2265	875.344	0.4712	875.344	0.9193	875.344	0.8682	875.344	0.942	875.341	0.5795
875.353	0.2735	875.357	0.6331	875.357	1.0288	875.357	1.0213	875.357	1.1578	875.354	1.1057
875.366	0.189	875.37	0.7829	875.37	0.9221	875.37	1.3701	875.37	1.5358	875.367	0.7441
875.379	0.2273	875.383	0.9955	875.383	1.6581	875.383	1.4378	875.382	1.6486	875.38	1.4186
875.392	0.3249	875.396	1.1429	875.396	1.7292	875.396	1.5031	875.395	1.799	875.393	1.662
875.405	0.2901	875.409	1.9983	875.409	2.4133	875.409	3.0739	875.408	2.1176	875.405	2.0792
875.418	0.3615	875.422	3.9918	875.422	5.3546	875.422	5.0437	875.421	5.2168	875.418	3.5696
875.431	0.5296	875.434	15.2277	875.434	15.6753	875.434	16.363	875.434	14.9023	875.431	10.076
875.443	0.5278	875.447	35.3123	875.447	34.426	875.447	41.4182	875.447	37.242	875.444	28.3251
875.456	0.7047	875.46	54.1235	875.46	51.0561	875.46	65.6604	875.46	58.2596	875.457	49.0126
875.469	0.4947	875.473	53.9809	875.473	53.3217	875.473	62.6016	875.473	61.345	875.47	56.3882
875.482	0.662	875.486	34.9619	875.486	35.8132	875.486	44.2337	875.486	41.4574	875.483	42.0889
875.495	0.5975	875.499	18.9465	875.499	19.4046	875.499	24.0741	875.499	20.8079	875.496	22.2591
875.508	0.297	875.512	10.1993	875.512	11.2263	875.512	12.9655	875.512	11.1758	875.509	12.0069
875.521	0.3684	875.525	5.3039	875.525	6.5558	875.525	6.5593	875.524	6.7565	875.522	6.0822
875.534	0.351	875.538	2.3173	875.538	3.4776	875.538	3.6661	875.537	3.5366	875.535	3.6693
875.547	0.1289	875.551	1.4232	875.551	1.2559	875.551	2.286	875.55	2.1374	875.548	1.9262
875.56	0.1045	875.564	1.0898	875.563	0.5363	875.563	1.5382	875.563	1.6782	875.56	1.0431
875.573	0.0801	875.577	1.6069	875.577	1.2066	875.576	1.0614	875.576	1.039	875.573	1.1845
875.586	0.0688	875.59	1.4401	875.589	1.6882	875.589	1.7766	875.589	0.9401	875.586	0.8739
875.598	0.1455	875.602	0.9641	875.602	1.2531	875.602	1.0765	875.602	1.5852	875.599	1.1566
875.611	0.2082	875.615	0.5002	875.615	0.5226	875.615	0.8406	875.615	1.3814	875.612	1.7778
875.624	0.1193	875.628	0.5848	875.628	0.7415	875.628	0.9184	875.628	0.7857	875.625	1.9332
875.637	0.115	875.641	0.9496	875.641	1.1081	875.641	0.7754	875.641	0.9678	875.638	1.0686
875.65	0.0984	875.654	0.9593	875.654	1.0917	875.654	1.3701	875.654	0.6333	875.651	1.0083
875.663	0.1986	875.667	1.329	875.667	0.9084	875.667	1.4152	875.667	0.9697	875.664	0.5146
875.676	0.1812	875.68	0.7853	875.68	0.8646	875.68	1.3149	875.679	1.2884	875.677	0.8785
875.689	0.1585	875.693	0.9279	875.693	1.13	875.693	1.8067	875.692	1.4447	875.69	0.758
875.702	0.1594	875.706	1.7035	875.706	0.8318	875.706	1.4353	875.705	1.417	875.702	1.1149
875.715	0.2901	875.719	1.4957	875.718	1.3434	875.718	1.9572	875.718	1.51	875.715	1.3768
875.728	0.3371	875.732	1.9137	875.731	2.3804	875.731	2.5469	875.731	1.2824	875.728	1.6921
875.74	0.2517	875.745	2.5734	875.744	2.6212	875.744	2.2458	875.744	3.1784	875.741	2.0815
875.754	0.2674	875.758	5.647	875.757	6.2794	875.757	4.3662	875.757	5.5176	875.754	4.3554
875.766	0.2395	875.77	18.5599	875.77	16.8245	875.77	16.6064	875.77	16.8596	875.767	13.2979
875.779	0.2535	875.783	43.6245	875.783	43.2363	875.783	46.4017	875.783	42.1758	875.78	34.3818
875.792	0.3205	875.796	71.9947	875.796	64.2908	875.796	68.3052	875.796	71.4045	875.793	56.97
875.805	0.2064	875.809	68.6384	875.809	60.4356	875.809	65.3242	875.809	69.0356	875.806	64.5033
875.818	0.1176	875.822	40.0556	875.822	41.6274	875.822	45.275	875.822	48.4276	875.819	47.346
875.831	0.0993	875.835	20.65	875.835	22.543	875.835	24.0139	875.835	23.1768	875.832	24.2919
875.844	0.2779	875.848	11.5549	875.848	12.9419	875.848	15.3744	875.847	12.7729	875.845	11.9211
875.857	0.1786	875.861	5.4174	875.861	7.2042	875.861	7.2167	875.86	6.4715	875.857	6.2468
875.87	0.1759	875.874	3.3974	875.874	3.6391	875.874	4.1353	875.873	3.4733	875.87	3.5441
875.883	0.155	875.887	2.2134	875.886	1.1875	875.886	2.9359	875.886	2.7014	875.883	2.5034
875.896	0.2622	875.9	1.3773	875.899	0.892	875.899	1.5482	875.899	1.5832	875.896	1.9424
875.909	0.2221	875.912	1.3821	875.912	0.7169	875.912	0.8105	875.912	1.611	875.909	1.1242
875.921	0.2517	875.925	1.6504	875.925	0.7771	875.925	1.6185	875.925	1.3299	875.922	1.261
875.934	0.2587	875.938	0.8699	875.938	1.3161	875.938	1.4052	875.938	1.7713	875.935	1.3328
875.947	0.3571	875.951	1.2807	875.951	1.6171	875.951	1.3625	875.951	1.9375	875.948	1.9308
875.96	0.2482	875.964	2.4091	875.964	2.5063	875.964	1.9874	875.964	2.2086	875.961	1.8288
875.973	0.5662	875.977	2.2303	875.977	2.2464	875.977	2.572	875.977	2.4362	875.974	1.6318
875.986	0.3937	875.99	2.281	875.99	2.2983	875.99	3.0362	875.99	1.985	875.987	2.0444
875.999	0.4947	876.003	2.1795	876.003	2.2682	876.003	2.153	876.002	1.8148	876	1.5901
876.012	0.2831	876.016	1.2106	876.016	1.4337	876.016	2.0451	876.015	1.5397	876.013	1.4116
876.025	0.2691	876.029	1.5247	876.029	1.1464	876.029	1.4955	876.028	1.0054	876.025	1.1404
876.038	0.1603	876.042	1.155	876.042	1.4693	876.042	1.8418	876.041	1.421	876.038	1.356
876.051	0.1934	876.055	0.8191	876.054	1.7566	876.054	1.7189	876.054	1.2725	876.051	0.8785
876.063	0.2003	876.067	0.8699	876.067	1.5541	876.067	0.8381	876.067	1.6525	876.064	1.5831
876.076	0.1402	876.08	1.9427	876.08	2.2874	876.08	2.0827	876.08	2.1473	876.077	2.2136
876.089	0.1307	876.093	5.6276	876.093	5.5516	876.093	5.6559	876.093	6.0104	876.09	3.9938
876.102	0.3205	876.106	21.0898	876.106	20.3732	876.106	20.7693	876.106	19.3711	876.103	13.9122
876.115	0.2247	876.119	52.3934	876.119	57.1413	876.119	52.424	876.119	53.2506	876.116	40.6379
876.128	0.2256	876.132	82.844	876.132	84.6065	876.132	81.4689	876.132	82.8178	876.129	67.6278
876.141	0.209	876.145	82.2448	876.145	85.8186	876.145	77.7426	876.144	78.7508	876.142	74.8945
876.154	0.2204	876.158	51.7869	876.158	54.0905	876.158	51.9372	876.158	53.6801	876.155	54.0564
876.167	0.0906	876.171	25.0091	876.171	29.1726	876.171	26.9296	876.17	29.0487	876.168	29.9917
876.18	0.1524	876.184	12.2798	876.184	13.1526	876.184	12.6744	876.183	15.2032	876.181	14.7374
876.193	0.3031	876.197	7.5317	876.197	8.036	876.197	8.1476	876.196	8.7455	876.193	8.0548
876.206	0.2857	876.21	3.3998	876.209	3.7376	876.209	3.7213	876.209	5.3158	876.206	5.3869
876.219	0.2796	876.222	2.1046	876.222	3.1465	876.222	1.8845	876.222	2.8815	876.219	2.8928
876.231	0.1786	876.236	2.194	876.235	2.5473	876.235	1.4102	876.235	1.8207	876.232	2.2067
876.244	0.1019	876.248	1.3338	876.248	1.9153	876.248	1.631	876.248	1.9039	876.245	2.2785
876.257	0.1228	876.261	1.0584	876.261	1.6499	876.261	1.4654	876.261	1.888	876.258	1.1566
876.27	0.1028	876.274	1.0777	876.274	1.2477	876.274	1.0138	876.274	1.4704	876.271	1.3653
876.283	0.169	876.287	1.2517	876.287	1.2723	876.287	1.4504	876.287	1.3418	876.284	1.4788
876.296	0.1045	876.3	1.4981	876.3	1.784	876.3	1.0062	876.3	1.0905	876.297	1.2633
876.309	0.1481	876.313	1.457	876.313	1.2832	876.313	0.8055	876.312	1.4111	876.31	1.6017
876.322	0.0967	876.326	1.0076	876.326	0.8947	876.326	1.2597	876.325	2.0384	876.323	0.9086
876.335	0.1463	876.339	1.1888	876.339	0.9713	876.339	1.5131	876.338	2.0167	876.336	0.853
876.348	0.1071	876.352	1.3242	876.352	1.026	876.352	1.3425	876.351	1.6585	876.348	1.5345
876.361	0.209	876.365	1.8123	876.365	1.7019	876.365	1.4278	876.364	1.4427	876.361	1.0732
876.374	0.115	876.378	1.7543	876.377	1.7703	876.377	1.5056	876.377	1.508	876.374	1.4255
876.386	0.2413	876.39	1.5271	876.39	2.851	876.39	1.8393	876.39	1.3972	876.387	1.6921
876.399	0.304	876.403	1.9766	876.403	2.6458	876.403	1.4629	876.403	1.9316	876.4	2.0351
876.412	0.2421	876.416	3.5568	876.416	3.3408	876.416	2.0476	876.416	3.2397	876.413	2.4871
876.425	0.2038	876.429	7.3916	876.429	8.4711	876.429	6.9582	876.429	7.4235	876.426	5.4981
876.438	0.4608	876.442	23.8686	876.442	28.754	876.442	24.1719	876.442	25.2508	876.439	18.147
876.451	0.4259	876.455	61.7494	876.455	66.1869	876.455	62.1826	876.455	64.6896	876.452	47.3622
876.464	0.4329	876.468	100	876.468	97.6032	876.468	91.1899	876.468	98.3594	876.465	90.4687
876.477	0.7021	876.481	87.9618	876.481	98.0902	876.481	86.9743	876.481	90.1225	876.478	94.3002
876.49	0.4451	876.494	52.478	876.494	62.1539	876.494	58.4814	876.493	57.6837	876.491	64.3341
876.503	0.2953	876.507	29.9746	876.507	31.9634	876.507	30.2745	876.506	31.1069	876.504	35.5153
876.516	0.2779	876.52	15.2205	876.52	16.2417	876.52	15.9967	876.519	17.5345	876.516	18.8447
876.529	0.2151	876.533	7.7854	876.533	9.4424	876.532	9.6055	876.532	10.5464	876.529	9.573
876.542	0.2848	876.546	3.8903	876.545	4.583	876.545	5.3699	876.545	4.6706	876.542	4.1885
876.554	0.2944	876.558	1.9693	876.558	2.7252	876.558	2.1379	876.558	2.6124	876.555	3.4931
876.567	0.2221	876.571	2.1795	876.571	1.3434	876.571	1.9598	876.571	2.0325	876.568	1.1891
876.58	0.0888	876.584	1.445	876.584	2.1013	876.584	1.6185	876.584	1.4071	876.581	1.4394
876.593	0.1141	876.597	1.242	876.597	1.3106	876.597	2.0451	876.597	1.3378	876.594	2.0282
876.606	0.0714	876.61	2.0563	876.61	2.0904	876.61	1.3927	876.61	1.4566	876.607	1.553
876.619	0.1925	876.623	1.4474	876.623	1.6335	876.623	1.4152	876.623	1.7911	876.62	1.2215
876.632	0.1725	876.636	1.4788	876.636	1.1273	876.636	1.897	876.636	2.1908	876.633	0.8854
876.645	0.1455	876.649	1.5465	876.649	1.6964	876.649	1.4453	876.649	1.3675	876.646	1.5669
876.658	0.1333	876.662	0.8312	876.662	1.4173	876.662	1.4529	876.661	1.421	876.659	0.9457
876.671	0.1969	876.675	1.0076	876.675	1.6663	876.675	1.069	876.674	1.1795	876.672	0.9272
876.684	0.1054	876.688	0.7442	876.688	1.5131	876.688	1.5131	876.687	1.2844	876.684	0.9758
876.697	0.1472	876.701	1.3531	876.701	1.078	876.7	1.9422	876.7	1.5041	876.697	1.349
876.71	0.1185	876.714	1.1671	876.713	1.0178	876.713	1.5482	876.713	1.6446	876.71	1.1798
876.722	0.1385	876.726	1.1091	876.726	1.2668	876.726	1.5432	876.726	1.4981	876.723	1.5669
876.736	0.2047	876.74	1.0076	876.739	1.8715	876.739	2.7426	876.739	2.0127	876.736	1.5391
876.748	0.1202	876.752	2.4695	876.752	2.8346	876.752	4.0977	876.752	3.2556	876.749	3.3981
876.761	0.3092	876.765	7.9352	876.765	8.9444	876.765	8.5767	876.765	8.4387	876.762	6.8031
876.774	0.2613	876.778	27.1016	876.778	28.5378	876.778	28.2244	876.778	29.1536	876.775	22.1663
876.787	0.1402	876.791	64.3639	876.791	67.6179	876.791	69.6628	876.791	70.0212	876.788	56.6455
876.8	0.2935	876.804	91.0209	876.804	100	876.804	100	876.804	100	876.801	92.9581
876.813	0.1908	876.817	80.911	876.817	92.9025	876.817	97.7768	876.817	95.3551	876.814	97.4619
876.826	0.1733	876.83	47.4979	876.83	58.6681	876.83	61.5929	876.83	61.0699	876.827	70.2494
876.839	0.1725	876.843	23.0277	876.843	29.1863	876.843	29.9809	876.842	32.4843	876.84	35.8143
876.852	0.1019	876.856	12.0285	876.856	16.3237	876.856	16.6039	876.855	16.442	876.852	17.3335
876.865	0.2674	876.869	6.4226	876.869	8.5203	876.869	7.9921	876.868	9.0463	876.865	10.7366
876.878	0.1786	876.882	2.8827	876.881	2.5884	876.881	4.469	876.881	4.4865	876.878	5.5746
876.89	0.0967	876.894	1.7808	876.894	2.4516	876.894	2.5344	876.894	2.3412	876.891	2.4454
876.904	0.0888	876.908	1.457	876.907	2.0576	876.907	2.2508	876.907	1.7416	876.904	1.5739
876.916	0.1951	876.92	1.6697	876.92	1.9563	876.92	1.483	876.92	1.3873	876.917	2.0977
876.929	0.297	876.933	1.126	876.933	1.5295	876.933	1.2572	876.933	1.5555	876.93	2.355
876.942	0.2421	876.946	1.3314	876.946	1.9864	876.946	1.488	876.946	1.7475	876.943	1.6457
876.955	0.1908	876.959	1.7301	876.959	2.4598	876.959	2.4139	876.959	2.4877	876.956	2.5289
876.968	0.3467	876.972	1.718	876.972	1.8852	876.972	1.9848	876.972	2.2542	876.969	2.8325
876.981	0.2195	876.985	1.271	876.985	1.9618	876.985	2.9635	876.985	2.1849	876.982	2.0722
876.994	0.1969	876.998	1.5706	876.998	2.2272	876.998	2.8832	876.997	2.7746	876.995	1.4974
877.007	0.2012	877.011	1.1091	877.011	2.1862	877.011	2.1053	877.01	1.9692	877.008	1.6805
877.02	0.1594	877.024	1.213	877.024	2.0877	877.024	1.6662	877.023	2.0899	877.02	2.0815
877.033	0.1341	877.037	1.3918	877.037	2.0712	877.037	1.9773	877.036	2.264	877.033	1.057
877.046	0.142	877.05	0.8675	877.049	1.8305	877.049	1.4629	877.049	2.1057	877.046	1.2239
877.059	0.1193	877.063	1.1502	877.062	1.3927	877.062	1.478	877.062	1.7257	877.059	1.6596
877.072	0.0871	877.076	1.1913	877.075	1.3954	877.075	1.8142	877.075	2.0602	877.072	2.0676
877.084	0.2343	877.088	1.834	877.088	2.4461	877.088	2.6925	877.088	3.1566	877.085	2.1
877.097	0.3711	877.101	6.2076	877.101	7.2206	877.101	8.7223	877.101	8.6109	877.098	6.8541
877.11	0.4887	877.114	23.4626	877.114	28.7211	877.114	28.4553	877.114	29.4544	877.111	24.4031
877.123	1.3649	877.127	55.2253	877.127	69.8424	877.127	67.565	877.127	67.2624	877.124	59.6542
877.136	2.911	877.14	76.8056	877.14	96.5114	877.14	97.438	877.14	95.2997	877.137	100
877.149	3.4658	877.153	64.4291	877.153	86.9952	877.153	87.5439	877.153	87.7714	877.15	99.6129
877.162	2.9711	877.166	37.603	877.166	53.4092	877.166	56.1628	877.165	57.2265	877.163	68.9769
877.175	1.5931	877.179	20.2513	877.179	25.0575	877.179	28.6084	877.178	30.2064	877.176	34.0341
877.188	0.8554	877.192	10.9339	877.192	13.4645	877.192	14.6919	877.191	14.4768	877.189	17.9338
877.201	0.6968	877.205	5.7847	877.205	8.6516	877.205	8.0096	877.204	7.9499	877.202	10.5234
877.214	0.4364	877.218	2.4115	877.217	4.4736	877.217	3.8016	877.217	4.0511	877.214	5.9455
877.227	0.3136	877.231	1.445	877.231	2.0439	877.23	2.2809	877.23	2.1275	877.227	3.5001
877.24	0.2186	877.244	1.4522	877.243	1.587	877.243	2.6423	877.243	2.1216	877.24	2.2785
877.253	0.0706	877.256	1.1308	877.256	1.3298	877.256	1.5708	877.256	1.4546	877.253	1.6341
877.265	0.2326	877.269	1.2855	877.269	1.3133	877.269	1.8268	877.269	1.3972	877.266	1.4278
877.278	0.4556	877.282	0.4132	877.282	1.9427	877.282	1.1518	877.282	1.1934	877.279	0.9782
877.291	0.3493	877.295	0.4229	877.295	1.6253	877.295	1.2321	877.295	1.132	877.292	2.3504
877.304	0.25	877.308	0.5968	877.308	1.4201	877.308	1.2873	877.308	1.8979	877.305	1.2772
877.317	0.142	877.321	0.5074	877.321	1.0671	877.321	1.8895	877.321	1.5397	877.318	1.2563
877.33	0.2413	877.334	0.6307	877.334	0.944	877.334	1.3124	877.334	0.9203	877.331	1.6086
877.343	0.1611	877.347	0.6669	877.347	1.2258	877.347	1.9246	877.346	0.6729	877.344	1.6712
877.356	0.0993	877.36	0.9279	877.36	0.8263	877.36	1.1217	877.359	1.0172	877.357	1.0825
877.369	0.2526	877.373	1.1284	877.373	1.2176	877.373	1.4604	877.372	1.0885	877.37	1.4
877.382	0.1908	877.386	1.4256	877.386	1.5186	877.386	1.488	877.385	1.6228	877.383	1.9656
877.395	0.2587	877.399	1.9065	877.399	1.3571	877.399	1.9422	877.398	2.1077	877.395	1.6527
877.408	0.4808	877.412	2.6894	877.412	2.063	877.411	2.2082	877.411	2.4065	877.408	2.3527
877.421	0.4904	877.425	2.8851	877.424	3.7895	877.424	3.5858	877.424	3.5366	877.421	3.5673
877.433	0.4956	877.438	7.3529	877.437	7.601	877.437	8.8502	877.437	9.6934	877.434	7.4915
877.446	1.0461	877.45	21.5513	877.45	25.8674	877.45	30.3272	877.45	29.112	877.447	25.0962
877.459	2.6331	877.463	43.6269	877.463	59.2727	877.463	64.9679	877.463	65.4852	877.46	62.2943
877.472	4.6322	877.476	59.0552	877.476	75.892	877.476	87.7196	877.476	88.3592	877.473	94.5158
877.485	5.2018	877.489	53.9108	877.489	65.046	877.489	77.7803	877.489	76.841	877.486	88.0719
877.498	4.0251	877.502	30.2984	877.502	43.0037	877.502	47.2298	877.502	50.5433	877.499	56.1101
877.511	2.3561	877.515	17.4435	877.515	22.3952	877.515	25.9335	877.515	23.7685	877.512	31.9851
877.524	1.3518	877.528	9.0202	877.528	10.1346	877.528	12.5113	877.528	12.1752	877.525	17.2941
877.537	0.7465	877.541	4.231	877.541	6.4326	877.541	7.9118	877.54	7.1029	877.538	8.8267
877.55	0.3528	877.554	1.718	877.554	3.3435	877.554	4.1855	877.553	3.974	877.551	4.4411
877.563	0.4155	877.567	1.474	877.567	1.7019	877.567	2.5871	877.566	2.173	877.563	2.2762
877.576	0.2526	877.58	1.213	877.58	0.7798	877.58	1.4428	877.579	1.5575	877.576	2.0305
877.589	0.128	877.593	0.4615	877.592	1.0206	877.592	1.6185	877.592	1.3378	877.589	1.7083
877.602	0.4407	877.606	0.6282	877.605	1.2121	877.605	1.36	877.605	1.3002	877.602	1.3143
877.615	0.2247	877.619	1.0777	877.618	1.7785	877.618	0.8908	877.618	1.1934	877.615	1.5878
877.627	0.1272	877.631	0.8143	877.631	1.2258	877.631	1.0012	877.631	0.8589	877.628	1.2053
877.64	0.2317	877.644	0.9665	877.644	0.9905	877.644	1.2421	877.644	0.663	877.641	1.9123
877.653	0.513	877.657	0.8288	877.657	0.7415	877.657	0.9912	877.657	0.7916	877.654	1.655
877.666	0.2813	877.67	0.9134	877.67	0.8455	877.67	1.4529	877.67	1.2983	877.667	1.3096
877.679	0.284	877.683	0.6379	877.683	1.5076	877.683	1.2973	877.683	1.4249	877.68	0.9527
877.692	0.1211	877.696	0.923	877.696	1.3516	877.696	1.4177	877.696	1.6406	877.693	1.4927
877.705	0.2613	877.709	0.7587	877.709	1.4447	877.709	1.3124	877.708	1.0885	877.706	1.1566
877.718	0.2482	877.722	0.8554	877.722	1.0178	877.722	1.1668	877.721	1.1419	877.719	1.3305
877.731	0.2256	877.735	1.1453	877.735	0.9686	877.735	1.1442	877.734	1.1676	877.732	1.2424
877.744	0.2056	877.748	1.2879	877.748	1.1683	877.748	1.8769	877.747	1.2013	877.745	1.3305
877.757	0.3144	877.761	2.0466	877.761	2.1205	877.761	2.7928	877.76	2.6302	877.758	2.406
877.77	0.311	877.774	5.4537	877.774	7.289	877.774	7.2267	877.773	7.6768	877.77	5.7855
877.783	0.9459	877.787	15.6723	877.786	19.6563	877.786	22.034	877.786	23.632	877.783	19.2504
877.795	2.3561	877.799	29.9577	877.799	40.3086	877.799	48.6249	877.799	51.0519	877.796	49.2397
877.808	3.9859	877.812	41.8582	877.812	51.0917	877.812	64.9127	877.812	66.823	877.809	72.4816
877.821	4.2184	877.825	32.954	877.825	42.9216	877.825	51.089	877.825	55.5958	877.822	67.899
877.834	3.0765	877.838	18.2047	877.838	26.037	877.838	33.9632	877.838	31.8787	877.835	46.4049
877.847	1.6532	877.851	9.4672	877.851	14.1649	877.851	17.8159	877.851	19.7273	877.848	23.6568
877.86	0.851	877.864	5.4174	877.864	7.2918	877.864	9.0962	877.864	10.8314	877.861	12.2016
877.873	0.547	877.877	3.4505	877.877	3.2587	877.877	5.2745	877.877	5.769	877.874	7.9134
877.886	0.1899	877.89	1.2251	877.89	1.7757	877.89	3.5306	877.89	3.0497	877.887	3.3587
877.899	0.115	877.903	0.331	877.903	1.3051	877.903	1.621	877.903	1.2191	877.9	1.1914
877.912	0.257	877.916	0.6282	877.916	1.4009	877.916	0.7553	877.915	1.3596	877.913	1.1566
877.925	0.2944	877.929	1.1308	877.929	0.8783	877.929	1.2045	877.928	0.9895	877.926	1.0593
877.938	0.1585	877.942	1.1357	877.942	1.0151	877.942	0.8632	877.941	0.8312	877.938	0.9874
877.951	0.1881	877.955	1.3048	877.955	0.985	877.955	0.9033	877.954	1.1479	877.952	1.203
877.964	0.3022	877.968	0.9762	877.967	0.9905	877.967	0.9385	877.967	1.4843	877.964	1.2355
877.977	0.3371	877.981	1.3338	877.98	1.3079	877.98	1.3952	877.98	1.5318	877.977	1.6643
877.99	0.2831	877.994	1.4667	877.993	1.2285	877.993	1.6762	877.993	1.3022	877.99	1.2957
878.003	0.2073	878.006	1.3097	878.006	1.1656	878.006	1.4529	878.006	1.2686	878.003	1.1335
878.015	0.1664	878.019	1.4812	878.019	1.5432	878.019	1.7214	878.019	1.1756	878.016	1.0894
878.028	0.1577	878.032	0.7177	878.032	1.4501	878.032	0.9711	878.032	1.0885	878.029	1.1381
878.041	0.3232	878.045	0.7611	878.045	0.6047	878.045	0.8381	878.045	1.1676	878.042	1.2146
878.054	0.1585	878.058	1.2299	878.058	0.7415	878.058	0.798	878.058	0.9876	878.055	0.7371
878.067	0.0549	878.071	0.9617	878.071	1.2997	878.071	0.9686	878.071	1.0588	878.068	1.1335
878.08	0.2561	878.084	0.7998	878.084	1.2531	878.084	0.808	878.084	1.4784	878.081	1.3768
878.093	0.3493	878.097	1.2952	878.097	1.7976	878.097	2.1354	878.096	2.3452	878.094	2.2947
878.106	0.4146	878.11	3.813	878.11	5.0454	878.11	6.2506	878.11	6.1113	878.107	5.1782
878.119	0.8676	878.123	10.052	878.123	13.7326	878.123	16.7946	878.122	19.5314	878.12	14.8996
878.132	1.5409	878.136	19.0117	878.136	24.7483	878.136	34.7511	878.135	34.8513	878.133	37.2143
878.145	2.6662	878.149	23.5448	878.149	32.9977	878.149	42.156	878.148	41.8433	878.145	49.8679
878.158	2.2481	878.162	19.7898	878.162	28.5105	878.162	34.3396	878.161	36.961	878.158	45.9297
878.171	1.7795	878.175	9.5349	878.174	14.9858	878.174	19.0982	878.174	23.0739	878.171	31.6073
878.184	1.2116	878.188	6.0988	878.187	7.7296	878.187	11.6255	878.187	11.3717	878.184	16.6728
878.197	0.4878	878.201	2.8803	878.2	4.583	878.2	5.8868	878.2	6.8198	878.197	8.6134
878.209	0.5453	878.213	1.9741	878.213	2.2135	878.213	3.1241	878.213	3.9067	878.21	5.8968
878.222	0.6437	878.226	1.1333	878.226	1.7867	878.226	1.488	878.226	2.1176	878.223	3.7898
878.235	0.2151	878.239	0.8505	878.239	1.3106	878.239	0.8933	878.239	1.3537	878.236	1.6805
878.248	0.1707	878.252	0.8336	878.252	0.5144	878.252	0.9109	878.252	1.5536	878.249	1.1335
878.261	0.142	878.265	0.7128	878.265	0.6621	878.265	0.8331	878.265	1.3002	878.262	1.4116
878.274	0.2221	878.278	0.824	878.278	0.8072	878.278	0.7227	878.278	0.8292	878.275	0.8507
878.287	0.155	878.291	0.5606	878.291	0.5034	878.291	0.7327	878.291	0.7184	878.288	0.656
878.3	0.2665	878.304	0.9206	878.304	0.9576	878.304	0.7553	878.303	1.1419	878.301	0.7811
878.313	0.2883	878.317	0.8602	878.317	0.7114	878.317	0.4115	878.317	0.9994	878.314	1.3699
878.326	0.2683	878.33	0.795	878.33	0.6594	878.33	0.6474	878.329	0.9757	878.327	1.2076
878.339	0.1925	878.343	0.7611	878.343	0.6403	878.343	0.5746	878.342	0.7699	878.34	0.496
878.352	0.1071	878.356	0.3963	878.356	0.5801	878.356	0.8281	878.355	0.6947	878.352	0.5308
878.365	0.2456	878.369	0.4398	878.369	0.7004	878.369	1.2095	878.368	0.5838	878.365	0.4427
878.378	0.1838	878.382	0.6427	878.381	0.4925	878.381	1.0991	878.381	0.3701	878.378	0.605
878.39	0.1847	878.394	0.7128	878.394	0.7989	878.394	0.5696	878.394	1.2389	878.391	0.7603
878.404	0.2021	878.408	0.7563	878.407	1.089	878.407	0.9284	878.407	1.2112	878.404	1.0825
878.416	0.3667	878.42	0.7297	878.42	1.68	878.42	1.3801	878.42	1.7139	878.417	1.3977
878.429	0.4625	878.433	1.3773	878.433	2.9003	878.433	2.5419	878.433	2.5629	878.43	2.0328
878.442	0.7099	878.446	2.8561	878.446	3.3025	878.446	4.8178	878.446	4.3638	878.443	3.9335
878.455	0.7125	878.459	6.947	878.459	8.0935	878.459	11.7384	878.459	11.4568	878.456	11.1098
878.468	1.1341	878.472	12.3112	878.472	16.6165	878.472	18.6816	878.472	22.1417	878.469	24.9571
878.481	1.6166	878.485	13.8794	878.485	18.6494	878.485	25.5897	878.485	25.3201	878.482	34.7434
878.494	1.5139	878.498	9.6073	878.498	14.7778	878.498	23.4769	878.498	20.5941	878.495	26.8138
878.507	1.3318	878.511	5.7195	878.511	9.5327	878.511	13.1637	878.51	13.1271	878.508	17.95
878.52	0.8693	878.524	3.7743	878.524	6.211	878.524	6.8654	878.523	7.4868	878.521	9.9949
878.533	0.5069	878.537	2.3873	878.537	2.3421	878.537	3.7991	878.536	4.629	878.534	4.9812
878.546	0.2212	878.55	0.9762	878.55	1.6991	878.55	1.6812	878.549	2.3115	878.547	2.9229
878.559	0.2326	878.563	0.5219	878.562	0.632	878.562	1.7891	878.562	1.4249	878.559	1.9795
878.572	0.2631	878.576	0.5678	878.576	0.5582	878.576	1.1116	878.575	0.8648	878.572	1.0825
878.585	0.223	878.589	0.4349	878.588	0.6895	878.588	1.0363	878.588	0.5066	878.585	1.0662
878.597	0.101	878.601	0.348	878.601	0.6621	878.601	0.8406	878.601	0.5146	878.598	0.9782
878.611	0.1699	878.615	0.4519	878.614	0.446	878.614	0.7427	878.614	0.3523	878.611	0.5192
878.623	0.0714	878.627	0.2271	878.627	0.5855	878.627	0.4943	878.627	0.5522	878.624	0.6143
878.636	0.0836	878.64	0.5171	878.64	0.4268	878.64	0.6173	878.64	0.2949	878.637	0.2805
878.649	0.1507	878.653	0.5292	878.653	0.8427	878.653	1.1819	878.653	0.3127	878.65	0.9318
878.662	0.1298	878.666	0.6814	878.666	0.7388	878.666	0.4567	878.666	0.3008	878.663	0.3546
878.675	0.1481	878.679	0.6959	878.679	0.4077	878.679	0.3588	878.679	0.2296	878.676	0.2944
878.688	0.0784	878.692	0.476	878.692	0.6238	878.692	0.9234	878.692	0.5818	878.689	0.3917
878.701	0.1263	878.705	0.4784	878.705	1.1574	878.705	0.6625	878.705	0.5522	878.702	0.6606
878.714	0.1368	878.718	0.4519	878.718	0.7141	878.718	0.5796	878.717	0.6155	878.715	0.8136
878.727	0.2334	878.731	0.4084	878.731	0.8701	878.731	0.8281	878.731	0.849	878.728	0.8391
878.74	0.1115	878.744	1.0994	878.744	0.8099	878.744	0.5922	878.743	1.0727	878.741	0.7232
878.753	0.1847	878.757	0.8626	878.757	1.078	878.757	0.5445	878.756	0.948	878.754	0.9689
878.766	0.3153	878.77	0.8191	878.77	1.4447	878.77	0.9686	878.769	1.32	878.766	1.6156
878.779	0.5026	878.783	1.8606	878.783	2.4926	878.783	3.4101	878.782	2.5787	878.779	2.5312
878.792	0.3153	878.796	4.1706	878.795	5.174	878.795	7.6508	878.795	7.8371	878.792	6.5945
878.804	0.6228	878.808	6.8044	878.808	8.8267	878.808	11.5904	878.808	11.8229	878.805	13.0685
878.817	0.8658	878.822	7.4786	878.821	8.9006	878.821	13.4171	878.821	14.174	878.818	17.3682
878.83	0.8144	878.834	5.6977	878.834	8.4847	878.834	9.7837	878.834	11.4845	878.831	14.6655
878.843	0.6298	878.847	4.1271	878.847	6.1481	878.847	5.6509	878.847	6.5368	878.844	9.1141
878.856	0.3737	878.86	2.3898	878.86	3.3736	878.86	3.8919	878.86	3.6771	878.857	4.7819
878.869	0.3563	878.873	1.8533	878.873	2.2765	878.873	2.4365	878.873	2.5945	878.87	2.6563
878.882	0.2038	878.886	1.0946	878.886	1.5952	878.886	1.2948	878.886	1.1201	878.883	1.2285
878.895	0.1733	878.899	0.5823	878.899	1.2148	878.899	1.0213	878.899	0.7461	878.896	0.7139
878.908	0.047	878.912	0.2755	878.912	1.0534	878.912	0.818	878.912	0.4631	878.909	0.8878
878.921	0.0888	878.925	0.3721	878.925	1.0178	878.925	0.9159	878.924	0.7402	878.922	0.9898
878.934	0.3049	878.938	0.4035	878.938	0.6977	878.938	0.6901	878.938	0.9005	878.935	0.3152
878.947	0.3528	878.951	0.3335	878.951	0.9686	878.951	0.7779	878.95	0.8708	878.948	0.452
878.96	0.304	878.964	0.7853	878.964	1.2723	878.964	1.0012	878.963	0.7045	878.961	0.3593
878.973	0.4285	878.977	0.7926	878.977	1.1191	878.977	1.0966	878.976	0.6749	878.973	0.6768
878.986	0.3397	878.99	0.7587	878.99	0.7661	878.99	0.67	878.989	0.4789	878.986	1.203
878.999	0.4285	879.003	0.679	879.003	0.8236	879.003	0.2509	879.002	0.4948	878.999	0.7742
879.012	0.257	879.016	0.4881	879.015	0.7935	879.015	0.6976	879.015	0.7857	879.012	1.0338
879.024	0.1733	879.029	0.7201	879.028	0.487	879.028	0.8005	879.028	0.9618	879.025	0.4589
879.038	0.2073	879.042	0.2489	879.041	0.2572	879.041	0.5646	879.041	0.4849	879.038	0.7093
879.05	0.3502	879.054	0.476	879.054	0.2463	879.054	0.4467	879.054	0.6155	879.051	0.5262
879.063	0.304	879.067	0.9061	879.067	0.4816	879.067	0.6022	879.067	0.477	879.064	0.4149
879.076	0.2465	879.08	0.3818	879.08	0.5746	879.08	0.8356	879.08	0.3661	879.077	0.4474
879.089	0.2857	879.093	0.389	879.093	0.5418	879.093	0.3237	879.093	0.5937	879.09	0.3407
879.102	0.4285	879.106	0.8505	879.106	0.8181	879.106	0.3362	879.106	1.2231	879.103	0.8692
879.115	0.581	879.119	1.1236	879.119	1.8387	879.119	1.4303	879.119	1.9929	879.116	1.8103
879.128	0.2082	879.132	2.9358	879.132	2.8839	879.132	4.1228	879.132	3.9878	879.129	4.6753
879.141	0.2691	879.145	4.6877	879.145	5.516	879.145	6.612	879.144	6.335	879.142	6.6548
879.154	0.4129	879.158	5.0791	879.158	6.1754	879.158	7.1013	879.158	7.277	879.155	9.0237
879.167	0.338	879.171	4.3832	879.171	5.0509	879.171	5.9821	879.17	6.0163	879.168	7.7048
879.18	0.4137	879.184	3.8903	879.184	3.4804	879.184	3.4227	879.183	3.9997	879.181	5.2362
879.193	0.1986	879.197	1.6552	879.197	2.0275	879.197	2.2609	879.196	2.1453	879.193	2.1255
879.206	0.2648	879.21	1.0608	879.21	1.1847	879.21	1.4303	879.209	1.1241	879.206	1.8381
879.219	0.3153	879.223	0.795	879.222	0.892	879.222	1.3726	879.222	0.7501	879.219	1.6017
879.232	0.4103	879.236	0.9085	879.235	0.829	879.235	1.0213	879.235	0.5759	879.232	0.6907
879.245	0.2918	879.249	0.6113	879.248	0.9905	879.248	0.4642	879.248	0.5621	879.245	0.5818
879.258	0.4103	879.261	0.505	879.261	1.4118	879.261	0.547	879.261	0.4572	879.258	0.4705
879.27	0.4869	879.274	0.7901	879.274	0.8044	879.274	0.5922	879.274	0.2058	879.271	0.3987
879.283	0.6071	879.287	0.8578	879.287	0.5226	879.287	0.7829	879.287	0.3087	879.284	0.4682
879.296	0.6376	879.3	0.4519	879.3	0.9084	879.3	0.5194	879.3	0.7501	879.297	0.4659
879.309	0.6341	879.313	0.5509	879.313	0.8455	879.313	0.2334	879.313	0.7144	879.31	0.8576
879.322	0.412	879.326	0.3697	879.326	0.643	879.326	0.3588	879.326	0.8075	879.323	1.0802
879.335	0.3406	879.339	0.4567	879.339	0.3721	879.339	0.4542	879.339	0.57	879.336	0.5818
879.348	0.2143	879.352	0.6234	879.352	0.5855	879.352	0.1832	879.352	0.382	879.349	0.2666
879.361	0.2735	879.365	0.563	879.365	0.1669	879.365	0.3664	879.365	0.3265	879.362	0.3454
879.374	0.3092	879.378	0.2827	879.378	0.3557	879.378	0.2233	879.378	0.1643	879.375	0.4149
879.387	0.3336	879.391	0.244	879.391	0.7141	879.391	0.3613	879.39	0.8965	879.388	0.4172
879.4	0.6733	879.404	0.8505	879.404	1.3407	879.404	0.8657	879.403	0.8965	879.401	0.8878
879.413	2.4276	879.417	2.4695	879.417	2.1752	879.417	1.6812	879.416	1.5259	879.413	1.203
879.426	5.3708	879.43	3.3055	879.43	3.4913	879.43	2.2834	879.429	2.6223	879.427	2.406
879.439	7.659	879.443	4.1319	879.443	4.9469	879.442	3.9496	879.442	2.2779	879.439	2.5173
879.452	6.8115	879.456	4.2769	879.456	4.1151	879.456	3.6134	879.455	3.3901	879.452	2.6587
879.465	4.3081	879.469	4.521	879.468	4.334	879.468	4.6121	879.468	4.3124	879.465	4.0494
879.477	2.3396	879.481	5.0791	879.481	5.2452	879.481	5.5706	879.481	5.6601	879.478	6.2769
879.49	1.9067	879.495	5.3063	879.494	7.2754	879.494	5.9395	879.494	5.1693	879.491	6.1889
879.503	1.3919	879.507	6.0698	879.507	5.1275	879.507	5.1315	879.507	4.9457	879.504	4.9117
879.516	1.1489	879.52	2.8295	879.52	3.9619	879.52	3.7388	879.52	3.5069	879.517	3.4885
879.529	0.5819	879.533	2.095	879.533	2.4187	879.533	2.1178	879.533	2.2819	879.53	2.209
879.542	0.3693	879.546	0.9955	879.546	1.4857	879.546	1.3977	879.546	1.5615	879.543	1.1497
879.555	0.2552	879.559	0.5147	879.559	0.4022	879.559	1.4278	879.559	1.037	879.556	1.0384
879.568	0.277	879.572	0.563	879.572	0.5965	879.572	1.0388	879.572	0.659	879.569	0.9318
879.581	0.3397	879.585	0.5147	879.585	0.3967	879.585	0.7478	879.585	0.5106	879.582	0.7719
879.594	0.2691	879.598	0.174	879.598	0.3967	879.598	0.3588	879.598	0.3859	879.595	0.1159
879.607	0.3763	879.611	0.2344	879.611	0.5828	879.611	0.5219	879.611	0.2375	879.608	0.4033
879.62	0.4721	879.624	0.2972	879.624	0.3037	879.624	0.6625	879.624	0.283	879.621	0.3176
879.633	0.2813	879.637	0.0749	879.637	0.4049	879.637	0.3413	879.636	0.2454	879.634	0.1646
879.646	0.2108	879.65	0.1667	879.65	0.3475	879.65	0.1857	879.649	0.2118	879.646	0.5285
879.659	0.2805	879.663	0.1353	879.663	0.2736	879.663	0.3563	879.662	0.2533	879.659	0.3129
879.672	0.5618	879.676	0.7998	879.676	0.5062	879.676	0.2334	879.675	0.3938	879.672	0.2248
879.685	0.6602	879.689	0.3238	879.688	0.3748	879.688	0.2509	879.688	0.2988	879.685	0.0533
879.698	0.8484	879.702	0.4301	879.701	0.3475	879.701	0.2484	879.701	0.4057	879.698	0.2457
879.711	0.6193	879.715	0.273	879.714	0.4378	879.714	0.4868	879.714	0.3285	879.711	0.3384
879.723	0.9311	879.727	0.5026	879.727	0.4433	879.727	0.7302	879.727	0.5937	879.724	0.5262
879.736	1.9973	879.74	1.416	879.74	1.3462	879.74	1.887	879.74	1.3695	879.737	1.2146
879.749	4.2254	879.753	4.3687	879.753	4.5283	879.753	3.0187	879.753	2.454	879.75	2.0004
879.762	7.6155	879.766	7.696	879.766	7.3793	879.766	4.5242	879.766	4.3975	879.763	3.7017
879.775	9.6606	879.779	7.9812	879.779	6.7199	879.779	5.4778	879.779	5.2168	879.776	4.3577
879.788	8.9969	879.792	6.1737	879.792	6.2192	879.792	5.6308	879.792	4.4529	879.789	4.4921
879.801	5.2271	879.805	5.3884	879.805	4.6843	879.805	4.3687	879.805	4.7596	879.802	3.8107
879.814	3.1662	879.818	6.7561	879.818	6.2493	879.818	4.7149	879.818	3.6672	879.815	4.6428
879.827	2.0591	879.831	5.2386	879.831	5.6091	879.831	4.602	879.831	4.2926	879.828	5.9293
879.84	1.2081	879.844	4.0087	879.844	4.7828	879.844	4.9609	879.843	4.3559	879.841	5.2246
879.853	1.1149	879.857	3.0905	879.857	2.8127	879.857	2.838	879.856	3.1883	879.854	3.1269
879.866	0.8353	879.87	1.8437	879.87	1.2176	879.87	1.764	879.87	1.417	879.867	2.1093
879.879	0.8205	879.883	1.8775	879.883	0.9029	879.883	1.5507	879.882	0.7006	879.88	0.86
879.892	0.8702	879.896	1.2347	879.896	0.6403	879.896	1.0514	879.895	0.4196	879.893	0.3848
879.905	0.5819	879.909	0.766	879.909	0.6047	879.909	0.8406	879.908	0.5205	879.905	0.3801
879.918	0.4547	879.922	0.5413	879.922	0.5007	879.922	0.4667	879.921	0.3424	879.918	0.5262
879.931	0.3571	879.935	0.4712	879.934	0.2818	879.934	0.552	879.934	0.6194	879.931	0.4358
879.944	0.3205	879.948	0.737	879.947	1.1355	879.947	0.7177	879.947	0.473	879.944	0.3709
879.957	0.5636	879.961	0.6862	879.96	1.0507	879.96	0.8256	879.96	0.5799	879.957	0.5192
879.97	0.6367	879.973	0.9786	879.973	1.0124	879.973	0.9159	879.973	0.5225	879.97	0.9735
879.982	0.8475	879.986	1.0994	879.986	0.9604	879.986	0.6273	879.986	0.4591	879.983	0.7
879.995	0.8292	879.999	1.1115	879.999	0.7552	879.999	0.8983	879.999	0.7461	879.996	0.6931
880.008	0.5069	880.012	0.4349	880.012	0.6676	880.012	0.4768	880.012	0.7045	880.009	0.3686
880.021	0.4381	880.025	0.5316	880.025	0.7305	880.025	0.665	880.025	0.8035	880.022	0.5586
880.034	0.3528	880.038	0.7321	880.038	1.1574	880.038	0.3463	880.038	0.7303	880.035	0.7046
880.047	0.4747	880.051	0.6742	880.051	0.8126	880.051	0.414	880.051	0.5997	880.048	0.5795
880.06	0.5104	880.064	0.8119	880.064	0.6074	880.064	0.8356	880.064	0.3523	880.061	0.5192
880.073	1.5391	880.077	2.2037	880.077	2.4953	880.077	1.631	880.077	1.3378	880.074	1.1914
880.086	4.1322	880.09	7.133	880.09	5.765	880.09	3.5456	880.09	3.7246	880.087	2.6888
880.099	7.2305	880.103	10.3274	880.103	8.2385	880.103	5.6007	880.102	5.3573	880.1	4.4226
880.112	8.8305	880.116	10.2863	880.116	8.9991	880.116	5.7262	880.115	6.3409	880.113	4.9256
880.125	6.5206	880.129	8.0561	880.129	7.9293	880.129	4.2056	880.128	4.8408	880.126	4.4133
880.138	3.4005	880.142	6.2946	880.142	6.4764	880.142	4.7325	880.141	4.4509	880.139	4.5547
880.151	1.3545	880.155	6.7053	880.155	6.6844	880.155	5.7412	880.154	5.5156	880.152	5.1782
880.164	0.7064	880.168	6.8189	880.168	6.5202	880.168	5.7412	880.167	5.6779	880.164	5.2269
880.177	0.7186	880.181	4.1609	880.181	5.2069	880.181	4.2432	880.18	4.4311	880.177	4.8421
880.19	0.3275	880.194	3.8879	880.193	3.0289	880.193	3.0061	880.193	2.2799	880.19	3.1083
880.203	0.3057	880.207	1.5779	880.207	1.7976	880.206	1.754	880.206	1.3814	880.203	2.0073
880.216	0.2953	880.22	2.0321	880.219	0.9768	880.219	1.0213	880.219	1.0865	880.216	1.4788
880.229	0.608	880.232	1.0269	880.232	0.6266	880.232	1.355	880.232	1.2468	880.229	0.9619
880.241	0.6951	880.245	0.6113	880.245	1.0561	880.245	0.6223	880.245	0.6867	880.242	1.0361
880.254	0.4355	880.258	0.3407	880.258	1.0862	880.258	0.7954	880.258	0.6491	880.255	0.3732
880.267	0.277	880.271	0.3625	880.271	0.6266	880.271	0.5144	880.271	0.4611	880.268	0.2712
880.28	0.3754	880.284	0.4277	880.284	0.7825	880.284	0.4692	880.284	0.5739	880.281	0.5447
880.293	0.3353	880.297	0.8385	880.297	0.6621	880.297	0.7101	880.297	0.3523	880.294	0.7904
880.306	0.3049	880.31	0.476	880.31	0.4624	880.31	0.7854	880.31	0.3641	880.307	0.6907
880.319	0.1681	880.323	0.4229	880.323	0.435	880.323	0.5947	880.323	0.5977	880.32	0.3431
880.332	0.2543	880.336	0.4784	880.336	0.5226	880.336	1.0012	880.336	0.6907	880.333	0.3013
880.345	0.6001	880.349	0.4639	880.349	0.2791	880.349	1.0589	880.348	0.4651	880.346	0.2132
880.358	0.5688	880.362	0.5944	880.362	0.4104	880.362	0.6022	880.361	0.6966	880.359	0.1738
880.371	0.6498	880.375	0.7249	880.375	0.2162	880.375	0.5947	880.375	0.5621	880.372	0.5076
880.384	0.7203	880.388	1.0124	880.388	0.8509	880.388	0.7804	880.387	0.4334	880.385	0.5378
880.397	0.7038	880.401	1.8147	880.401	1.4556	880.401	0.7427	880.4	0.7699	880.398	0.3825
880.41	1.2386	880.414	3.7284	880.414	3.2505	880.414	1.3425	880.413	1.9415	880.41	1.0755
880.423	3.0443	880.427	8.665	880.427	7.1933	880.427	3.8643	880.426	4.7636	880.423	3.5534
880.436	4.7794	880.44	11.4703	880.44	12.132	880.439	6.755	880.439	5.1139	880.436	5.5978
880.449	6.4605	880.453	11.091	880.452	13.1061	880.452	6.9056	880.452	6.2281	880.449	5.169
880.462	6.0354	880.466	9.8466	880.466	10.2112	880.465	6.9758	880.465	5.7512	880.462	4.7657
880.475	4.4031	880.479	7.9739	880.478	8.8459	880.478	7.2769	880.478	5.7907	880.475	5.3799
880.487	3.1697	880.491	7.3553	880.491	8.876	880.491	8.1602	880.491	6.4992	880.488	5.7832
880.5	1.6846	880.504	5.734	880.504	7.4888	880.504	8.908	880.504	7.3225	880.501	5.8064
880.513	1.2194	880.518	3.9024	880.517	4.7472	880.517	5.6559	880.517	4.7636	880.514	5.7183
880.526	0.5784	880.53	2.1264	880.53	3.8224	880.53	3.3223	880.53	2.456	880.527	3.1871
880.539	0.4015	880.543	1.5513	880.543	1.7867	880.543	1.9372	880.543	1.6585	880.54	2.158
880.552	0.3493	880.556	1.0535	880.556	1.0425	880.556	1.2822	880.556	1.6941	880.553	0.9109
880.565	0.2509	880.569	1.0414	880.569	0.9111	880.569	1.2195	880.569	1.0905	880.566	0.8692
880.578	0.3293	880.582	0.5243	880.582	0.6676	880.582	1.0087	880.582	0.7976	880.579	0.5308
880.591	0.2465	880.595	0.5654	880.595	0.2463	880.595	0.5019	880.595	0.57	880.592	0.2225
880.604	0.1524	880.608	0.5799	880.608	0.3147	880.608	0.1857	880.608	0.4651	880.605	0.7278
880.617	0.1733	880.621	0.2996	880.621	0.1915	880.621	0.2309	880.621	0.2414	880.618	0.3964
880.63	0.1193	880.634	0.4011	880.634	0.5171	880.634	0.3312	880.634	0.1841	880.631	0.3361
880.643	0.1368	880.647	0.1232	880.647	0.5855	880.647	0.0903	880.646	0.1069	880.644	0.6583
880.656	0.2848	880.66	0.4591	880.66	0.6129	880.66	0.4316	880.659	0.097	880.657	0.3129
880.669	0.2169	880.673	0.7732	880.673	0.4296	880.673	0.6323	880.672	0.186	880.669	0.4798
880.682	0.2935	880.686	0.3866	880.686	0.4077	880.686	0.7628	880.685	0.3285	880.683	0.3964
880.695	0.2805	880.699	1.1212	880.699	0.7251	880.698	0.5621	880.698	0.4275	880.695	0.5099
880.708	0.2012	880.712	1.2202	880.712	0.7935	880.712	0.5897	880.711	0.5126	880.708	0.5007
880.721	0.284	880.725	1.1598	880.725	0.8564	880.725	0.7779	880.724	0.4235	880.721	0.758
880.734	0.4538	880.738	1.2686	880.737	1.193	880.737	0.8532	880.737	1.0964	880.734	0.7742
880.747	0.5618	880.751	3.3418	880.75	2.8292	880.75	2.0852	880.75	2.4303	880.747	1.1265
880.76	1.4311	880.764	7.1427	880.763	6.6926	880.763	4.1504	880.763	4.1085	880.76	3.0272
880.773	2.229	880.777	8.8003	880.776	10.2851	880.776	5.0688	880.776	5.8521	880.773	4.7564
880.785	1.9921	880.789	9.6629	880.789	9.4533	880.789	5.3899	880.789	5.6383	880.786	4.5107
880.798	1.4407	880.802	6.1592	880.802	7.4067	880.802	4.6698	880.802	5.3633	880.799	4.105
880.811	0.8736	880.815	4.1078	880.815	6.7035	880.815	5.4577	880.815	4.9595	880.812	3.616
880.824	0.5766	880.828	4.6007	880.828	4.8211	880.828	6.4765	880.828	5.7808	880.825	5.3845
880.837	0.5609	880.841	5.3594	880.841	4.5228	880.841	5.9194	880.841	5.8204	880.838	5.1435
880.85	0.3493	880.854	3.3152	880.854	3.4366	880.854	5.2243	880.854	4.0848	880.851	5.3706
880.863	0.4225	880.867	1.2444	880.867	1.6253	880.867	2.6849	880.867	1.9355	880.864	2.7792
880.876	0.1394	880.88	1.474	880.88	1.1163	880.88	2.2634	880.88	1.3853	880.877	2.2368
880.889	0.1298	880.893	1.3435	880.893	1.2969	880.893	1.2396	880.893	0.8846	880.89	0.8484
880.902	0.1524	880.906	0.4857	880.906	0.7278	880.906	0.9033	880.906	0.8906	880.903	0.7348
880.915	0.3223	880.919	0.8795	880.919	0.353	880.919	0.6549	880.918	0.76	880.916	0.197
880.928	0.4503	880.932	0.9351	880.932	0.5308	880.932	1.0815	880.931	0.6966	880.929	0.8321
880.941	0.4251	880.945	0.7056	880.945	0.498	880.945	0.7478	880.944	0.7976	880.942	0.3477
880.954	0.5104	880.958	0.5993	880.958	0.6813	880.958	0.9284	880.957	0.5225	880.955	0.809
880.967	0.4111	880.971	0.9955	880.971	1.2012	880.971	1.0589	880.97	0.7857	880.967	0.7417
880.98	0.2944	880.984	0.9955	880.984	0.7251	880.984	1.1994	880.983	0.6016	880.98	0.7927
880.993	0.2456	880.997	1.0342	880.996	0.4761	880.996	0.675	880.996	0.6907	880.993	0.6444
881.006	0.1437	881.01	0.8095	881.01	0.3666	881.01	0.6248	881.009	0.6056	881.006	0.5586
881.019	0.1838	881.023	0.6355	881.023	0.6512	881.022	0.5646	881.022	0.4037	881.019	0.4149
881.032	0.2439	881.036	0.9013	881.035	0.4268	881.035	0.4918	881.035	0.6056	881.032	0.3662
881.044	0.0758	881.048	0.5219	881.048	0.5363	881.048	0.542	881.048	0.4176	881.045	0.656
881.058	0.1045	881.062	0.4446	881.061	0.7141	881.061	0.8406	881.061	0.4413	881.058	0.4636
881.071	0.2691	881.074	1.1526	881.074	1.1054	881.074	1.1141	881.074	0.9242	881.071	1.0199
881.083	0.3754	881.087	4.0256	881.087	3.5734	881.087	1.8744	881.087	1.8762	881.084	1.3745
881.096	0.7909	881.1	6.3695	881.1	7.3875	881.1	4.2005	881.1	4.3915	881.097	3.0342
881.109	1.3327	881.113	10.2066	881.113	10.794	881.113	6.3309	881.113	4.3777	881.11	5.3359
881.122	0.9564	881.126	8.0851	881.126	10.1346	881.126	4.858	881.126	4.3836	881.123	4.4458
881.135	0.7404	881.139	5.2072	881.139	5.9483	881.139	4.6597	881.139	4.0175	881.136	3.6531
881.148	0.5052	881.152	4.1899	881.152	4.5173	881.152	4.1729	881.152	5.0308	881.149	4.4388
881.161	0.3745	881.165	3.5375	881.165	4.0631	881.165	5.4552	881.165	4.2114	881.162	4.7263
881.174	0.3031	881.178	3.4481	881.178	3.6856	881.178	4.9057	881.178	4.8507	881.175	4.4041
881.187	0.2361	881.191	1.9693	881.191	1.97	881.191	2.4992	881.191	3.8691	881.188	4.061
881.2	0.2064	881.204	1.3169	881.204	1.3434	881.204	2.2107	881.203	2.361	881.201	1.8358
881.213	0.2082	881.217	0.6887	881.217	1.026	881.217	1.7189	881.216	1.4883	881.214	1.4163
881.226	0.182	881.23	0.9714	881.23	1.3927	881.23	0.7478	881.23	0.9123	881.227	1.0547
881.239	0.1193	881.243	0.3987	881.243	0.9385	881.243	0.7402	881.242	0.7659	881.24	0.5424
881.252	0.1847	881.256	0.4591	881.256	0.5554	881.256	0.6474	881.255	0.8154	881.253	0.5053
881.265	0.2744	881.269	0.5896	881.269	0.4898	881.269	0.7678	881.268	0.9935	881.265	0.357
881.278	0.2265	881.282	0.6137	881.282	0.2791	881.282	0.4592	881.281	0.6135	881.279	0.4914
881.291	0.2239	881.295	0.5823	881.295	1.1683	881.294	0.4441	881.294	0.4849	881.291	0.6745
881.304	0.1585	881.308	0.8578	881.308	1.1163	881.308	0.4592	881.307	0.4473	881.304	0.7417
881.317	0.2657	881.321	0.9448	881.321	0.6375	881.321	0.7076	881.32	0.4631	881.317	0.5215
881.33	0.3711	881.334	1.1695	881.333	0.5582	881.333	0.4241	881.333	0.2771	881.33	0.4474
881.342	0.6228	881.346	0.5799	881.346	0.6786	881.346	0.7528	881.346	0.3582	881.343	0.4543
881.356	0.5435	881.36	0.9979	881.359	0.6704	881.359	0.6399	881.359	0.477	881.356	0.4798
881.369	0.5366	881.372	1.1091	881.372	0.7278	881.372	0.4943	881.372	0.2256	881.369	0.3431
881.381	0.466	881.385	0.6983	881.385	0.591	881.385	0.7076	881.385	0.4453	881.382	0.3964
881.394	0.4677	881.398	0.6838	881.398	0.8455	881.398	0.5445	881.398	0.6254	881.395	1.0245
881.407	0.3188	881.411	2.1288	881.411	2.3038	881.411	1.0163	881.411	1.0707	881.408	0.7255
881.42	0.5792	881.424	3.1485	881.424	3.8798	881.424	2.5093	881.424	2.4224	881.421	1.2934
881.433	0.9773	881.437	6.1472	881.437	7.1413	881.437	5.7136	881.437	3.4871	881.434	4.0749
881.446	1.1785	881.45	7.7274	881.45	9.7406	881.45	7.9068	881.45	5.2267	881.447	5.4031
881.459	1.8196	881.463	8.5925	881.463	12.1511	881.463	7.7989	881.463	6.3607	881.46	5.2478
881.472	2.2804	881.476	8.0851	881.476	8.5395	881.476	6.7299	881.476	5.4622	881.473	4.9511
881.485	2.0321	881.489	6.0698	881.489	6.6762	881.489	5.7839	881.489	4.8903	881.486	4.863
881.498	1.6393	881.502	3.8951	881.502	5.858	881.502	6.0599	881.502	5.296	881.499	4.7008
881.511	1.033	881.515	2.2109	881.515	4.0495	881.515	4.8931	881.514	4.2233	881.512	4.156
881.524	0.6907	881.528	2.223	881.528	2.8784	881.528	3.1241	881.528	2.6183	881.525	2.712
881.537	0.4869	881.541	1.8098	881.541	2.0712	881.541	1.9698	881.54	1.6703	881.538	2.1139
881.55	0.2596	881.554	0.8046	881.554	1.2614	881.554	0.9385	881.553	1.4328	881.551	1.0222
881.563	0.1629	881.567	0.5316	881.567	0.8564	881.567	0.9284	881.566	1.1063	881.563	0.8298
881.576	0.2726	881.58	0.5074	881.58	0.3584	881.58	0.3187	881.579	0.7243	881.577	0.9758
881.589	0.1054	881.593	0.6403	881.593	0.788	881.593	0.3664	881.592	0.3265	881.59	0.1692
881.602	0.3232	881.606	0.3214	881.606	0.498	881.606	0.7503	881.605	0.382	881.602	0.7904
881.615	0.9398	881.619	0.3528	881.619	0.6621	881.619	0.5796	881.618	0.7204	881.615	0.9225
881.628	1.5522	881.632	0.2585	881.631	0.487	881.631	0.5169	881.631	0.2632	881.628	0.4358
881.641	1.0522	881.645	0.1933	881.644	0.3201	881.644	0.6625	881.644	0.4908	881.641	0.2295
881.654	0.3179	881.658	0.4736	881.658	0.0602	881.657	0.3036	881.657	0.6115	881.654	0.1205
881.667	0.23	881.671	0.4398	881.67	0.0657	881.67	0.2936	881.67	0.287	881.667	0.0811
881.679	0.4799	881.683	0.5751	881.683	1.0616	881.683	0.5997	881.683	0.1465	881.68	0.3245
881.692	0.2151	881.696	1.0753	881.696	1.2176	881.696	0.8632	881.696	0.3127	881.693	0.3871
881.705	0.2587	881.709	1.2396	881.709	1.0069	881.709	0.7653	881.709	0.8391	881.706	0.6258
881.718	0.101	881.722	1.6794	881.722	1.3325	881.722	0.6348	881.722	0.5997	881.719	1.21
881.731	0.1489	881.735	1.2251	881.735	1.2778	881.735	1.5608	881.735	1.1103	881.732	0.6792
881.744	0.3493	881.748	0.9496	881.748	1.7019	881.748	1.4805	881.748	0.9816	881.745	0.9202
881.757	0.8763	881.761	2.7981	881.761	2.955	881.761	3.3273	881.761	2.555	881.758	1.961
881.77	0.9878	881.774	4.4847	881.774	5.4039	881.774	5.7488	881.774	4.0591	881.771	3.1663
881.783	0.7491	881.787	4.1609	881.787	7.1221	881.787	6.898	881.787	4.9694	881.784	4.2905
881.796	0.824	881.8	3.4529	881.8	6.0824	881.8	5.4778	881.8	5.013	881.797	4.9928
881.809	0.5784	881.813	3.2427	881.813	4.9715	881.813	4.2884	881.813	3.5089	881.81	4.0355
881.822	0.2404	881.826	1.7591	881.826	2.7635	881.826	2.9384	881.826	2.7628	881.823	2.763
881.835	0.2509	881.839	2.1433	881.839	2.4789	881.839	3.3599	881.839	3.2239	881.836	2.8093
881.848	0.1707	881.852	1.2251	881.852	1.8359	881.852	2.4491	881.851	2.4501	881.849	3.5047
881.861	0.1585	881.865	1.1115	881.865	0.8756	881.865	2.0124	881.865	2.0562	881.862	1.7663
881.874	0.3545	881.878	1.2444	881.878	0.9659	881.878	1.1543	881.877	0.942	881.875	1.3884
881.887	0.3554	881.891	1.3676	881.891	0.8482	881.891	0.8883	881.89	0.8569	881.888	0.5424
881.9	0.6925	881.904	0.8216	881.904	0.5253	881.904	1.5507	881.903	1.0845	881.9	0.853
881.913	0.5488	881.917	0.8143	881.917	1.2778	881.917	0.9962	881.916	0.7738	881.913	0.6745
881.926	0.6855	881.93	1.1139	881.93	0.5609	881.93	0.6825	881.929	0.6887	881.927	0.6096
881.939	0.5157	881.943	0.8167	881.943	1.3872	881.943	0.4366	881.942	0.847	881.939	0.605
881.952	0.3144	881.956	0.6548	881.956	0.892	881.956	0.808	881.955	1.0924	881.952	1.0894
881.965	0.4721	881.969	0.9013	881.968	1.1711	881.968	1.0037	881.968	0.9123	881.965	0.707
881.978	0.4582	881.982	1.1864	881.981	1.0151	881.981	0.9184	881.981	0.5818	881.978	0.6235
881.991	0.6158	881.995	1.1381	881.994	1.0096	881.994	1.5884	881.994	0.7461	881.991	0.846
882.004	0.3824	882.008	0.9061	882.007	1.0069	882.007	0.4993	882.007	0.657	882.004	1.2772
882.016	0.284	882.02	0.6935	882.02	0.2517	882.02	0.532	882.02	0.5977	882.017	0.9388
882.029	0.1733	882.034	0.5727	882.033	0.3147	882.033	0.7151	882.033	0.4631	882.03	0.5146
882.042	0.4695	882.047	0.36	882.046	0.5636	882.046	0.542	882.046	0.2771	882.043	0.4914
882.055	0.7073	882.059	0.4712	882.059	0.6758	882.059	0.5822	882.059	0.3226	882.056	0.4126
882.068	0.4582	882.072	0.6234	882.072	0.6403	882.072	0.5997	882.072	0.5997	882.069	0.6003
882.081	0.2648	882.085	1.1357	882.085	1.9071	882.085	1.1643	882.085	0.9994	882.082	0.7464
882.094	0.1359	882.098	2.8271	882.098	3.3764	882.098	3.38	882.098	2.365	882.095	3.2613
882.107	0.1507	882.111	4.6079	882.111	5.724	882.111	6.3836	882.111	4.4252	882.108	4.8398
882.12	0.2239	882.124	5.6929	882.124	5.91	882.124	7.1791	882.124	5.7155	882.121	5.4471
882.133	0.189	882.137	3.0422	882.137	5.2287	882.137	6.1603	882.137	4.9674	882.134	4.0309
882.146	0.3414	882.15	2.3366	882.15	3.1137	882.15	4.0475	882.15	3.7226	882.147	3.0782
882.159	0.3301	882.163	2.0635	882.163	1.9016	882.163	3.3449	882.163	2.8301	882.16	1.9146
882.172	0.2317	882.176	1.5634	882.176	1.4091	882.176	1.7289	882.176	2.8934	882.173	1.9749
882.185	0.216	882.189	1.01	882.189	0.643	882.189	1.4253	882.189	1.6802	882.186	1.4951
882.198	0.3171	882.202	0.5437	882.202	0.9522	882.202	1.1417	882.202	1.1182	882.199	1.0871
882.211	0.3937	882.215	0.8747	882.215	0.5418	882.215	0.5997	882.215	0.4473	882.212	1.0662
882.224	0.2561	882.228	1.4764	882.228	0.3666	882.228	0.68	882.227	0.7699	882.225	0.8553
882.237	0.1855	882.241	1.2565	882.241	0.2873	882.241	0.7327	882.24	0.9262	882.238	0.4984
882.25	0.1603	882.254	0.244	882.254	0.5883	882.254	0.7302	882.253	0.7817	882.251	1.1636
882.263	0.1777	882.267	0.5268	882.267	0.8072	882.267	0.6323	882.266	0.3721	882.264	0.496
882.276	0.1307	882.28	0.8385	882.28	1.6636	882.28	0.7051	882.279	0.4037	882.277	0.2295
882.289	0.0496	882.293	0.5413	882.293	0.7689	882.293	0.9535	882.292	0.7857	882.289	0.5934
882.302	0.1089	882.306	0.7321	882.306	0.4405	882.306	1.0363	882.305	0.5977	882.302	0.7881
882.315	0.1638	882.319	0.4011	882.319	0.2189	882.318	0.5771	882.318	0.657	882.315	0.8692
882.328	0.2735	882.332	0.8892	882.332	0.5034	882.332	0.5144	882.331	0.4908	882.328	0.554
882.341	0.3684	882.345	0.6548	882.345	0.5308	882.345	0.5972	882.344	0.378	882.341	0.3964
882.354	0.3423	882.358	0.8626	882.357	0.7278	882.357	0.6725	882.357	0.3938	882.354	0.6027
882.366	0.1803	882.371	1.2758	882.37	0.6457	882.37	0.5771	882.37	0.5739	882.367	0.3662
882.38	0.2648	882.384	0.708	882.383	0.3748	882.383	0.8958	882.383	0.382	882.38	0.605
882.393	0.3327	882.396	0.9955	882.396	0.8756	882.396	0.5847	882.396	0.6966	882.393	0.6143
882.405	0.2578	882.409	0.8095	882.409	0.5636	882.409	1.3098	882.409	0.7956	882.406	0.7209
882.418	0.2962	882.422	1.6794	882.422	1.3626	882.422	2.1153	882.422	1.5021	882.419	1.2355
882.431	0.4164	882.435	3.221	882.435	3.4229	882.435	4.4966	882.435	3.5148	882.432	3.5557
882.444	0.4137	882.448	4.9921	882.448	7.2179	882.448	7.5329	882.448	7.0573	882.445	4.8329
882.457	0.7465	882.461	7.5196	882.461	8.7967	882.461	10.0371	882.461	7.841	882.458	7.6121
882.47	0.7674	882.474	7.3142	882.474	8.3124	882.474	9.317	882.474	7.9261	882.471	6.6548
882.483	0.8101	882.487	6.1061	882.487	6.8403	882.487	6.3661	882.487	5.4939	882.484	6.1077
882.496	0.79	882.5	4.318	882.5	6.2904	882.5	4.4615	882.5	4.0294	882.497	5.0206
882.509	0.642	882.513	3.2379	882.513	2.8264	882.513	4.0901	882.513	3.3446	882.51	3.6693
882.522	0.4346	882.526	1.5948	882.526	2.0658	882.526	2.3562	882.526	2.2462	882.523	2.7699
882.535	0.1716	882.539	0.8675	882.539	1.2285	882.539	1.1141	882.539	1.1261	882.536	1.2911
882.548	0.2186	882.552	0.94	882.552	0.6129	882.552	0.6549	882.552	0.9025	882.549	0.6792
882.561	0.3528	882.565	0.6524	882.565	0.2982	882.565	0.6775	882.565	0.6016	882.562	0.6467
882.574	0.142	882.578	0.2175	882.578	0.2435	882.578	0.6273	882.577	0.4136	882.575	0.1205
882.587	0.1132	882.591	0.4301	882.591	0.0821	882.591	0.4768	882.591	0.1425	882.588	0.2573
882.6	0.1002	882.604	0.5558	882.604	0.0547	882.604	0.7854	882.604	0.4928	882.601	0.2503
882.613	0.1254	882.617	0.4978	882.617	0.2846	882.617	0.9611	882.616	0.6036	882.614	0.5331

## Sheet: CtpATM apo spectra 393-422
0 min		0.5 min		1 min		10 min		60 min		120 min			charge state 5
m/z	inten	m/z	inten	m/z	inten	m/z	inten	m/z	inten	m/z	inten
703.67	0.0709	703.662	0.2734	703.662	0.509	703.662	0.3638	703.662	0.2169	703.66	0.2979
703.682	0.1272	703.674	0.3239	703.673	0.4212	703.673	0.3095	703.673	0.1685	703.671	0.27
703.693	0.128	703.685	0.1798	703.685	0.5001	703.685	0.442	703.685	0.3651	703.683	0.3891
703.705	0.1696	703.697	0.1783	703.697	0.4629	703.697	0.2441	703.697	0.362	703.694	0.2458
703.717	0.3766	703.708	0.2125	703.708	0.3528	703.708	0.2409	703.708	0.4025	703.706	0.4282
703.728	0.2823	703.72	0.2437	703.72	0.3572	703.72	0.3718	703.72	0.3666	703.717	0.3556
703.74	0.2691	703.731	0.2347	703.731	0.2873	703.731	0.2521	703.731	0.1747	703.729	0.2141
703.751	0.6442	703.743	0.4725	703.743	0.3974	703.743	0.7228	703.743	0.6443	703.741	0.6331
703.763	1.2818	703.755	1.1737	703.755	0.7799	703.755	1.4105	703.755	1	703.752	1.2102
703.775	1.5129	703.766	1.352	703.766	1.8635	703.766	1.9546	703.766	1.5648	703.764	2.104
703.786	0.9235	703.778	1.8082	703.778	1.5956	703.778	2.0615	703.778	1.4057	703.775	2.1412
703.798	0.4863	703.789	1.4858	703.789	1.0717	703.789	1.2461	703.789	1.1295	703.787	2.1338
703.809	0.4621	703.801	0.7533	703.801	0.8231	703.801	1.2653	703.801	0.8986	703.798	1.443
703.821	0.5214	703.812	0.5022	703.812	0.4302	703.812	0.6653	703.812	0.4462	703.81	0.8304
703.832	0.3371	703.824	0.4829	703.824	0.3602	703.824	0.5393	703.824	0.6568	703.822	0.7522
703.844	0.4541	703.836	0.37	703.836	0.5507	703.836	0.6653	703.836	0.5882	703.833	0.5437
703.856	0.7846	703.847	1.2332	703.847	1.8174	703.847	1.2334	703.847	1.2481	703.845	0.7727
703.867	1.2563	703.859	1.7755	703.859	2.2877	703.859	2.4013	703.859	2.4307	703.856	1.9029
703.879	1.1853	703.87	2.2955	703.87	2.0794	703.87	3.2182	703.87	2.841	703.868	2.6216
703.89	1.1795	703.882	1.9835	703.882	2.0779	703.882	2.6391	703.882	2.6788	703.88	2.3051
703.902	0.8336	703.894	1.1203	703.894	1.1908	703.893	1.3849	703.894	1.2278	703.891	1.1265
703.913	0.9192	703.905	1.0059	703.905	0.6311	703.905	0.8281	703.905	0.7691	703.903	1.0036
703.925	1.2372	703.917	0.63	703.917	0.6549	703.917	0.5553	703.917	0.8612	703.914	0.931
703.937	2.5388	703.928	0.6062	703.928	0.8082	703.928	0.8297	703.928	1.284	703.926	0.5195
703.948	10.4654	703.94	2.2212	703.94	2.261	703.94	2.1476	703.94	2.6319	703.938	1.5286
703.96	33.7243	703.952	9.5162	703.951	9.5841	703.951	8.8904	703.951	10.4061	703.949	5.4517
703.971	50.8563	703.963	24.2504	703.963	20.6746	703.963	23.3909	703.963	21.3177	703.961	16.828
703.983	42.1283	703.975	27.1343	703.975	23.1335	703.975	27.8074	703.975	25.1525	703.972	25.8528
703.995	21.1179	703.986	17.8216	703.986	18.0236	703.986	18.601	703.986	18.4611	703.984	21.8738
704.006	8.929	703.998	7.4822	703.998	6.9005	703.998	8.0209	703.998	9.4248	703.995	9.7974
704.018	4.557	704.009	4.0026	704.009	3.9935	704.009	4.7292	704.009	4.2295	704.007	4.9974
704.029	2.0855	704.021	1.5794	704.021	2.0734	704.021	2.3168	704.021	3.4557	704.019	3.2342
704.041	1.295	704.033	1.4442	704.033	1.0538	704.032	0.9557	704.032	1.2122	704.03	1.6422
704.053	0.7875	704.044	0.7473	704.044	0.7249	704.044	0.8488	704.044	0.7395	704.042	0.5455
704.064	1.1978	704.056	0.5794	704.056	0.7725	704.056	0.9366	704.056	0.9532	704.053	0.54
704.076	0.7978	704.067	0.5037	704.067	1.0702	704.067	0.8233	704.067	0.7317	704.065	0.715
704.087	0.8811	704.079	0.9167	704.079	0.7234	704.079	1.1504	704.079	0.4618	704.077	0.4059
704.099	1.1151	704.091	1.3223	704.09	0.8722	704.09	1.0626	704.09	1.0843	704.088	0.6498
704.111	1.8054	704.102	1.7502	704.102	1.4914	704.102	2.3423	704.102	2.8004	704.1	1.7577
704.122	2.5388	704.114	2.5659	704.114	3.4979	704.114	3.8708	704.114	3.749	704.111	2.4317
704.134	3.6028	704.125	3.5673	704.125	3.4577	704.125	3.3235	704.125	4.3372	704.123	3.7983
704.145	11.013	704.137	4.0918	704.137	5.1292	704.137	4.9446	704.137	5.5494	704.134	3.5488
704.157	43.1118	704.148	12.256	704.148	13.1713	704.148	12.8251	704.148	13.0303	704.146	7.1032
704.168	91.0615	704.16	33.3135	704.16	31.7084	704.16	33.7445	704.16	34.791	704.158	27.9288
704.18	93.4964	704.172	51.7874	704.171	49.6532	704.171	50.6717	704.171	51.7435	704.169	47.788
704.192	50.4322	704.183	45.9543	704.183	40.459	704.183	40.2591	704.183	42.9521	704.181	47.6186
704.203	19.4507	704.195	22.053	704.195	21.1077	704.195	22.3219	704.195	24.1057	704.192	26.0092
704.215	9.1952	704.206	10.5043	704.206	8.9456	704.206	11.3476	704.206	9.9427	704.204	13.2103
704.226	4.5621	704.218	4.585	704.218	4.7496	704.218	5.1409	704.218	4.7522	704.215	6.6135
704.238	2.4182	704.23	2.447	704.229	2.1791	704.229	2.1827	704.229	2.6241	704.227	2.791
704.249	1.6826	704.241	0.8276	704.241	1.3128	704.241	0.9685	704.241	1.4759	704.239	1.4355
704.261	1.1107	704.253	1.1173	704.253	1.0538	704.253	0.9877	704.253	0.8394	704.25	1.1898
704.273	1.0544	704.264	1.1693	704.264	1.033	704.264	0.9446	704.264	0.7925	704.262	0.9514
704.284	0.9652	704.276	0.8172	704.276	0.6802	704.276	1.0243	704.276	1.1358	704.273	0.7466
704.296	1.0734	704.287	0.7533	704.287	0.8276	704.287	1.0547	704.287	1.1592	704.285	0.9105
704.307	1.3945	704.299	1.1485	704.299	0.7055	704.299	1.1791	704.299	1.0016	704.297	1.052
704.319	1.5129	704.311	1.1336	704.311	0.8008	704.31	0.9334	704.31	1.0453	704.308	0.9868
704.331	2.514	704.322	1.5838	704.322	1.4393	704.322	1.6849	704.322	1.5617	704.32	1.6888
704.342	6.4143	704.334	2.3178	704.334	2.1568	704.334	3.081	704.334	2.206	704.331	2.0202
704.354	29.0386	704.345	8.7956	704.345	7.7146	704.345	8.8218	704.345	9.2407	704.343	6.163
704.365	80.1252	704.357	31.5559	704.357	27.7179	704.357	30.9363	704.357	29.8376	704.355	21.9632
704.377	100	704.369	56.6547	704.368	52.5408	704.368	56.9407	704.368	57.7172	704.366	45.617
704.388	66.8841	704.38	57.4897	704.38	52.0496	704.38	52.2226	704.38	57.3053	704.378	57.6115
704.4	26.8507	704.392	30.3584	704.391	31.0967	704.391	31.3144	704.391	35.8207	704.389	37.1025
704.412	12.0828	704.403	12.5041	704.403	14.6091	704.403	13.4521	704.403	14.1848	704.401	18.0848
704.423	6.4114	704.415	6.5849	704.415	6.2366	704.415	6.6646	704.415	7.7398	704.412	8.6374
704.435	2.835	704.426	2.5897	704.426	2.5363	704.426	3.3555	704.426	3.9971	704.424	4.1968
704.446	1.9085	704.438	1.5764	704.438	1.7028	704.438	1.3275	704.438	2.0641	704.436	2.2213
704.458	1.5838	704.45	1.5066	704.449	1.2458	704.449	1.2525	704.449	0.8456	704.447	1.1451
704.47	0.9089	704.461	1.0088	704.461	1.2548	704.461	0.6717	704.461	0.9298	704.459	1.3257
704.481	1.2467	704.473	0.9331	704.473	0.7353	704.473	0.9462	704.473	0.9844	704.47	0.9421
704.493	1.1999	704.484	0.9182	704.484	0.8261	704.484	1.4791	704.484	1.1701	704.482	0.7224
704.504	0.9462	704.496	0.6092	704.496	0.6147	704.496	0.7451	704.496	0.9111	704.494	0.4729
704.516	1.4354	704.508	0.9791	704.507	0.8454	704.507	0.6893	704.507	0.8378	704.505	0.931
704.527	1.7045	704.519	1.0029	704.519	0.9794	704.519	0.8999	704.519	0.9969	704.517	1.0278
704.539	3.4112	704.531	1.924	704.53	1.5346	704.53	1.503	704.53	1.7442	704.528	1.1078
704.551	13.6513	704.542	4.8109	704.542	3.4219	704.542	4.1963	704.542	4.7257	704.54	1.9289
704.562	44.0631	704.554	16.055	704.554	14.9128	704.554	16.8283	704.554	16.5265	704.551	11.2628
704.574	68.5652	704.565	40.3263	704.565	37.3214	704.565	39.0034	704.565	35.6366	704.563	29.1111
704.585	54.2375	704.577	45.5814	704.577	43.5208	704.577	44.5863	704.577	45.2876	704.575	43.312
704.597	25.4782	704.589	30.608	704.588	29.7705	704.588	30.2789	704.588	32.7675	704.586	36.3279
704.609	11.3692	704.6	14.5931	704.6	15.4516	704.6	13.7074	704.6	14.2955	704.598	19.2225
704.62	6.0122	704.612	8.4614	704.612	8.5437	704.612	8.9303	704.612	7.3654	704.609	8.2073
704.632	2.4145	704.623	4.8822	704.623	4.3552	704.623	6.1269	704.623	5.6149	704.621	4.3811
704.643	1.6409	704.635	2.9745	704.635	3.1793	704.635	3.0427	704.635	3.1	704.633	2.5452
704.655	1.336	704.646	1.7487	704.646	1.9365	704.646	1.9099	704.646	2.1873	704.644	1.8768
704.667	1.061	704.658	0.9078	704.658	1.1089	704.658	1.1919	704.658	1.6865	704.656	1.942
704.678	0.9572	704.67	1.0489	704.67	1.5748	704.669	0.726	704.67	1.5789	704.667	0.8863
704.69	0.7554	704.681	0.838	704.681	0.7785	704.681	1.2318	704.681	1.1139	704.679	0.7504
704.701	0.721	704.693	0.8692	704.693	0.6594	704.693	1.1983	704.693	0.9891	704.691	0.5269
704.713	0.7151	704.705	0.6047	704.704	0.844	704.704	0.785	704.704	1.309	704.702	0.7746
704.724	1.1385	704.716	1.0059	704.716	1.225	704.716	0.8233	704.716	0.6615	704.714	0.8528
704.736	1.5232	704.728	1.5883	704.727	1.1163	704.727	0.9525	704.727	1.0562	704.725	0.8323
704.748	5.1727	704.739	2.8066	704.739	2.1836	704.739	2.1875	704.739	2.1031	704.737	1.8582
704.759	19.4522	704.751	7.925	704.751	7.8069	704.751	8.7213	704.751	7.2671	704.748	6.243
704.771	37.4974	704.762	24.4198	704.762	20.3799	704.762	23.844	704.762	21.0259	704.76	17.2507
704.782	35.1575	704.774	38.8227	704.774	29.4371	704.774	32.6882	704.774	30.7737	704.771	27.1766
704.794	19.02	704.786	29.2485	704.785	27.8444	704.785	24.5796	704.785	26.0574	704.783	26.4057
704.806	7.0629	704.797	14.5812	704.797	14.1641	704.797	11.6954	704.797	15.1692	704.795	15.9995
704.817	4.3121	704.809	6.8018	704.809	6.7829	704.809	5.2446	704.809	7.1782	704.806	6.7346
704.829	1.6233	704.82	2.5332	704.82	3.2463	704.82	2.6359	704.82	3.3449	704.818	3.4632
704.84	1.0062	704.832	1.1723	704.832	1.6998	704.832	1.8859	704.832	1.7489	704.83	1.5919
704.852	0.7473	704.844	0.7028	704.843	0.9109	704.843	0.8074	704.843	1.3589	704.841	0.8043
704.864	0.8256	704.855	0.777	704.855	1.2012	704.855	1.1839	704.855	1.3074	704.853	1.1209
704.875	0.8307	704.867	1.3327	704.867	1.5748	704.866	1.4855	704.866	1.4743	704.864	1.2884
704.887	0.8161	704.878	1.0059	704.878	1.3932	704.878	1.4791	704.878	1.4993	704.876	1.5975
704.898	0.6157	704.89	1.1529	704.89	0.8067	704.89	1.0754	704.89	1.4135	704.888	1.5603
704.91	0.5886	704.902	1.1871	704.901	0.902	704.901	0.9302	704.901	0.8924	704.899	1.0129
704.921	0.5557	704.913	1.1678	704.913	1.0151	704.913	1.1823	704.913	0.6334	704.911	0.6908
704.933	0.5974	704.925	0.7756	704.924	1.0776	704.924	0.876	704.924	0.8799	704.922	0.9589
704.945	1.657	704.936	0.9093	704.936	1.347	704.936	1.2685	704.936	1.1982	704.934	0.89
704.956	6.8889	704.948	4.4899	704.948	3.4547	704.948	2.6327	704.948	4.1531	704.945	2.1412
704.968	14.9588	704.959	12.7879	704.959	12.4673	704.959	10.7014	704.959	12.038	704.957	6.3436
704.979	17.9049	704.971	24.9918	704.971	22.1362	704.971	21.7363	704.971	21.313	704.969	17.8521
704.991	10.6825	704.983	24.509	704.982	22.7926	704.982	19.8232	704.982	20.6281	704.98	20.0864
705.003	5.0133	704.994	12.8057	704.994	12.2872	704.994	12.0146	704.994	12.375	704.992	12.1174
705.014	2.65	705.006	6.4422	705.006	6.1309	705.006	6.7428	705.006	5.8099	705.003	5.9079
705.026	1.4244	705.017	4.1259	705.017	3.0826	705.017	4.0559	705.017	3.2732	705.015	3.9193
705.037	0.6201	705.029	1.7354	705.029	2.1062	705.029	1.2956	705.029	2.1826	705.027	1.9401
705.049	0.4124	705.04	0.5482	705.04	0.9824	705.04	1.0403	705.04	1.3105	705.038	1.0445
705.061	0.2925	705.052	0.4829	705.052	0.582	705.052	0.6781	705.052	0.6833	705.05	0.5176
705.072	0.3254	705.064	0.7161	705.064	0.3885	705.064	0.4515	705.064	0.4556	705.061	0.27
705.084	0.2194	705.075	0.7206	705.075	0.4971	705.075	0.3399	705.075	0.4836	705.073	0.2625
705.095	0.2793	705.087	0.676	705.087	0.7293	705.087	0.6701	705.087	0.6724	705.085	0.4096
705.107	0.2932	705.098	0.7132	705.098	0.9958	705.098	0.4691	705.098	0.6521	705.096	0.5902
705.119	0.2947	705.11	0.7028	705.11	0.8633	705.11	0.793	705.11	0.83	705.108	0.6461
705.13	0.4629	705.122	1.306	705.121	1.5882	705.121	1.0834	705.121	1.3885	705.119	0.836
705.142	0.7298	705.133	1.7502	705.133	1.2875	705.133	1.3163	705.133	1.6506	705.131	1.0855
705.153	2.0738	705.145	2.3579	705.145	2.185	705.145	2.4843	705.145	2.3979	705.142	1.4281
705.165	5.0023	705.157	8.188	705.156	7.0032	705.156	6.1876	705.156	6.5104	705.154	4.6585
705.176	6.9496	705.168	20.6415	705.168	17.845	705.168	14.4111	705.168	15.8463	705.166	11.4136
705.188	4.987	705.18	26.9203	705.179	22.8522	705.179	18.743	705.179	19.2989	705.177	16.1037
705.2	2.3472	705.191	16.7132	705.191	16.6483	705.191	14.4143	705.191	11.3235	705.189	13.5902
705.211	1.0427	705.203	9.3335	705.203	7.7786	705.203	6.7763	705.203	5.707	705.2	6.4553
705.223	0.5726	705.214	4.2478	705.214	4.0382	705.214	2.931	705.214	3.5165	705.212	2.899
705.234	0.3678	705.226	2.2821	705.226	2.5244	705.226	1.286	705.226	1.7193	705.224	1.8321
705.246	0.1199	705.238	1.2332	705.237	1.3545	705.237	0.4627	705.237	1.025	705.235	1.0762
705.258	0.185	705.249	0.9256	705.249	0.8916	705.249	0.6653	705.249	0.8877	705.247	0.6722
705.269	0.1792	705.261	1.0995	705.261	1.1134	705.261	0.7084	705.261	0.4727	705.258	0.5958
705.281	0.2603	705.272	0.7592	705.272	0.7159	705.272	0.4388	705.272	0.3073	705.27	0.5474
705.292	0.2113	705.284	0.4665	705.284	0.6758	705.284	0.3063	705.284	0.4415	705.282	0.5455
705.304	0.1718	705.295	0.9955	705.295	0.6445	705.295	0.7914	705.295	0.5336	705.293	0.6386
705.316	0.2596	705.307	1.0296	705.307	0.7725	705.307	0.6542	705.307	0.4181	705.305	0.6126
705.327	0.3217	705.319	0.6329	705.319	0.7115	705.319	0.5249	705.319	0.3557	705.316	0.4264
705.339	0.3963	705.33	1.2035	705.33	1.295	705.33	0.9845	705.33	0.6818	705.328	0.5642
705.35	0.9345	705.342	2.1083	705.342	2.1657	705.342	1.8971	705.342	1.5679	705.34	0.8658
705.362	2.0321	705.354	6.5492	705.353	6.8871	705.353	5.2988	705.353	4.2514	705.351	2.6607
705.374	3.0419	705.365	22.2863	705.365	18.2112	705.365	14.2196	705.365	13.2502	705.363	9.2798
705.385	2.5491	705.377	37.3503	705.377	26.9618	705.376	23.6222	705.377	17.8448	705.374	18.0104
705.397	1.2424	705.388	32.6702	705.388	23.519	705.388	19.6876	705.388	17.2847	705.386	18.6471
705.408	0.7312	705.4	16.2526	705.4	13.8143	705.4	9.9627	705.4	9.3249	705.398	12.1192
705.42	0.4468	705.411	7.6962	705.411	6.3601	705.411	4.0767	705.411	4.8317	705.409	4.8745
705.431	0.1287	705.423	4.5806	705.423	3.0826	705.423	2.6087	705.423	2.2591	705.421	3.4297
705.443	0.1119	705.435	1.5288	705.434	1.9796	705.434	1.3881	705.434	1.4915	705.432	1.7763
705.455	0.1177	705.446	0.884	705.446	0.9749	705.446	0.6175	705.446	1.1592	705.444	0.6479
705.466	0.0943	705.458	1.15	705.458	0.7487	705.458	0.9398	705.458	0.5554	705.455	0.5306
705.478	0.038	705.469	0.8068	705.469	0.3855	705.469	0.3957	705.469	0.6038	705.467	0.3817
705.489	0.1002	705.481	0.6121	705.481	0.2947	705.481	0.3048	705.481	0.5975	705.479	0.3463
705.501	0.2632	705.493	0.5512	705.492	0.4525	705.492	0.4882	705.492	0.3651	705.49	0.4506
705.513	0.1192	705.504	0.9212	705.504	0.8514	705.504	0.4547	705.504	0.6521	705.502	0.5251
705.524	0.0592	705.516	1.2763	705.516	0.896	705.516	0.3032	705.516	0.3776	705.513	0.5753
705.536	0.1982	705.527	1.5155	705.527	1.0241	705.527	0.8121	705.527	0.5211	705.525	0.5288
705.547	0.313	705.539	2.0147	705.539	1.2845	705.539	1.4583	705.539	0.6974	705.537	0.8695
705.559	0.5433	705.551	5.6756	705.551	4.3269	705.551	4.3176	705.551	3.0657	705.548	2.2529
705.571	0.9447	705.562	20.5509	705.562	15.855	705.562	12.2603	705.562	12.829	705.56	8.5201
705.582	0.8204	705.574	43.1893	705.574	32.4006	705.574	26.1081	705.574	25.5113	705.571	18.258
705.594	0.7078	705.585	48.6673	705.585	35.0455	705.585	26.7926	705.585	26.8858	705.583	23.2814
705.605	0.5484	705.597	27.6558	705.597	21.4322	705.597	18.3569	705.597	17.5578	705.595	17.5411
705.617	0.3239	705.609	13.0553	705.608	10.8761	705.608	9.8239	705.608	9.9833	705.606	9.3264
705.629	0.0914	705.62	6.0247	705.62	6.1086	705.62	4.6175	705.62	4.76	705.618	4.6678
705.64	0.0848	705.632	3.5821	705.632	2.959	705.632	2.1428	705.632	3.0984	705.629	1.8973
705.652	0.0373	705.643	1.7814	705.643	1.6745	705.643	1.3451	705.643	1.3277	705.641	1.9438
705.663	0.0351	705.655	1.4248	705.655	1.0925	705.655	0.9781	705.655	0.8737	705.653	0.9738
705.675	0.1733	705.667	1.1708	705.666	1.4438	705.666	0.718	705.666	0.9298	705.664	0.7299
705.687	0.1462	705.678	1.1411	705.678	1.3024	705.678	0.7914	705.678	0.5913	705.676	0.6796
705.698	0.1133	705.69	0.8335	705.69	0.8931	705.69	0.9318	705.69	0.61	705.687	0.6405
705.71	0.1177	705.701	1.2688	705.701	0.8827	705.701	0.6558	705.701	0.8284	705.699	0.5921
705.721	0.174	705.713	1.2124	705.713	0.9035	705.713	0.9621	705.713	0.8565	705.711	0.3203
705.733	0.1499	705.725	1.043	705.724	0.8975	705.724	0.9749	705.724	0.9267	705.722	0.8472
705.745	0.1938	705.736	1.7844	705.736	1.3337	705.736	1.4918	705.736	1.1436	705.734	1.0352
705.756	0.2662	705.748	3.392	705.748	3.2106	705.748	4.3495	705.748	3.1437	705.745	1.9271
705.768	0.3334	705.759	15.7326	705.759	13.8485	705.759	13.4952	705.759	13.1145	705.757	7.699
705.779	0.2581	705.771	47.3227	705.771	36.4	705.771	32.168	705.771	34.479	705.769	22.9947
705.791	0.1777	705.783	68.5318	705.782	55.7901	705.782	41.5834	705.782	44.1737	705.78	35.1996
705.803	0.2047	705.794	50.2793	705.794	40.8892	705.794	32.2941	705.794	32.755	705.792	29.9062
705.814	0.1784	705.806	25.0453	705.806	19.7621	705.806	15.4306	705.806	16.5998	705.803	17.7441
705.826	0.1258	705.817	12.5279	705.817	9.9458	705.817	7.3284	705.817	7.6681	705.815	8.1645
705.837	0.0468	705.829	4.7841	705.829	4.9134	705.829	3.5453	705.829	3.749	705.826	4.3867
705.849	0.1177	705.841	2.866	705.84	2.4306	705.84	1.728	705.84	1.6912	705.838	2.2641
705.86	0.1199	705.852	1.3268	705.852	1.5331	705.852	1.4998	705.852	1.3058	705.85	1.6273
705.872	0.0651	705.864	1.0192	705.864	1.2845	705.864	1.4934	705.864	1.1467	705.861	1.3424
705.884	0.0899	705.875	1.2094	705.875	1.8546	705.875	1.0977	705.875	1.4057	705.873	0.8565
705.895	0.1016	705.887	1.9746	705.887	1.4319	705.887	1.4025	705.887	1.557	705.884	1.4057
705.907	0.1506	705.898	1.4679	705.898	1.2905	705.898	1.4025	705.898	1.2824	705.896	1.2996
705.918	0.0782	705.91	1.1619	705.91	1.4825	705.91	1.428	705.91	1.5352	705.908	0.9887
705.93	0.1309	705.922	1.4754	705.922	1.5822	705.922	0.8249	705.922	1.0032	705.919	0.8341
705.942	0.234	705.933	2.0786	705.933	1.5673	705.933	1.4424	705.933	1.635	705.931	1.16
705.953	0.1857	705.945	3.4469	705.945	2.7254	705.945	2.8178	705.945	3.7287	705.942	2.3293
705.965	0.2428	705.956	12.5368	705.956	11.3792	705.956	10.7604	705.956	11.8165	705.954	5.7571
705.976	0.2179	705.968	43.2116	705.968	38.3365	705.968	35.1438	705.968	32.8767	705.966	22.6484
705.988	0.1704	705.98	78.9514	705.98	70.7713	705.98	58.2985	705.98	59.864	705.977	48.732
706	0.049	705.991	75.5653	705.991	63.6818	705.991	53.5326	705.991	56.051	705.989	53.4967
706.011	0.0687	706.003	40.1554	706.003	36.0577	706.003	31.8824	706.003	30.393	706	34.425
706.023	0.0929	706.014	17.9003	706.014	16.8269	706.014	14.1861	706.014	15.9196	706.012	15.1914
706.034	0.1207	706.026	8.659	706.026	8.4261	706.026	6.4349	706.026	7.2219	706.024	8.0491
706.046	0.0095	706.038	3.2687	706.038	3.9652	706.038	3.089	706.038	2.983	706.035	4.5375
706.058	0.0095	706.049	1.6477	706.049	1.6537	706.049	2.1285	706.049	1.4135	706.047	1.8712
706.069	0.0753	706.061	1.7755	706.061	1.4825	706.061	1.6067	706.061	1.4868	706.058	1.0408
706.081	0.076	706.072	1.2361	706.072	1.4795	706.072	1.1951	706.072	1.2185	706.07	0.8807
706.092	0.057	706.084	1.7948	706.084	1.1699	706.084	1.1695	706.084	1.2216	706.082	1.1711
706.104	0.1514	706.096	1.1544	706.096	1.228	706.096	1.1392	706.096	1.1951	706.093	0.8993
706.116	0.0921	706.107	1.0995	706.107	1.3872	706.107	1.2062	706.107	1.1015	706.105	1.132
706.127	0.038	706.119	2.2524	706.119	2.249	706.119	1.5062	706.119	1.5461	706.116	1.2661
706.139	0.2143	706.13	1.9226	706.13	2.2312	706.13	1.4887	706.13	1.9814	706.128	1.7465
706.15	0.3473	706.142	2.2569	706.142	3.1064	706.142	3.1879	706.142	2.8488	706.14	2.1598
706.162	0.4044	706.154	8.2266	706.154	8.5497	706.153	8.0831	706.154	9.6214	706.151	5.0439
706.174	0.2121	706.165	35.8839	706.165	33.5809	706.165	30.113	706.165	31.1543	706.163	19.1089
706.185	0.0965	706.177	82.7133	706.177	72.1511	706.177	70.3864	706.177	66.8783	706.174	55.947
706.197	0.0739	706.188	94.7672	706.188	87.1964	706.188	81.1054	706.188	79.2736	706.186	72.937
706.208	0.1272	706.2	58.13	706.2	57.6983	706.2	50.7898	706.2	54.7779	706.198	55.9749
706.22	0.0782	706.212	26.7777	706.212	25.6966	706.211	24.1312	706.211	25.3881	706.209	26.8992
706.232	0.1879	706.223	12.1297	706.223	12.6727	706.223	10.352	706.223	12.0427	706.221	13.6237
706.243	0.0797	706.235	5.4973	706.235	6.6712	706.235	4.0479	706.235	5.228	706.232	6.2821
706.255	0.0409	706.246	2.3133	706.246	3.6839	706.246	2.0359	706.246	2.0219	706.244	2.5285
706.266	0.0914	706.258	1.3907	706.258	2.2133	706.258	1.7599	706.258	2.0001	706.256	1.6124
706.278	0.1016	706.27	1.3862	706.269	1.4393	706.269	1.4137	706.269	2.3168	706.267	1.7241
706.29	0.136	706.281	1.5764	706.281	2.1225	706.281	1.2733	706.281	1.8129	706.279	1.6757
706.301	0.03	706.293	1.046	706.293	1.9469	706.293	1.5429	706.293	1.1436	706.29	1.4318
706.313	0.1097	706.304	1.1455	706.304	1.6477	706.304	1.2525	706.304	2.1857	706.302	1.1041
706.324	0.1309	706.316	1.5779	706.316	1.356	706.316	1.0977	706.316	2.1686	706.314	1.2791
706.336	0.2406	706.328	1.9389	706.327	1.4989	706.327	2.5641	706.327	1.5804	706.325	2.0351
706.348	0.2654	706.339	2.4114	706.339	2.1315	706.339	2.5577	706.339	2.3839	706.337	2.4819
706.359	0.3356	706.351	5.4735	706.351	6.0952	706.351	6.545	706.351	6.6103	706.348	4.0608
706.371	0.2888	706.362	22.9281	706.362	23.1305	706.362	24.8189	706.362	22.8685	706.36	15.3143
706.382	0.3078	706.374	66.5602	706.374	70.8085	706.374	70.0817	706.374	65.6801	706.372	50.2979
706.394	0.1982	706.386	100	706.385	100	706.385	96.5185	706.385	95.2556	706.383	87.2477
706.406	0.2172	706.397	67.7874	706.397	77.2357	706.397	75.8624	706.397	77.7103	706.395	83.6281
706.417	0.0665	706.409	32.3062	706.409	40.0408	706.409	34.5933	706.409	41.1174	706.406	44.822
706.429	0.0388	706.42	14.6926	706.42	18.2826	706.42	16.2157	706.42	18.2973	706.418	21.9949
706.44	0.0775	706.432	8.1716	706.432	9.8297	706.432	8.4277	706.432	9.3842	706.43	11.205
706.452	0.03	706.444	2.7977	706.443	4.1691	706.443	4.0176	706.443	4.6352	706.441	4.3923
706.464	0.0124	706.455	1.7086	706.455	1.7206	706.455	2.2721	706.455	2.8348	706.453	2.4373
706.475	0.0241	706.467	1.6715	706.467	1.542	706.467	2.0726	706.467	2.5586	706.464	1.685
706.487	0.0278	706.478	1.5006	706.478	1.6194	706.478	1.8333	706.478	1.8098	706.476	2.0295
706.498	0.106	706.49	1.1336	706.49	1.6507	706.49	1.5477	706.49	1.493	706.488	1.7055
706.51	0.0117	706.502	1.2317	706.501	1.6953	706.501	1.862	706.501	1.2715	706.499	1.4523
706.522	0.106	706.513	1.5392	706.513	1.2845	706.513	1.4743	706.513	1.6787	706.511	1.5957
706.533	0.0856	706.525	1.5571	706.525	1.3188	706.525	1.5684	706.525	1.8503	706.522	1.9289
706.545	0.2084	706.537	2.1425	706.536	1.8189	706.536	2.1779	706.536	2.6039	706.534	2.076
706.556	0.1594	706.548	3.6193	706.548	3.8551	706.548	4.5665	706.548	3.9284	706.546	2.9605
706.568	0.2815	706.56	12.2783	706.559	14.1745	706.559	16.8778	706.559	16.5967	706.557	10.5832
706.58	0.1865	706.571	46.5516	706.571	50.3691	706.571	54.1309	706.571	52.717	706.569	40.5191
706.591	0.1148	706.583	85.1202	706.583	95.0717	706.583	100	706.583	94.0231	706.58	83.2855
706.603	0.0739	706.595	77.9678	706.594	95.6508	706.594	92.5424	706.594	93.5301	706.592	96.4586
706.614	0.0753	706.606	44.2472	706.606	52.3905	706.606	49.1512	706.606	54.483	706.604	60.086
706.626	0.0497	706.618	19.7947	706.617	22.9593	706.617	22.5468	706.617	25.009	706.615	30.677
706.638	0.0665	706.629	10.1343	706.629	11.979	706.629	11.563	706.629	11.5512	706.627	12.1602
706.649	0.0336	706.641	3.9194	706.641	5.2259	706.641	5.0946	706.641	6.3544	706.638	6.6228
706.661	0.0483	706.652	2.0979	706.652	2.3771	706.652	2.3534	706.652	3.398	706.65	3.4743
706.673	0.0951	706.664	1.4917	706.664	1.9008	706.664	1.4392	706.664	1.6428	706.662	2.1598
706.684	0.0775	706.676	1.4872	706.676	1.798	706.676	1.5493	706.676	1.5367	706.673	1.8619
706.696	0.049	706.687	1.459	706.687	1.5971	706.687	2.1428	706.687	1.6132	706.685	1.9904
706.707	0.0541	706.699	1.67	706.699	1.5093	706.699	1.9944	706.699	2.2372	706.697	1.2922
706.719	0.0702	706.711	1.3892	706.71	1.9409	706.71	1.7599	706.71	2.0703	706.708	0.8695
706.731	0.1609	706.722	1.4679	706.722	1.9558	706.722	1.0738	706.722	1.5445	706.72	1.1227
706.742	0.3627	706.734	1.7532	706.734	2.0168	706.734	1.8157	706.734	2.2482	706.731	1.8619
706.754	0.3876	706.745	2.5971	706.745	2.9263	706.745	3.3507	706.745	3.0984	706.743	2.4112
706.765	0.4636	706.757	7.6799	706.757	8.3413	706.757	10.0057	706.757	10.1081	706.755	6.608
706.777	0.5097	706.769	29.1623	706.768	34.2656	706.768	38.4162	706.768	38.4121	706.766	27.9623
706.788	0.2903	706.78	67.3788	706.78	73.8048	706.78	84.3093	706.78	84.7466	706.778	72.2257
706.8	0.098	706.792	75.9323	706.792	89.371	706.792	99.2501	706.792	100	706.789	100
706.812	0.0994	706.803	44.5696	706.803	56.6995	706.803	62.707	706.803	68.3667	706.801	80.1892
706.823	0.4256	706.815	21.2388	706.815	26.7117	706.815	29.1365	706.815	28.9546	706.812	37.4823
706.835	0.5623	706.827	8.763	706.826	13.5047	706.826	15.0732	706.826	14.2082	706.824	16.7536
706.846	0.6976	706.838	5.7974	706.838	6.2187	706.838	7.2949	706.838	8.0971	706.836	8.9502
706.858	0.4636	706.85	2.7353	706.85	3.282	706.85	3.2741	706.85	3.5868	706.847	5.0514
706.87	0.3057	706.861	1.7799	706.861	2.1925	706.861	1.779	706.861	1.9767	706.859	2.225
706.881	0.2201	706.873	1.9998	706.873	1.9141	706.873	1.8062	706.873	1.5258	706.87	1.5864
706.893	0.0556	706.885	1.2198	706.884	1.4751	706.884	1.4551	706.884	1.8051	706.882	1.6366
706.905	0.098	706.896	1.0564	706.896	1.2816	706.896	1.8157	706.896	2.153	706.894	1.5659
706.916	0.0439	706.908	1.4144	706.908	1.4631	706.908	2.2274	706.908	1.4384	706.905	1.0222
706.928	0.0146	706.919	1.2629	706.919	1.4884	706.919	1.6865	706.919	1.3682	706.917	1.3909
706.939	0.1938	706.931	1.0995	706.931	1.7668	706.931	1.6147	706.931	1.8472	706.929	2.1952
706.951	0.4197	706.943	1.5868	706.942	1.993	706.942	2.7827	706.942	2.4869	706.94	2.6346
706.963	0.5886	706.954	3.7857	706.954	5.2036	706.954	4.2458	706.954	6.3154	706.952	3.3924
706.974	0.5952	706.966	15.0313	706.966	19.2427	706.966	21.7506	706.966	22.8529	706.963	14.4038
706.986	0.3576	706.977	40.9384	706.977	51.6075	706.977	59.3627	706.977	59.7797	706.975	45.496
706.997	0.3108	706.989	56.0426	706.989	72.2687	706.989	87.1111	706.989	85.9837	706.987	82.4756
707.009	0.1916	707.001	42.7837	707	59.9667	707	64.2021	707	64.5054	706.998	78.1075
707.021	0.068	707.012	18.7933	707.012	27.2892	707.012	31.7149	707.012	30.3727	707.01	46.1533
707.032	0.1031	707.024	8.3945	707.024	12.4509	707.024	14.593	707.024	16.1864	707.021	20.6152
707.044	0.098	707.035	4.7915	707.035	6.8454	707.035	6.888	707.035	9.0737	707.033	10.855
707.055	0.0841	707.047	2.0117	707.047	3.7181	707.047	4.2234	707.047	3.7911	707.045	5.407
707.067	0.0943	707.059	1.0831	707.058	2.2401	707.058	1.9976	707.058	1.7349	707.056	2.0816
707.079	0.0892	707.07	0.9197	707.07	1.3381	707.07	1.8429	707.07	1.6912	707.068	1.8768
707.09	0.0907	707.082	0.6329	707.082	1.283	707.082	1.1233	707.082	1.4696	707.08	1.9513
707.102	0.1133	707.093	0.8246	707.093	1.5926	707.093	1.3498	707.093	1.2949	707.091	1.631
707.114	0.0739	707.105	0.9479	707.105	1.2518	707.105	1.3084	707.105	1.6194	707.103	0.9496
707.125	0.0585	707.117	0.9568	707.116	1.2518	707.116	1.369	707.116	1.4587	707.114	1.0129
707.137	0.174	707.128	1.2852	707.128	1.2503	707.128	1.077	707.128	1.4946	707.126	1.1898
707.148	0.2749	707.14	1.4858	707.14	1.7087	707.14	1.9242	707.14	1.8269	707.137	1.8191
707.16	0.7144	707.152	2.2658	707.151	2.9531	707.151	2.8912	707.151	3.2997	707.149	3.2695
707.172	1.2051	707.163	7.1301	707.163	8.9084	707.163	11.7417	707.163	10.7291	707.161	8.6114
707.183	0.6603	707.175	24.3723	707.175	29.4996	707.175	35.2156	707.175	36.5243	707.172	28.5749
707.195	0.4914	707.186	38.0293	707.186	51.6864	707.186	63.3724	707.186	65.9688	707.184	60.3839
707.206	0.2684	707.198	33.1828	707.198	47.4175	707.198	57.1226	707.198	64.2573	707.196	68.1165
707.218	0.1536	707.21	18.6076	707.209	26.7281	707.209	29.963	707.209	35.8004	707.207	48.9666
707.23	0.0775	707.221	8.3529	707.221	13.0105	707.221	13.6245	707.221	14.8338	707.219	19.6228
707.241	0.0314	707.233	4.2017	707.233	6.9228	707.233	6.2402	707.233	7.7102	707.23	9.2165
707.253	0.0329	707.244	2.3653	707.244	3.224	707.244	4.2378	707.244	3.774	707.242	5.3903
707.264	0.1243	707.256	0.8647	707.256	1.4899	707.256	1.6434	707.256	1.7505	707.254	1.834
707.276	0.0351	707.268	0.8008	707.267	1.2369	707.267	0.9063	707.267	1.27	707.265	1.6701
707.288	0.0512	707.279	0.9152	707.279	0.9199	707.279	0.8249	707.279	1.2044	707.277	1.4076
707.299	0.2018	707.291	0.5304	707.291	0.7785	707.291	0.7627	707.291	1.2153	707.288	1.0576
707.311	0.2084	707.302	0.6359	707.302	0.713	707.302	0.7898	707.302	0.9766	707.3	1.1693
707.322	0.4153	707.314	0.6924	707.314	0.9705	707.314	0.7946	707.314	1.1997	707.312	1.3666
707.334	0.9038	707.326	1.1485	707.326	1.4944	707.326	1.4615	707.326	2.1623	707.323	1.3294
707.346	1.2007	707.337	1.5006	707.337	1.6328	707.337	1.728	707.337	2.387	707.335	1.8694
707.357	1.8551	707.349	2.4129	707.349	2.9739	707.349	2.5226	707.349	2.5929	707.346	2.832
707.369	2.5856	707.36	4.0873	707.36	5.5757	707.36	6.7396	707.36	5.5868	707.358	5.2972
707.38	1.9451	707.372	12.2426	707.372	16.5486	707.372	19.9556	707.372	19.5111	707.37	16.7852
707.392	1.4339	707.384	23.8077	707.384	33.3725	707.384	40.3596	707.384	41.2796	707.381	43.1146
707.404	0.9001	707.395	25.552	707.395	38.1892	707.395	43.7199	707.395	46.5123	707.393	55.1017
707.415	0.5141	707.407	16.2497	707.407	23.1171	707.407	27.9973	707.407	31.6661	707.404	38.821
707.427	0.0402	707.418	6.5061	707.418	10.2346	707.418	13.7042	707.418	15.8635	707.416	20.9931
707.438	0.0314	707.43	3.3103	707.43	4.5814	707.43	6.7173	707.43	7.1844	707.428	9.7602
707.45	0.0424	707.442	1.352	707.442	2.7551	707.442	3.0555	707.442	3.2108	707.439	4.2526
707.462	0.0066	707.453	0.624	707.453	1.6894	707.453	1.661	707.453	1.5445	707.451	2.3553
707.473	0.0914	707.465	0.8469	707.465	0.9347	707.465	0.8712	707.465	1.064	707.462	1.0669
707.485	0.0256	707.476	0.5378	707.476	0.7993	707.476	1.0547	707.476	1.0047	707.474	0.89
707.497	0.0212	707.488	0.2481	707.488	0.8172	707.488	0.5584	707.488	0.805	707.486	1.456
707.508	0.03	707.5	0.7176	707.5	0.6371	707.5	0.6302	707.5	0.7333	707.497	0.9291
707.52	0.0409	707.511	0.4279	707.511	0.9422	707.511	0.6159	707.511	1.0297	707.509	0.7913
707.531	0.0958	707.523	0.474	707.523	0.5239	707.523	0.3973	707.523	0.816	707.521	0.6926
707.543	0.196	707.535	0.6255	707.534	0.5507	707.534	1.0052	707.534	0.8097	707.532	1.1674
707.555	0.6113	707.546	0.4413	707.546	0.9258	707.546	1.2094	707.546	1.557	707.544	1.0818
707.566	0.9564	707.558	1.7888	707.558	1.8457	707.558	2.6215	707.558	3.0516	707.555	1.9718
707.578	0.8453	707.569	5.3324	707.569	6.9287	707.569	9.2558	707.569	9.9287	707.567	6.7699
707.589	0.4161	707.581	12.0168	707.581	16.4518	707.581	21.5688	707.581	22.7561	707.579	19.8909
707.601	0.4848	707.593	14.7654	707.592	22.9102	707.592	30.8549	707.592	29.9156	707.59	34.3673
707.613	0.1792	707.604	10.1937	707.604	17.8584	707.604	23.5249	707.604	22.8014	707.602	30.2394
707.624	0.0402	707.616	5.2194	707.616	8.444	707.616	11.196	707.616	11.1362	707.614	15.7816
707.636	0.155	707.628	2.4485	707.627	4.4073	707.627	4.3798	707.627	5.8942	707.625	7.3341
707.648	0.0329	707.639	1.1307	707.639	2.4009	707.639	2.1253	707.639	3.2373	707.637	3.8951
707.659	0.0329	707.651	0.4962	707.651	1.1208	707.65	1.0196	707.65	1.6553	707.648	1.6161
707.671	0.0037	707.662	0.3076	707.662	0.4004	707.662	0.7419	707.662	0.7083	707.66	0.5623
707.682	0.0219	707.674	0.1842	707.674	0.5314	707.674	0.5648	707.674	0.4774	707.672	0.7075
707.694	0.0534	707.686	0.1501	707.685	0.4942	707.685	0.7675	707.685	0.4758	707.683	0.5865
707.706	0.0526	707.697	0.2214	707.697	0.579	707.697	0.4547	707.697	0.6553	707.695	0.5735
707.717	0.0366	707.709	0.1471	707.709	0.4436	707.709	0.584	707.709	0.5616	707.706	0.5493
707.729	0.0534	707.72	0.1501	707.72	0.6103	707.72	0.4691	707.72	0.5975	707.718	0.6442
707.74	0.109	707.732	0.3908	707.732	0.5105	707.732	0.5345	707.732	0.649	707.73	0.4376
707.752	0.1894	707.744	0.3373	707.744	0.646	707.743	0.7675	707.743	0.7223	707.741	0.5828
707.764	0.547	707.755	0.5081	707.755	1.3277	707.755	1.1983	707.755	1.2918	707.753	1.0147
707.775	0.5579	707.767	2.0281	707.767	2.8816	707.767	3.6857	707.767	4.061	707.764	3.5619
707.787	0.4131	707.778	5.4393	707.778	8.0123	707.778	10.9072	707.778	10.5153	707.776	10.7693
707.798	0.3349	707.79	7.7957	707.79	11.7096	707.79	17.398	707.79	16.0569	707.788	17.6864
707.81	0.2047	707.802	7.1376	707.802	10.0783	707.802	15.1897	707.802	14.3564	707.799	20.2931
707.822	0.2077	707.813	4.1556	707.813	6.0446	707.813	8.1868	707.813	9.1658	707.811	12.6089
707.833	0.2779	707.825	2.2494	707.825	2.968	707.825	4.1628	707.825	4.8551	707.822	5.1296
707.845	0.3817	707.837	1.5734	707.836	1.9752	707.836	2.8114	707.836	3.309	707.834	3.0293
707.856	0.6676	707.848	1.7844	707.848	1.67	707.848	2.4747	707.848	1.9627	707.846	1.5249
707.868	0.797	707.86	1.2837	707.86	1.871	707.86	1.4663	707.86	1.4431	707.857	1.3015
707.88	0.4373	707.871	1.1559	707.871	1.4646	707.871	1.3451	707.871	1.323	707.869	1.5137
707.891	0.2033	707.883	0.7444	707.883	0.7383	707.883	0.9382	707.883	0.9423	707.88	0.8528
707.903	0.0834	707.895	0.7087	707.894	0.5076	707.894	0.4579	707.894	0.5835	707.892	0.9533
707.915	0.0731	707.906	0.3477	707.906	0.5537	707.906	0.6111	707.906	0.5819	707.904	0.5158
707.926	0.0643	707.918	0.2719	707.918	0.3275	707.918	0.4292	707.918	0.2761	707.915	0.4897
707.938	0.1046	707.929	0.3105	707.929	0.2486	707.929	0.2872	707.929	0.4462	707.927	0.3463
707.949	0.3159	707.941	0.3135	707.941	0.3617	707.941	0.3893	707.941	0.3682	707.939	0.3296
707.961	0.5828	707.953	0.6032	707.952	0.512	707.952	1.0547	707.952	0.6225	707.95	0.607
707.973	0.6727	707.964	1.0148	707.964	1.6165	707.964	1.8397	707.964	1.6631	707.962	1.7186
707.984	0.2844	707.976	2.5258	707.976	2.7551	707.976	5.0707	707.976	4.3294	707.973	4.221
707.996	0.1755	707.987	4.4201	707.987	6.256	707.987	8.9878	707.987	8.3857	707.985	8.9093
708.008	0.1111	707.999	3.9952	707.999	5.9687	707.999	9.192	707.999	7.6291	707.997	10.6707
708.019	0.0717	708.011	1.7443	708.011	4.1304	708.011	6.1078	708.011	5.0548	708.008	7.8834
708.031	0.0453	708.022	1.4679	708.022	1.7162	708.022	3.7942	708.022	3.0657	708.02	3.3421
708.042	0.0556	708.034	0.7934	708.034	1.5837	708.034	1.4934	708.034	1.7957	708.032	1.9867
708.054	0.03	708.046	0.4517	708.045	0.7889	708.045	0.9892	708.045	0.7083	708.043	1.0929
708.066	0.0132	708.057	0.2481	708.057	0.7874	708.057	0.5537	708.057	0.3526	708.055	0.5865
708.077	0.0117	708.069	0.2258	708.069	0.3022	708.069	0.1643	708.069	0.6724	708.066	0.6349
708.089	0.1733	708.08	0.3239	708.08	0.2813	708.08	0.367	708.08	0.6022	708.078	0.3687
708.1	0.3876	708.092	0.3298	708.092	0.4644	708.092	1.0291	708.092	0.4587	708.09	0.2886
708.112	0.6011	708.104	0.9197	708.104	1.2652	708.104	0.943	708.104	1.1311	708.101	0.3761
708.124	0.6055	708.115	1.1515	708.115	1.5167	708.115	1.0355	708.115	1.362	708.113	1.0576
708.135	0.3181	708.127	0.7191	708.127	1.155	708.127	0.9813	708.127	1.1093	708.124	0.9608
708.147	0.2384	708.139	0.5646	708.138	0.9645	708.138	0.7978	708.138	0.8347	708.136	0.6293
708.158	0.2947	708.15	0.7904	708.15	0.6728	708.15	0.8074	708.15	0.5929	708.148	0.661
708.17	0.245	708.162	0.9286	708.162	0.9467	708.162	1.0004	708.162	0.9657	708.159	0.9738
708.182	0.1111	708.173	1.6789	708.173	1.6596	708.173	2.2513	708.173	1.919	708.171	2.1971
708.193	0.0848	708.185	1.7948	708.185	2.5006	708.185	4.4723	708.185	3.6258	708.183	4.3941
708.205	0.0314	708.197	1.7844	708.196	2.8757	708.196	4.4085	708.196	4.359	708.194	5.4964
708.217	0.109	708.208	1.2243	708.208	1.4855	708.208	3.799	708.208	3.3637	708.206	4.4667
708.228	0.1426	708.22	1.1396	708.22	0.9392	708.22	1.8078	708.22	2.2591	708.217	1.875
708.24	0.0534	708.231	0.4948	708.231	0.4227	708.231	0.7754	708.231	0.908	708.229	1.1637
708.251	0.0212	708.243	0.4041	708.243	0.387	708.243	0.6925	708.243	0.816	708.241	0.7857
708.263	0.0227	708.255	0.208	708.255	0.2441	708.255	0.3941	708.255	0.4883	708.252	0.4915
708.275	0.0336	708.266	0.4873	708.266	0.1831	708.266	0.1771	708.266	0.1872	708.264	0.4282
708.286	0.0205	708.278	0.3313	708.278	0.3051	708.278	0.0782	708.278	0.234	708.275	0.4059
708.298	0.0424	708.289	0.1842	708.289	0.125	708.289	0.0846	708.289	0.1732	708.287	0.1378
708.309	0.0709	708.301	0.1515	708.301	0.3409	708.301	0.3175	708.301	0.3323	708.299	0.0931
708.321	0.1287	708.313	0.7013	708.313	0.3423	708.312	0.5409	708.312	0.351	708.31	0.3519
708.333	0.2983	708.324	0.6106	708.324	0.585	708.324	0.5058	708.324	0.4712	708.322	0.3985
708.344	0.5455	708.336	1.2584	708.336	1.1253	708.336	0.9111	708.336	1.025	708.333	0.849
708.356	0.925	708.348	2.0726	708.347	1.7579	708.347	2.3183	708.347	1.6007	708.345	1.5547
708.368	1.1327	708.359	3.1869	708.359	2.8221	708.359	3.5916	708.359	2.7568	708.357	2.2753
708.379	0.9564	708.371	3.3325	708.371	4.8553	708.371	4.2043	708.371	3.0797	708.368	3.1373
708.391	0.6347	708.382	3.2063	708.382	4.0322	708.382	3.724	708.382	4.1718	708.38	2.9158
708.402	0.4614	708.394	2.349	708.394	2.6911	708.394	3.6123	708.394	3.334	708.392	3.5935
708.414	0.3005	708.406	1.6492	708.405	1.5882	708.405	2.6566	708.405	2.568	708.403	2.9586
708.426	0.1294	708.417	0.6686	708.417	1.3009	708.417	1.3036	708.417	1.2356	708.415	1.3275
708.437	0.1119	708.429	0.3922	708.429	0.5269	708.429	0.7356	708.429	0.8113	708.426	0.7578
708.449	0.0373	708.441	0.3105	708.44	0.3096	708.44	0.3654	708.44	0.6943	708.438	0.5921
708.461	0.0329	708.452	0.2897	708.452	0.0729	708.452	0.2824	708.452	0.22	708.45	0.2718
708.472	0.0877	708.464	0.1293	708.464	0.1548	708.464	0.1133	708.464	0.1872	708.461	0.1005
708.484	0.038	708.475	0.2199	708.475	0.1771	708.475	0.1308	708.475	0.2761	708.473	0.0745
708.495	0.0409	708.487	0.1813	708.487	0.3706	708.487	0.3048	708.487	0.1966	708.485	0.2309
708.507	0.0505	708.499	0.1278	708.498	0.2813	708.498	0.3702	708.498	0.2512	708.496	0.1676
708.519	0.019	708.51	0.1575	708.51	0.1741	708.51	0.1516	708.51	0.0562	708.508	0.0428
708.53	0.0812	708.522	0.0787	708.522	0.2947	708.522	0.2936	708.522	0.181	708.519	0.0689
708.542	0.1828	708.533	0.1783	708.533	0.2009	708.533	0.2585	708.533	0.1701	708.531	0.2979
708.553	0.3429	708.545	0.3432	708.545	0.2649	708.545	0.4308	708.545	0.2574	708.543	0.3705
708.565	0.6098	708.557	0.6909	708.557	0.7189	708.557	0.8728	708.557	0.5367	708.554	0.7466
708.577	0.6632	708.568	1.1173	708.568	0.8752	708.568	1.5509	708.568	0.7208	708.566	1.2568
708.588	0.3554	708.58	0.7429	708.58	1.2607	708.58	1.4695	708.58	1.4197	708.577	1.3127
708.6	0.3656	708.591	0.6983	708.591	1.8293	708.591	1.5525	708.591	1.635	708.589	1.8284
708.612	0.4175	708.603	1.3773	708.603	1.35	708.603	1.9673	708.603	1.6413	708.601	1.9587
708.623	0.4497	708.615	1.0489	708.615	0.9854	708.615	1.6769	708.615	1.504	708.612	1.5547
708.635	0.1996	708.626	1.1321	708.626	1.1223	708.626	0.9605	708.626	1.6023	708.624	1.2549
708.646	0.0497	708.638	0.3373	708.638	0.1593	708.638	0.4707	708.638	0.4478	708.636	0.4767
708.658	0.0526	708.65	0.1426	708.649	0.2322	708.649	0.1356	708.649	0.5382	708.647	0.2346
708.67	0.0366	708.661	0.0773	708.661	0.0551	708.661	0.2521	708.661	0.3869	708.659	0.3147
708.681	0.0154	708.673	0.1099	708.673	0.2069	708.673	0.1915	708.673	0.2153	708.67	0.2551
708.693	0.0066	708.684	0.1144	708.684	0.2009	708.684	0.1037	708.684	0.4571	708.682	0.216
708.705	0.0797	708.696	0.107	708.696	0.1637	708.696	0.142	708.696	0.2325	708.694	0.1899
708.716	0.079	708.708	0.0505	708.708	0.0566	708.707	0.1851	708.708	0.0577	708.705	0.3016
708.728	0.1419	708.719	0.1471	708.719	0.07	708.719	0.2696	708.719	0.0889	708.717	0.121
708.739	0.1748	708.731	0.1991	708.731	0.0982	708.731	0.2712	708.731	0.3354	708.729	0.1676
708.751	0.4117	708.743	0.3016	708.742	0.2248	708.742	0.276	708.742	0.2262	708.74	0.5642
708.763	0.4958	708.754	0.5066	708.754	0.5299	708.754	0.4228	708.754	0.351	708.752	0.3929
708.774	0.4651	708.766	0.9732	708.766	1.0538	708.766	1.4185	708.766	1.0234	708.763	0.6964
708.786	0.3861	708.778	1.2852	708.777	1.222	708.777	1.7136	708.777	1.1483	708.775	1.8135
708.797	0.2464	708.789	0.9955	708.789	1.0092	708.789	0.8999	708.789	1.0999	708.787	1.9289
708.809	0.1521	708.801	0.829	708.801	0.7145	708.801	0.584	708.801	0.6069	708.798	1.3182
708.821	0.1682	708.812	0.7473	708.812	0.3528	708.812	0.5967	708.812	0.7894	708.81	0.7299
708.832	0.1068	708.824	0.9241	708.824	0.6743	708.824	0.734	708.824	0.7567	708.822	0.7727
708.844	0.2303	708.836	1.0727	708.835	0.7561	708.835	0.9717	708.835	1.3963	708.833	0.8956
708.856	0.3108	708.847	1.1633	708.847	0.905	708.847	1.2206	708.847	1.0391	708.845	0.7857
708.867	0.4365	708.859	1.1039	708.859	1.1684	708.859	1.3722	708.859	1.2902	708.856	1.1376
708.879	0.381	708.87	1.3164	708.87	1.0107	708.87	0.9573	708.87	0.9439	708.868	1.1432
708.89	0.1857	708.882	0.6151	708.882	0.5344	708.882	0.8536	708.882	0.4868	708.88	0.9235
708.902	0.1923	708.894	0.413	708.894	0.3572	708.894	0.3319	708.894	0.3479	708.891	0.432
708.914	0.0907	708.905	0.263	708.905	0.2203	708.905	0.2138	708.905	0.3963	708.903	0.2569
708.925	0.0556	708.917	0.1025	708.917	0.1816	708.917	0.3287	708.917	0.2215	708.914	0.2756
708.937	0.049	708.929	0.2154	708.928	0.2783	708.928	0.3032	708.928	0.2621	708.926	0.1434
708.948	0.2749	708.94	0.205	708.94	0.5775	708.94	0.1596	708.94	0.2106	708.938	0.1005
708.96	0.5389	708.952	0.5958	708.952	0.5701	708.952	0.3989	708.952	0.4821	708.949	0.2067
708.972	0.6735	708.963	0.9984	708.963	0.9511	708.963	0.9861	708.963	1.1654	708.961	0.8565
708.983	0.5294	708.975	1.8022	708.975	1.4676	708.975	1.3897	708.975	1.3152	708.973	1.6441
708.995	0.3042	708.987	1.6284	708.986	1.8412	708.986	1.294	708.986	0.883	708.984	1.43
709.007	0.0885	708.998	0.9613	708.998	1.3724	708.998	1.2174	708.998	0.7379	708.996	0.7801
709.018	0.1367	709.01	0.3581	709.01	0.6624	709.01	0.6015	709.01	0.7067	709.007	0.4655
709.03	0.0424	709.021	0.3759	709.021	0.2575	709.021	0.2904	709.021	0.2013	709.019	0.3296
709.042	0.0431	709.033	0.2214	709.033	0.2501	709.033	0.1643	709.033	0.1061	709.031	0.0503
709.053	0.0534	709.045	0.2139	709.045	0.0774	709.045	0.0718	709.045	0.092	709.042	0.0819
709.065	0.1587	709.056	0.1649	709.056	0.1608	709.056	0.126	709.056	0.1747	709.054	0.0987
709.076	0.0841	709.068	0.2362	709.068	0.1191	709.068	0.2393	709.068	0.0874	709.066	0.3277
709.088	0.049	709.08	0.0223	709.08	0.1741	709.08	0.0734	709.08	0.0796	709.077	0.0968
709.1	0.1046	709.091	0.1694	709.091	0.0729	709.091	0.1612	709.091	0.2465	709.089	0.1061
709.111	0.1236	709.103	0.2868	709.103	0.1786	709.103	0.3494	709.103	0.3604	709.101	0.3351
709.123	0.0958	709.115	0.2615	709.114	0.189	709.114	0.485	709.114	0.4025	709.112	0.2327
709.135	0.174	709.126	0.419	709.126	0.3855	709.126	0.4468	709.126	0.468	709.124	0.2141
709.146	0.1916	709.138	0.4487	709.138	0.2352	709.138	0.2968	709.138	0.61	709.135	0.6945
709.158	0.5294	709.149	0.52	709.149	0.5061	709.149	0.5616	709.149	0.5835	709.147	0.2402
709.169	0.6954	709.161	1.1648	709.161	0.9347	709.161	1.5381	709.161	0.7988	709.159	0.9086
709.181	0.3729	709.173	1.7606	709.173	1.4765	709.173	2.0886	709.173	1.9408	709.17	1.6013
709.193	0.3188	709.184	1.9434	709.184	1.289	709.184	1.2733	709.184	1.8347	709.182	1.51
709.204	0.1777	709.196	1.0445	709.196	0.9824	709.196	1.4887	709.196	1.1561	709.193	2.0574
709.216	0.1221	709.207	0.5111	709.207	0.5046	709.207	0.4691	709.207	0.7551	709.205	0.8118
709.227	0.0753	709.219	0.4814	709.219	0.3602	709.219	0.3606	709.219	0.2949	709.217	0.2495
709.239	0.008	709.231	0.1575	709.231	0.2873	709.231	0.343	709.231	0.0905	709.228	0.3724
709.251	0.0154	709.242	0.3269	709.242	0.1786	709.242	0.1627	709.242	0.1326	709.24	0.3407
709.262	0.0578	709.254	0.0579	709.254	0.0432	709.254	0.0814	709.254	0.0874	709.251	0.1061
709.274	0.0519	709.266	0.0624	709.265	0.1816	709.265	0.1532	709.265	0.1108	709.263	0.2495
709.286	0.0409	709.277	0.1263	709.277	0.1221	709.277	0.0878	709.277	0.0265	709.275	0.1806
709.297	0.0307	709.289	0.1798	709.289	0.189	709.289	0.0495	709.289	0.0671	709.286	0.1825
709.309	0.0461	709.301	0.2422	709.3	0.2471	709.3	0.1308	709.3	0.1139	709.298	0.1601
709.321	0.1302	709.312	0.4071	709.312	0.1741	709.312	0.209	709.312	0.1825	709.31	0.1862
709.332	0.1616	709.324	0.679	709.324	0.3319	709.324	0.7467	709.324	0.2902	709.321	0.2737
709.344	0.2435	709.335	0.9509	709.335	0.8559	709.335	1.2541	709.335	0.674	709.333	0.5753
709.355	0.3839	709.347	1.3535	709.347	1.1759	709.347	1.6035	709.347	1.1342	709.345	0.9272
709.367	0.5455	709.359	1.9671	709.359	2.3919	709.359	3.3235	709.359	2.5149	709.356	2.0127
709.379	0.6237	709.37	3.3192	709.37	3.7985	709.37	3.9825	709.37	3.788	709.368	2.4894
709.39	0.5111	709.382	3.9744	709.382	3.6065	709.382	3.9331	709.382	3.6414	709.379	3.3179
709.402	0.193	709.394	3.3192	709.393	2.8876	709.393	2.7539	709.393	2.88	709.391	3.0517
709.413	0.0417	709.405	1.7695	709.405	1.7385	709.405	1.8732	709.405	1.6881	709.403	2.1803
709.425	0.106	709.417	1.2361	709.417	0.6534	709.417	1.1121	709.417	0.7348	709.414	0.9663
709.437	0.0782	709.428	0.5824	709.428	0.5463	709.428	0.8664	709.428	0.4306	709.426	0.5958
709.448	0.0314	709.44	0.3596	709.44	0.1756	709.44	0.3319	709.44	0.3339	709.438	0.5325
709.46	0.0782	709.452	0.0921	709.452	0.1861	709.452	0.209	709.452	0.1123	709.449	0.2011
709.472	0.0483	709.463	0.1619	709.463	0.2054	709.463	0.1021	709.463	0.1482	709.461	0.2197
709.483	0.0146	709.475	0.0862	709.475	0.1861	709.475	0.2904	709.475	0.1872	709.472	0.1303
709.495	0.03	709.486	0.107	709.486	0.131	709.486	0.2473	709.486	0.2371	709.484	0.1657
709.506	0.0022	709.498	0.0921	709.498	0.1697	709.498	0.1197	709.498	0.0047	709.496	0.1024
709.518	0.0409	709.51	0.0921	709.51	0.1578	709.51	0.0431	709.51	0.0593	709.507	0.0987
709.53	0.0212	709.521	0.1129	709.521	0.259	709.521	0.2649	709.521	0.0858	709.519	0.1136
709.541	0.0636	709.533	0.2422	709.533	0.2084	709.533	0.2744	709.533	0.273	709.531	0.1099
709.553	0.283	709.545	0.2214	709.544	0.3096	709.544	0.1978	709.544	0.2668	709.542	0.2085
709.565	0.3817	709.556	0.6151	709.556	0.512	709.556	0.6494	709.556	0.8409	709.554	0.4599
709.576	0.3905	709.568	1.0549	709.568	1.4468	709.568	1.0642	709.568	1.6881	709.565	0.9905
709.588	0.166	709.58	1.9939	709.579	2.1419	709.579	1.4998	709.579	1.8737	709.577	1.3052
709.6	0.057	709.591	1.5675	709.591	2.1047	709.591	2.087	709.591	2.1405	709.589	1.402
709.611	0.0665	709.603	1.04	709.603	0.9868	709.603	1.2015	709.603	1.2543	709.6	1.6217
709.623	0.0687	709.614	0.6166	709.614	0.6743	709.614	0.7978	709.614	0.6849	709.612	1.1395
709.634	0.019	709.626	0.2986	709.626	0.4346	709.626	0.5664	709.626	1.0469	709.624	0.8211
709.646	0.0307	709.638	0.3373	709.638	0.1503	709.638	0.6925	709.638	0.7613	709.635	0.4953
709.658	0.0175	709.649	0.4606	709.649	0.0461	709.649	0.3143	709.649	0.2543	709.647	0.3165
709.669	0.0797	709.661	0.2139	709.661	0.0551	709.661	0.1181	709.661	0.117	709.659	0.067
709.681	0.0526	709.673	0.2912	709.672	0.1548	709.672	0.1803	709.672	0.1014	709.67	0.3333
709.693	0.019	709.684	0.1738	709.684	0.0685	709.684	0.1915	709.684	0.0983	709.682	0.3147
709.704	0.0322	709.696	0.5096	709.696	0.1637	709.696	0.1516	709.696	0.2153	709.693	0.3072
709.716	0.068	709.707	0.1798	709.707	0.1652	709.707	0.1627	709.707	0.1279	709.705	0.2923
709.727	0.0651	709.719	0.1961	709.719	0.2471	709.719	0.3462	709.719	0.1794	709.717	0.2123
709.739	0.1441	709.731	0.1278	709.731	0.2426	709.731	0.1947	709.731	0.1217	709.728	0.1043
709.751	0.2099	709.742	0.2555	709.742	0.1831	709.742	0.2489	709.742	0.3869	709.74	0.4376
709.762	0.2559	709.754	0.4977	709.754	0.3468	709.754	0.3063	709.754	0.4805	709.751	0.2216
709.774	0.234	709.766	0.991	709.765	0.7844	709.765	1.1632	709.765	0.9064	709.763	0.9496
709.786	0.1689	709.777	1.9226	709.777	1.6462	709.777	2.012	709.777	1.7193	709.775	1.4151
709.797	0.1667	709.789	1.4828	709.789	1.8576	709.789	2.1859	709.789	1.5461	709.786	2.2753
709.809	0.0541	709.8	0.9984	709.8	0.8365	709.8	1.5381	709.8	1.1841	709.798	1.3704
709.821	0.03	709.812	0.1976	709.812	0.5076	709.812	0.8776	709.812	0.5148	709.81	0.7113
709.832	0.0556	709.824	0.3284	709.824	0.5195	709.823	0.6191	709.823	0.3651	709.821	0.6088
709.844	0.0702	709.835	0.8498	709.835	0.3855	709.835	0.6478	709.835	0.3807	709.833	0.3091
709.855	0.1046	709.847	0.8929	709.847	0.5299	709.847	1.2397	709.847	0.5055	709.845	0.9123
709.867	0.0585	709.859	0.9078	709.859	0.9005	709.859	1.085	709.859	1.1701	709.856	0.9161
709.879	0.1148	709.87	0.7696	709.87	0.5329	709.87	1.0738	709.87	1.0812	709.868	0.8043
709.89	0.0139	709.882	0.575	709.882	0.3751	709.882	0.5696	709.882	0.6131	709.879	0.5102
709.902	0.0475	709.894	0.5141	709.893	0.2575	709.893	0.4691	709.893	0.3479	709.891	0.4915
709.913	0.0461	709.905	0.1917	709.905	0.0744	709.905	0.2968	709.905	0.3011	709.903	0.2849
709.925	0.1243	709.917	0.1768	709.917	0.1637	709.917	0.2345	709.917	0.2746	709.914	0.1378
709.937	0.204	709.928	0.1337	709.928	0.1741	709.928	0.2633	709.928	0.376	709.926	0.0391
709.948	0.117	709.94	0.309	709.94	0.0819	709.94	0.3063	709.94	0.2637	709.938	0.1005
709.96	0.2881	709.952	0.3402	709.952	0.3156	709.952	0.5728	709.952	0.5086	709.949	0.3389
709.972	0.1835	709.963	0.7028	709.963	0.5061	709.963	1.3514	709.963	0.7208	709.961	0.4915
709.983	0.2018	709.975	1.3921	709.975	1.5673	709.975	1.8285	709.975	1.0437	709.972	1.3983
709.995	0.0951	709.986	1.4456	709.986	1.3753	709.986	1.7711	709.986	1.3714	709.984	1.8452
710.006	0.0804	709.998	0.6255	709.998	0.6549	709.998	1.5796	709.998	1.245	709.996	1.51
710.018	0.1528	710.01	0.1679	710.01	0.5269	710.01	1.42	710.01	1.0422	710.007	0.324
710.03	0.0973	710.021	0.2318	710.021	0.4034	710.021	0.2266	710.021	0.674	710.019	0.2644
710.041	0.0263	710.033	0.2496	710.033	0.1191	710.033	0.2234	710.033	0.4571	710.031	0.5884
710.053	0.0373	710.045	0.2407	710.044	0.1831	710.044	0.2361	710.044	0.1529	710.042	0.1527
710.065	0.0483	710.056	0.1976	710.056	0.3766	710.056	0.1404	710.056	0.1123	710.054	0.1527
710.076	0.0651	710.068	0.1783	710.068	0.1429	710.068	0.1436	710.068	0.0718	710.066	0.1024
710.088	0.0936	710.08	0.0877	710.08	0.1354	710.079	0.059	710.079	0.1529	710.077	0.1247
710.1	0.1996	710.091	0.0282	710.091	0.189	710.091	0.1867	710.091	0.1467	710.089	0.1638
710.111	0.1506	710.103	0.1382	710.103	0.1727	710.103	0.1915	710.103	0.2153	710.1	0.2737
710.123	0.1638	710.114	0.2659	710.114	0.3557	710.114	0.5457	710.114	0.3838	710.112	0.2346
710.135	0.098	710.126	0.4948	710.126	0.381	710.126	0.6893	710.126	0.7255	710.124	0.6275
710.146	0.3159	710.138	0.4546	710.138	0.4242	710.138	0.3127	710.138	0.6428	710.135	0.4413
710.158	0.4833	710.149	0.3729	710.149	0.3022	710.149	0.4803	710.149	0.2527	710.147	0.4301
710.169	0.4848	710.161	0.9539	710.161	0.7591	710.161	0.8712	710.161	0.3495	710.159	0.7988
710.181	0.1989	710.173	1.1515	710.173	1.4765	710.173	1.3115	710.173	1.1124	710.17	1.2996
710.193	0.1433	710.184	1.0935	710.184	1.2652	710.184	1.8253	710.184	1.2746	710.182	0.8863
710.204	0.1433	710.196	0.8662	710.196	1.2905	710.196	1.1999	710.196	1.1155	710.193	0.5306
710.216	0.1382	710.207	0.4799	710.207	0.8559	710.207	1.0451	710.207	0.791	710.205	0.4394
710.228	0.117	710.219	0.2169	710.219	0.3662	710.219	0.5217	710.219	0.3058	710.217	0.458
710.239	0.068	710.231	0.2615	710.231	0.1503	710.231	0.0463	710.231	0.39	710.228	0.0856
710.251	0.0256	710.242	0.1872	710.242	0.0789	710.242	0.4675	710.242	0.2091	710.24	0.0819
710.263	0.0622	710.254	0.2659	710.254	0.0685	710.254	0.1197	710.254	0.142	710.252	0.1005
710.274	0.0117	710.266	0.1857	710.266	0.1608	710.266	0.1627	710.266	0.1841	710.263	0.1527
710.286	0.06	710.277	0.0386	710.277	0.192	710.277	0.0367	710.277	0.1342	710.275	0.1154
710.297	0.0227	710.289	0.0624	710.289	0	710.289	0.0542	710.289	0.2512	710.287	0.067
710.309	0.1009	710.301	0.0193	710.3	0.1057	710.3	0.201	710.3	0.1919	710.298	0.1527
710.321	0.125	710.312	0.0802	710.312	0.1637	710.312	0.2681	710.312	0.0343	710.31	0.2048
710.332	0.1477	710.324	0.1501	710.324	0.1384	710.324	0.2968	710.324	0.3495	710.321	0.4282
710.344	0.3802	710.336	0.4487	710.335	0.2888	710.335	0.5361	710.335	0.6787	710.333	0.5344
710.356	0.6062	710.347	0.9643	710.347	0.7606	710.347	0.8712	710.347	1.1389	710.345	0.7969
710.367	0.7261	710.359	1.6106	710.359	1.5048	710.359	1.4105	710.359	1.2419	710.356	1.1265
710.379	0.5726	710.37	2.1053	710.37	1.7876	710.37	2.4093	710.37	2.0953	710.368	2.0332
710.39	0.3269	710.382	2.5882	710.382	2.4366	710.382	2.5353	710.382	2.5025	710.38	2.5024
710.402	0.2084	710.394	1.6626	710.394	1.9037	710.394	2.7491	710.394	2.6632	710.391	2.6681
710.414	0.1016	710.405	1.0088	710.405	1.478	710.405	1.9274	710.405	1.5664	710.403	2.0574
710.425	0.1024	710.417	0.7622	710.417	0.9214	710.417	1.0323	710.417	1.1295	710.414	1.0557
710.437	0.0797	710.429	0.3343	710.428	0.2515	710.428	0.6175	710.428	0.4119	710.426	0.5306
710.449	0.0965	710.44	0.3536	710.44	0.3111	710.44	0.276	710.44	0.3729	710.438	0.2625
710.46	0.0417	710.452	0.1842	710.452	0.2009	710.452	0.2298	710.452	0.4041	710.449	0.216
710.472	0.0431	710.463	0.159	710.463	0.1146	710.463	0.1484	710.463	0.2449	710.461	0.2774
710.484	0.1345	710.475	0.1159	710.475	0.1875	710.475	0.1085	710.475	0.0624	710.473	0.1676
710.495	0.0505	710.487	0.1827	710.487	0.2635	710.487	0	710.487	0.0936	710.484	0.1899
710.507	0.0709	710.498	0.2288	710.498	0.1608	710.498	0.0064	710.498	0.2059	710.496	0.3351
710.518	0.0834	710.51	0.1025	710.51	0.2084	710.51	0.0399	710.51	0.3089	710.508	0.1173
710.53	0.1155	710.522	0.1263	710.521	0.0744	710.521	0.1213	710.521	0.1529	710.519	0.0801
710.542	0.2581	710.533	0.159	710.533	0.0566	710.533	0.1436	710.533	0.1591	710.531	0.1638
710.553	0.5521	710.545	0.2972	710.545	0.3081	710.545	0.2489	710.545	0.2949	710.543	0.283
710.565	0.7539	710.557	0.6418	710.556	0.4555	710.556	0.5537	710.556	0.2356	710.554	0.607
710.577	0.8877	710.568	0.9717	710.568	0.8633	710.568	1.0579	710.568	0.8628	710.566	0.8714
710.588	0.5726	710.58	1.404	710.58	1.1952	710.58	1.6562	710.58	1.4509	710.577	1.5808
710.6	0.2925	710.591	1.3832	710.591	1.091	710.591	1.3706	710.591	1.6444	710.589	2.0314
710.611	0.098	710.603	1.4234	710.603	0.7695	710.603	1.2637	710.603	1.6257	710.601	1.065
710.623	0.1258	710.615	0.4264	710.615	0.5805	710.615	0.4356	710.615	0.6599	710.612	0.607
710.635	0.0731	710.626	0.2927	710.626	0.4391	710.626	0.3032	710.626	0.5944	710.624	0.6833
710.646	0.193	710.638	0.2169	710.638	0.4302	710.638	0.5664	710.638	0.3854	710.635	0.4636
710.658	0.136	710.65	0.1144	710.649	0.1861	710.649	0.4994	710.649	0.2137	710.647	0.2346
710.67	0.2457	710.661	0.3046	710.661	0.1756	710.661	0.418	710.661	0.4712	710.659	0.2085
710.681	0.2523	710.673	0.5468	710.673	0.3885	710.673	1.0052	710.673	0.6802	710.67	0.4748
710.693	0.2084	710.684	0.6537	710.684	0.6996	710.684	0.9222	710.684	0.5804	710.682	0.6126
710.705	0.1989	710.696	0.5453	710.696	0.835	710.696	0.6334	710.696	0.4696	710.694	0.7466
710.716	0.0717	710.708	0.3744	710.708	0.4004	710.708	0.3048	710.708	0.4041	710.705	0.3277
710.728	0.1433	710.719	0.3551	710.719	0.2664	710.719	0.3766	710.719	0.2761	710.717	0.2476
710.74	0.1565	710.731	0.1798	710.731	0.2664	710.731	0.2585	710.731	0.1669	710.729	0.3109
710.751	0.313	710.743	0.3076	710.743	0.4093	710.742	0.1691	710.743	0.2839	710.74	0.1341
710.763	0.7583	710.754	0.9093	710.754	0.3096	710.754	0.509	710.754	0.5039	710.752	0.3445
710.774	0.8058	710.766	1.1931	710.766	0.7398	710.766	0.9398	710.766	0.649	710.764	0.877
710.786	0.34	710.778	1.199	710.778	1.5033	710.778	1.4551	710.778	1.2231	710.775	1.4448
710.798	0.1938	710.789	1.2049	710.789	1.5227	710.789	1.5142	710.789	1.5071	710.787	0.9347
710.809	0.1104	710.801	0.8617	710.801	0.7561	710.801	1.0339	710.801	0.7816	710.798	0.9812
710.821	0.1704	710.812	0.3254	710.812	0.6028	710.812	0.3781	710.812	0.6287	710.81	0.3817
710.833	0.0585	710.824	0.318	710.824	0.1861	710.824	0.4643	710.824	0.4384	710.822	0.1881
710.844	0.1696	710.836	0.416	710.836	0.1935	710.836	0.3016	710.836	0.3947	710.833	0.3873
710.856	0.2333	710.847	0.6745	710.847	0.3557	710.847	0.493	710.847	0.39	710.845	0.337
710.867	0.1345	710.859	0.569	710.859	0.5329	710.859	0.3957	710.859	0.6287	710.857	0.4413
710.879	0.1572	710.871	0.4234	710.871	0.3587	710.871	0.5202	710.871	0.4774	710.868	0.6684
710.891	0.0819	710.882	0.3254	710.882	0.4317	710.882	0.3	710.882	0.3822	710.88	0.3575
710.902	0.0483	710.894	0.2882	710.894	0.195	710.894	0.142	710.894	0.1607	710.891	0.3649
710.914	0.0241	710.906	0.1099	710.905	0.1354	710.905	0.067	710.905	0.2247	710.903	0.1043
710.926	0.0943	710.917	0.0565	710.917	0.1518	710.917	0.0463	710.917	0.1935	710.915	0.0838
710.937	0.0746	710.929	0.153	710.929	0.0536	710.929	0.075	710.929	0.0499	710.926	0.1583
710.949	0.1865	710.941	0.2184	710.94	0.1741	710.94	0.1548	710.94	0.2231	710.938	0.1378
710.961	0.6669	710.952	0.471	710.952	0.4168	710.952	0.4659	710.952	0.5445	710.95	0.1378
710.972	0.8065	710.964	0.5185	710.964	0.7293	710.964	0.8249	710.964	0.908	710.961	0.9459
710.984	0.5864	710.976	1.3936	710.975	1.0613	710.975	1.1711	710.975	0.883	710.973	1.4504
710.995	0.4285	710.987	1.0579	710.987	1.1595	710.987	1.3706	710.987	1.1857	710.985	2.1096
711.007	0.3642	710.999	0.9761	710.999	1.0508	710.999	1.0642	710.999	1.3495	710.996	1.0985
711.019	0.3283	711.01	1.0905	711.01	0.7859	711.01	0.9988	711.01	1.0625	711.008	0.8211
711.03	0.3188	711.022	0.6879	711.022	0.8246	711.022	1.3881	711.022	0.855	711.02	0.7764
711.042	0.2172	711.034	0.4888	711.034	0.5001	711.034	0.5872	711.034	0.5741	711.031	0.7783
711.054	0.1082	711.045	0.4056	711.045	0.3915	711.045	0.2744	711.045	0.4961	711.043	0.2681
711.065	0.0505	711.057	0.1203	711.057	0.2649	711.057	0.1596	711.057	0.312	711.054	0.2309
711.077	0.0753	711.069	0.0936	711.068	0.2084	711.068	0.292	711.068	0.2527	711.066	0.2197
711.089	0.1207	711.08	0.2139	711.08	0.2248	711.08	0.1548	711.08	0.1825	711.078	0.0782
711.1	0.087	711.092	0.3833	711.092	0.0729	711.092	0.276	711.092	0.1747	711.089	0.1471
711.112	0.0197	711.104	0.1946	711.103	0.1384	711.103	0.2681	711.103	0.1841	711.101	0.1192
711.124	0.0497	711.115	0.2986	711.115	0.1325	711.115	0.1883	711.115	0.1981	711.113	0.3817
711.135	0.0439	711.127	0.0461	711.127	0.1176	711.127	0.2377	711.127	0.2356	711.124	0.216
711.147	0.1082	711.138	0.0877	711.138	0.2694	711.138	0.3271	711.138	0.2449	711.136	0.391
711.159	0.2625	711.15	0.3744	711.15	0.262	711.15	0.6973	711.15	0.401	711.148	0.5455
711.17	0.3064	711.162	0.627	711.162	1.0404	711.162	0.8616	711.162	0.855	711.159	0.5697
711.182	0.2749	711.173	1.0103	711.173	0.972	711.173	1.4551	711.173	0.9548	711.171	0.9049
711.193	0.155	711.185	1.2302	711.185	0.8856	711.185	1.2174	711.185	1.1904	711.183	1.1525
711.205	0.0344	711.197	0.777	711.197	0.8663	711.197	0.919	711.197	0.6334	711.194	1.0147
711.217	0.0132	711.208	0.3343	711.208	0.4406	711.208	0.5297	711.208	0.3635	711.206	0.7057
711.228	0.0044	711.22	0.1783	711.22	0.2501	711.22	0.3175	711.22	0.2652	711.217	0.6424
711.24	0.0314	711.231	0.1679	711.231	0.1697	711.231	0.15	711.231	0.0624	711.229	0.3612
711.252	0.03	711.243	0.0669	711.243	0.1027	711.243	0.2026	711.243	0.053	711.241	0.0838
711.263	0.0168	711.255	0.1189	711.255	0.0997	711.255	0.0989	711.255	0.1747	711.252	0.1806
711.275	0.0936	711.266	0.0624	711.266	0.0863	711.266	0.0527	711.266	0.1935	711.264	0.1862
		711.278	0.0862	711.278	0.0819	711.278	0.0415	711.278	0.142	711.276	0.0503

## Sheet: CtpATM-HP1076 spectra 90-105
0 min		0.5 min		1 min		10 min		60 min		120 min			charge state 2
m/z	inten	m/z	inten	m/z	inten	m/z	inten	m/z	inten	m/z	inten
979.725	0.0656	979.724	0.2758	979.724	0.1519	979.726	0.4696	979.712	0.0591	979.719	0.2991
979.739	0.0421	979.738	0.354	979.737	0.038	979.739	0.0246	979.726	0.1311	979.733	0.0636
979.753	0.0403	979.752	0.2273	979.751	0.0456	979.753	0.1136	979.74	0.0822	979.746	0.0986
979.766	0.1077	979.765	0.4472	979.765	0.4822	979.766	0.1596	979.753	0.3135	979.76	0.2673
979.78	0.0618	979.779	0.2348	979.779	0.338	979.78	0.2179	979.767	0.257	979.774	0.1464
979.794	0.0843	979.793	0.0112	979.792	0.1025	979.794	0.2639	979.781	0.221	979.788	0.0477
979.807	0.0965	979.806	0.1789	979.806	0.0987	979.808	0.3222	979.794	0.2364	979.801	0.2991
979.821	0.089	979.82	0.2199	979.819	0.1215	979.821	0.0522	979.808	0.1773	979.815	0.3086
979.835	0.0262	979.834	0.1379	979.833	0.0759	979.835	0.1749	979.822	0.1516	979.828	0.3405
979.848	0.089	979.847	0.3988	979.847	0.1975	979.848	0.6015	979.835	0.0668	979.842	0.2259
979.862	0.1676	979.861	0.3429	979.861	0.3	979.862	0.4051	979.849	0.0206	979.856	0.3755
979.876	0.0656	979.875	0.518	979.874	0.1975	979.876	0.1289	979.863	0.0668	979.87	0.3723
979.889	0.0918	979.888	0.1081	979.888	0.0987	979.889	0.1442	979.876	0.2441	979.883	0.1877
979.903	0.1705	979.902	0	979.901	0.2392	979.903	0	979.89	0.0951	979.897	0.28
979.917	0.088	979.916	0.2199	979.915	0.3569	979.917	0.1105	979.904	0.1208	979.91	0.1814
979.93	0.206	979.929	0.4286	979.929	0.3304	979.931	0.2854	979.917	0.1876	979.924	0.1686
979.944	0.1939	979.943	0.6335	979.942	0.3455	979.944	0.313	979.931	0.1824	979.938	0.0223
979.958	0.2192	979.957	0.3727	979.956	0.7177	979.958	0.5156	979.945	0.1799	979.951	0.0509
979.971	0.133	979.97	0.9168	979.97	0.8886	979.971	0.4297	979.958	0.1953	979.965	0.1114
979.985	0.1948	979.984	0.5926	979.983	0.9683	979.985	0.4818	979.972	0.3341	979.979	0.4709
979.999	0.1929	979.998	0.6596	979.997	1.3708	979.999	0.313	979.986	0.203	979.992	0.3055
980.012	0.1695	980.011	1.1665	980.011	0.8961	980.013	0.3652	979.999	0.1902	980.006	0.245
980.026	0.1564	980.025	0.7938	980.024	1.0328	980.026	0.801	980.013	0.3032	980.02	0.3373
980.04	0.1967	980.039	0.4584	980.038	0.2696	980.04	0.7765	980.027	0.4163	980.033	0.665
980.053	0.1133	980.052	0.8646	980.052	0.3114	980.053	0.3744	980.04	0.7452	980.047	0.6809
980.067	0.1948	980.066	1.0733	980.065	0.2051	980.067	0.2517	980.054	0.4831	980.061	0.7127
980.081	0.1367	980.08	0.3019	980.079	0.2202	980.081	0.3806	980.068	0.3777	980.074	0.4041
980.094	0.1377	980.093	0.436	980.093	0.0797	980.095	0.5187	980.081	0.3803	980.088	0.2673
980.108	0.1133	980.107	0.2683	980.106	0.3342	980.108	0.5616	980.095	0.2724	980.102	0.2864
980.122	0.0496	980.121	0.0783	980.12	0.4291	980.122	0.2547	980.109	0.2159	980.115	0.1432
980.135	0.1152	980.134	0.0932	980.134	0.0228	980.135	0.0552	980.122	0.0308	980.129	0.1018
980.149	0.0834	980.148	0.2497	980.147	0.0684	980.149	0.1841	980.136	0.2236	980.143	0.0636
980.163	0.0431	980.162	0.354	980.161	0.1899	980.163	0.2118	980.15	0.0822	980.156	0.2036
980.176	0.2107	980.175	0.4025	980.175	0.2848	980.177	0.0644	980.163	0.018	980.17	0.0923
980.19	0.1985	980.189	0.287	980.188	0.2962	980.19	0.3284	980.177	0.0899	980.184	0.1241
980.204	0.1742	980.203	0.123	980.202	0.4443	980.204	0.3499	980.191	0.3007	980.197	0.3341
980.217	0.1152	980.216	0.1714	980.216	0.5316	980.217	0.3284	980.204	0.0848	980.211	0.2036
980.231	0.2163	980.23	0.1491	980.229	0.2848	980.231	0.1166	980.218	0.0385	980.225	0.0191
980.245	0.2126	980.244	0.0373	980.243	0.1405	980.245	0.1074	980.232	0.2107	980.238	0.2005
980.258	0.1283	980.257	0.1975	980.257	0.3228	980.259	0.0859	980.245	0.1824	980.252	0.3627
980.272	0.2032	980.271	0.0708	980.27	0.338	980.272	0.1534	980.259	0.185	980.266	0.4518
980.286	0.2435	980.285	0.0671	980.284	0.2468	980.286	0.2517	980.273	0.0951	980.279	0.3277
980.299	0.1564	980.298	0.0373	980.298	0.1519	980.299	0.1903	980.286	0.2056	980.293	0.1718
980.313	0.1995	980.312	0.3988	980.311	0.2088	980.313	0.2916	980.3	0.2081	980.307	0.0636
980.327	0.2856	980.326	0.205	980.325	0.1025	980.327	0.135	980.314	0.1645	980.32	0.1718
980.34	0.3905	980.339	0.3056	980.339	0.1785	980.341	0.1565	980.327	0.036	980.334	0.2673
980.354	0.4879	980.353	0.3019	980.352	0.3228	980.354	0.0737	980.341	0.0694	980.348	0.1495
980.368	0.2838	980.367	0.313	980.366	0.2544	980.368	0.2701	980.355	0.1182	980.361	0.2514
980.381	0.5001	980.38	0.8087	980.38	0.1367	980.381	0.4235	980.368	0.2595	980.375	0.6427
980.395	0.7389	980.394	1.2969	980.393	0.4215	980.395	0.6813	980.382	0.424	980.389	0.245
980.409	1.0442	980.408	1.3379	980.407	0.5126	980.409	0.8808	980.396	0.4548	980.402	0.0859
980.422	2.9229	980.421	1.3118	980.421	0.862	980.423	0.3744	980.409	0.3161	980.416	0.0955
980.436	7.3266	980.435	2.5491	980.434	1.3518	980.436	0.445	980.423	0.1927	980.43	0.4582
980.45	27.1849	980.449	6.3467	980.448	3.4517	980.45	0.9974	980.437	0.2801	980.443	0.8273
980.463	64.2888	980.462	12.9132	980.462	4.8491	980.463	1.7309	980.45	0.7452	980.457	1.4859
980.477	92.3101	980.476	16.6623	980.475	9.2273	980.477	1.5192	980.464	0.7452	980.471	1.5241
980.491	78.8529	980.49	18.8238	980.489	9.2387	980.491	1.7647	980.478	1.1281	980.484	1.505
980.504	45.8923	980.503	12.0039	980.503	5.206	980.505	2.09	980.491	1.0048	980.498	1.7468
980.518	22.8638	980.517	8.3479	980.516	4.5643	980.518	2.8634	980.505	1.4133	980.512	2.345
980.532	11.806	980.531	5.8286	980.53	4.1238	980.532	3.1856	980.519	2.2562	980.525	3.6019
980.545	6.9267	980.544	3.7789	980.544	2.3315	980.545	2.9462	980.532	3.4023	980.539	3.9073
980.559	3.6113	980.558	2.6087	980.557	2.1796	980.559	2.6485	980.546	3.6952	980.553	3.4714
980.573	2.361	980.572	1.3826	980.571	1.6632	980.573	2.3969	980.56	3.9959	980.566	2.5773
980.586	1.3739	980.585	0.682	980.585	1.2113	980.587	1.3841	980.573	1.9761	980.58	2.3578
980.6	0.9787	980.599	0.5031	980.598	0.6303	980.6	0.8409	980.587	1.9555	980.594	1.4191
980.614	0.8326	980.613	0.4435	980.612	0.5392	980.614	0.5095	980.601	0.9636	980.607	1.1614
980.627	0.7118	980.626	0.4621	980.626	0.4974	980.628	0.2609	980.614	0.7401	980.621	0.5059
980.641	0.6846	980.64	0.4957	980.639	0.3038	980.641	0.2946	980.628	0.4985	980.635	0.4932
980.655	0.5057	980.654	0.4919	980.653	0.281	980.655	0.1197	980.642	0.1902	980.648	0.1114
980.668	0.3793	980.667	0.2422	980.667	0.3835	980.668	0.4972	980.655	0.3186	980.662	0.1209
980.682	0.2941	980.681	0.1304	980.68	0.6076	980.682	0.1964	980.669	0.3803	980.676	0.1273
980.696	0.473	980.695	0.2795	980.694	0.1557	980.696	0.1872	980.683	0.2801	980.689	0.07
980.709	0.5301	980.708	0.354	980.708	0.2354	980.71	0.31	980.696	0.3238	980.703	0.1241
980.723	0.7942	980.722	0.2534	980.721	0.1519	980.723	0.4573	980.71	0.1645	980.717	0.2482
980.737	0.4233	980.736	0.4994	980.735	0.4025	980.737	0.1197	980.724	0.0925	980.73	0.1177
980.75	0.3849	980.749	0.2124	980.749	0.3038	980.75	0.3836	980.737	0.1927	980.744	0.2641
980.764	0.4327	980.763	0.4323	980.763	0.1291	980.764	0.0092	980.751	0.1979	980.758	0.2259
980.778	0.4589	980.777	0.4211	980.776	0.0721	980.778	0.2854	980.765	0.1182	980.771	0.2068
980.791	0.5441	980.79	0.5553	980.79	0.0759	980.792	0.1627	980.778	0.2621	980.785	0.07
980.805	0.4102	980.804	0.2907	980.803	0.2506	980.805	0.0184	980.792	0.257	980.799	0.0191
980.819	0.5582	980.818	0.0634	980.817	0.3	980.819	0.1136	980.806	0.3495	980.812	0.0827
980.832	0.5638	980.831	0.2571	980.831	0.0797	980.833	0.1534	980.819	0.3186	980.826	0.2577
980.846	0.5067	980.845	0.477	980.845	0.6076	980.846	0.3192	980.833	0.0565	980.84	0.2068
980.86	0.7801	980.859	0.8199	980.858	0.1823	980.86	0.178	980.847	0.1259	980.854	0.3118
980.873	0.5497	980.872	0.805	980.872	0.4671	980.874	0.2271	980.86	0.0925	980.867	0.3691
980.887	0.6312	980.886	0.7528	980.885	0.6987	980.887	0.1289	980.874	0.0874	980.881	0.3341
980.901	0.9937	980.9	0.7863	980.899	0.5582	980.901	0.5586	980.888	0.0925	980.894	0.2641
980.914	1.5846	980.913	0.8199	980.913	0.543	980.914	0.491	980.901	0.1079	980.908	0.3246
980.928	3.4231	980.927	2.2361	980.927	1.1695	980.928	0.4112	980.915	0.1979	980.922	0.2259
980.942	13.1125	980.941	6.7603	980.94	4.3554	980.942	0.7857	980.929	0.5088	980.936	0.6618
980.955	40.4089	980.954	18.0673	980.954	9.9829	980.956	2.3631	980.942	0.7735	980.949	1.1709
980.969	82.1224	980.968	35.6017	980.967	18.3862	980.969	3.2194	980.956	1.1024	980.963	2.2337
980.983	100	980.982	44.2179	980.981	25.4224	980.983	4.1677	980.97	1.3517	980.976	3.1946
980.996	74.1936	980.995	36.2949	980.995	23.9643	980.997	2.4061	980.983	2.0789	980.99	2.8191
981.01	39.5735	981.009	26.5494	981.009	15.0522	981.01	1.737	980.997	2.0352	981.004	2.1891
981.024	19.0024	981.023	13.4126	981.022	9.2842	981.024	2.1084	981.011	1.1564	981.018	1.5241
981.037	10.7524	981.036	9.3467	981.036	6.0794	981.038	1.2245	981.024	0.8017	981.031	0.8464
981.051	6.553	981.05	6.41	981.05	3.3833	981.051	0.2271	981.038	0.5653	981.045	0.5855
981.065	3.1852	981.064	2.4783	981.063	1.2113	981.065	0.402	981.052	0.5191	981.058	0.6777
981.078	1.919	981.077	1.61	981.077	0.786	981.079	0.3898	981.066	0.6758	981.072	0.3723
981.092	1.239	981.091	1.4683	981.091	1.0215	981.092	0.135	981.079	0.221	981.086	0.21
981.106	1.0339	981.105	0.7603	981.104	0.2962	981.106	0.2056	981.093	0.3366	981.1	0.1782
981.12	0.8532	981.119	0.5963	981.118	0.4063	981.12	0.2455	981.106	0.0565	981.113	0.3564
981.133	0.9674	981.132	0.3988	981.132	0.4329	981.133	0.4481	981.12	0.257	981.127	0.07
981.147	0.6678	981.146	0.4286	981.145	0.4253	981.147	0.1811	981.134	0.1542	981.141	0.0127
981.16	0.7474	981.159	0.4509	981.159	0.4139	981.161	0.135	981.148	0.0694	981.154	0.0986
981.174	0.5863	981.173	0.2124	981.173	0.4101	981.174	0.1841	981.161	0.0617	981.168	0.2927
981.188	0.6144	981.187	0.5031	981.186	0.3759	981.188	0.3345	981.175	0.2107	981.182	0.2195
981.202	0.6219	981.201	0.313	981.2	0.2658	981.202	0.1504	981.188	0.072	981.195	0.3818
981.215	0.4833	981.214	0.5292	981.214	1.1582	981.215	0.2056	981.202	0.1927	981.209	0.2896
981.229	0.4804	981.228	0.2907	981.227	0.505	981.229	0.1627	981.216	0.1516	981.223	0.2355
981.242	0.4523	981.241	0.4733	981.241	0.4785	981.243	0.1381	981.23	0.0694	981.236	0.1973
981.256	0.546	981.255	0.4733	981.255	0.281	981.256	0.0798	981.243	0.0951	981.25	0.2227
981.27	0.3653	981.269	0.7789	981.268	0.9911	981.27	0.3192	981.257	0.1747	981.264	0.2068
981.284	0.4065	981.283	0.7267	981.282	0.6303	981.284	0.1657	981.271	0.1542	981.277	0.0986
981.297	0.3718	981.296	0.6485	981.296	0.8923	981.297	0.1381	981.284	0.1953	981.291	0.1114
981.311	0.5254	981.31	0.3168	981.309	0.7784	981.311	0.1903	981.298	0.1182	981.305	0.1655
981.324	0.4542	981.323	0.4137	981.323	0.862	981.325	0.2486	981.312	0.1953	981.318	0.2705
981.338	0.5291	981.337	0.205	981.337	0.6835	981.338	0.267	981.325	0.2441	981.332	0.0923
981.352	0.5441	981.351	0.4509	981.35	0.6265	981.352	0.1596	981.339	0.0103	981.346	0.0318
981.365	0.3793	981.365	0.5739	981.364	1.2341	981.366	0.1657	981.352	0.1002	981.359	0.07
981.379	0.502	981.378	0.764	981.378	1.3632	981.379	0.3069	981.366	0.0694	981.373	0.3691
981.393	0.6172	981.392	1.1777	981.391	0.6455	981.393	0.3898	981.38	0	981.387	0.2609
981.407	0.6902	981.406	1.4423	981.405	0.4747	981.407	0.7826	981.394	0.275	981.4	0.1241
981.42	1.2512	981.419	1.5764	981.419	1.4847	981.42	0.4481	981.407	0.2236	981.414	0.2323
981.434	3.8801	981.433	3.6559	981.432	2.5365	981.434	1.0895	981.421	0.5705	981.428	0.5091
981.448	11.895	981.447	11.7132	981.446	7.5641	981.448	1.8046	981.435	0.3855	981.441	0.8114
981.461	30.7195	981.46	31.5544	981.46	20.0721	981.462	4.2321	981.448	1.2103	981.455	2.3164
981.475	49.0438	981.474	48.0416	981.473	38.5533	981.475	6.2699	981.462	2.2125	981.469	5.231
981.489	50.6884	981.488	58.1299	981.487	42.6581	981.489	7.0464	981.476	3.5308	981.482	5.3328
981.502	34.3326	981.501	48.5298	981.501	35.28	981.503	5.8311	981.489	4.7745	981.496	5.0687
981.516	19.6561	981.515	31.4762	981.514	22.8821	981.516	4.8644	981.503	3.0939	981.51	4.4196
981.53	10.153	981.529	17.7394	981.528	14.9307	981.53	2.3478	981.517	2.4232	981.523	2.8414
981.543	5.9976	981.542	11.266	981.542	7.8375	981.543	2.1913	981.53	2.3102	981.537	2.66
981.557	2.9735	981.556	5.6125	981.556	4.5681	981.557	2.4	981.544	2.3744	981.551	2.6441
981.571	1.6905	981.57	3.8721	981.569	3.4934	981.571	1.5867	981.558	1.9812	981.564	2.5837
981.584	0.8803	981.583	2.0199	981.583	2.4074	981.585	0.8501	981.571	1.4699	981.578	2.1859
981.598	0.6593	981.597	1.2634	981.596	1.3784	981.598	0.4297	981.585	1.0613	981.592	0.8114
981.612	0.4383	981.611	1.3081	981.61	0.5848	981.612	0.2916	981.599	0.8814	981.606	0.7255
981.625	0.591	981.624	0.7416	981.624	0.319	981.626	0.1841	981.612	0.5396	981.619	0.3946
981.639	0.5638	981.638	1.1516	981.638	0.7632	981.639	0.1841	981.626	0.3957	981.633	0.5568
981.653	0.4233	981.652	1.0547	981.651	0.6873	981.653	0.089	981.64	0.2544	981.646	0.3086
981.666	0.3212	981.665	0.6596	981.665	0.6455	981.667	0.1381	981.653	0.2647	981.66	0.0636
981.68	0.3362	981.679	0.4621	981.678	0.2962	981.68	0.2946	981.667	0.167	981.674	0.1527
981.694	0.3962	981.693	0.2162	981.692	0.3607	981.694	0.31	981.681	0.0334	981.688	0.1973
981.707	0.4383	981.707	0.2199	981.706	0.7101	981.708	0.267	981.694	0.036	981.701	0.1336
981.721	0.3212	981.72	0.3429	981.72	0.3835	981.721	0.046	981.708	0.0128	981.715	0.0445
981.735	0.325	981.734	0.5255	981.733	0.7746	981.735	0.2332	981.722	0.0231	981.729	0.0955
981.749	0.1845	981.747	0.7565	981.747	0.5886	981.749	0.0951	981.736	0.1927	981.742	0.14
981.762	0.2463	981.761	0.5553	981.761	0.4633	981.762	0.3008	981.749	0.1927	981.756	0.2323
981.776	0.3887	981.775	0.2832	981.774	0.243	981.776	0.4603	981.763	0.3598	981.77	0.1686
981.789	0.2669	981.788	0.5068	981.788	0.7063	981.79	0.6384	981.777	0.1799	981.783	0.3086
981.803	0.1218	981.802	0.8199	981.802	0.9873	981.803	0.3683	981.79	0.1619	981.797	0.5027
981.817	0.2594	981.816	0.8199	981.815	0.4898	981.817	0.0921	981.804	0.1105	981.811	0.035
981.831	0.2632	981.83	0.5292	981.829	0.4936	981.831	0.1473	981.817	0.1568	981.824	0.2768
981.844	0.2566	981.843	0.5553	981.843	0.5354	981.844	0.2425	981.831	0.0334	981.838	0.2927
981.858	0.3475	981.857	0.3093	981.856	0.5468	981.858	0.2547	981.845	0.1028	981.852	0.1718
981.872	0.3765	981.871	1.7553	981.87	0.6265	981.872	0.3529	981.859	0.2081	981.865	0.1814
981.885	0.3699	981.884	1.2559	981.884	0.9493	981.885	0.6169	981.872	0.1516	981.879	0.1177
981.899	0.3222	981.898	0.5329	981.897	0.805	981.899	0.1565	981.886	0.3546	981.893	0.2195
981.913	0.3606	981.912	0.7975	981.911	0.8354	981.913	0.3407	981.9	0.3932	981.906	0.4423
981.926	0.6846	981.925	1.5615	981.925	1.6632	981.927	0.6077	981.913	0.2364	981.92	0.385
981.94	2.6616	981.939	3.1305	981.938	5.1528	981.94	1.691	981.927	0.6938	981.934	0.6109
981.954	7.5214	981.953	14.553	981.952	11.1676	981.954	4.6127	981.941	1.344	981.947	1.6609
981.967	14.9856	981.966	36.239	981.966	27.64	981.967	9.6305	981.954	1.8399	981.961	4.7314
981.981	19.8856	981.98	55.9237	981.979	51.9119	981.981	13.2979	981.968	4.0807	981.975	9.5361
981.995	18.4246	981.994	56.8889	981.993	55.9218	981.995	13.0033	981.982	7.0333	981.988	12.0657
982.008	12.411	982.007	42.8763	982.007	41.1582	982.009	9.8146	981.995	7.4136	982.002	8.6802
982.022	7.0353	982.021	26.8177	982.02	27.5793	982.022	6.7395	982.009	4.5381	982.016	5.4665
982.036	3.8998	982.035	15.2499	982.034	15.4699	982.036	4.005	982.023	2.8164	982.029	3.9137
982.049	2.1465	982.048	8.2436	982.048	8.0046	982.049	1.823	982.036	1.9093	982.043	1.7787
982.063	0.8616	982.062	4.4386	982.062	5.2212	982.063	0.8317	982.05	1.0613	982.057	1.2823
982.077	0.4645	982.076	3.6187	982.075	3.5542	982.077	1.4455	982.064	0.7144	982.071	0.7987
982.09	0.3606	982.089	1.7069	982.089	2.2328	982.091	0.3928	982.077	0.3212	982.084	0.5091
982.104	0.3343	982.103	1.5578	982.103	1.2911	982.104	0.1749	982.091	0.2621	982.098	0.3309
982.118	0.3381	982.117	1.0808	982.116	0.7139	982.118	0.2394	982.105	0.2595	982.111	0.2036
982.131	0.2032	982.13	0.9727	982.13	1.2113	982.132	0.2179	982.119	0.2287	982.125	0.4677
982.145	0.1882	982.144	0.3876	982.144	1.0708	982.145	0.1964	982.132	0.1156	982.139	0.2546
982.159	0.2182	982.158	0.123	982.157	0.9189	982.159	0.2394	982.146	0.2698	982.153	0.0095
982.173	0.177	982.172	0.3801	982.171	0.7936	982.173	0.4941	982.159	0.275	982.166	0.1209
982.186	0.2351	982.185	0.5739	982.185	0.8012	982.186	0.3713	982.173	0.3289	982.18	0.175
982.2	0.2538	982.199	0.4957	982.198	0.7367	982.2	0.3652	982.187	0.3957	982.194	0.5123
982.213	0.2154	982.212	0.5516	982.212	0.3531	982.214	0.2793	982.201	0.4266	982.207	0.4359
982.227	0.1508	982.226	0.3727	982.226	0.4367	982.227	0.3407	982.214	0.5756	982.221	0.1527
982.241	0.1433	982.24	0.4509	982.239	0.5772	982.241	0.2026	982.228	0.2852	982.235	0.3914
982.255	0.1124	982.254	0.7677	982.253	0.6227	982.255	0.2118	982.242	0.275	982.248	0.105
982.268	0.1779	982.267	0.928	982.267	0.5772	982.268	0.4358	982.255	0.2724	982.262	0.3946
982.282	0.1264	982.281	1.0919	982.28	0.3607	982.282	0.3652	982.269	0.1902	982.276	0.3914
982.296	0.0478	982.295	0.9391	982.294	0.3873	982.296	0.3069	982.283	0.3983	982.289	0.2673
982.309	0.0946	982.308	0.6	982.308	0.9189	982.309	0.1166	982.296	0.2724	982.303	0.385
982.323	0.162	982.322	0.4435	982.321	0.8734	982.323	0.0951	982.31	0.1336	982.317	0.4868
982.337	0.2613	982.336	0.4658	982.335	0.5886	982.337	0.0276	982.324	0.1285	982.33	0.2164
982.35	0.1611	982.349	0.1528	982.349	0.6227	982.351	0.3407	982.337	0.1054	982.344	0.3914
982.364	0.2098	982.363	0.4398	982.362	0.6569	982.364	0.4389	982.351	0.1311	982.358	0.3755
982.378	0.0796	982.377	0.6335	982.376	0.4443	982.378	0.4818	982.365	0.3135	982.371	0.3564
982.391	0.1564	982.39	0.9578	982.39	0.5582	982.392	0.7918	982.378	0.2184	982.385	0.2259
982.405	0.221	982.404	1.2298	982.404	1.0936	982.405	0.4696	982.392	0.2647	982.399	0.1814
982.419	0.3203	982.418	1.0845	982.417	1.1847	982.419	0.5647	982.406	0.1568	982.413	0.2705
982.432	0.6462	982.431	2.2808	982.431	2.1416	982.433	1.5437	982.419	0.5653	982.426	0.9068
982.446	1.6539	982.445	6.738	982.444	5.9541	982.446	3.468	982.433	1.5624	982.44	1.7882
982.46	3.2395	982.459	16.6176	982.458	16.0243	982.46	8.9154	982.447	2.5132	982.453	4.321
982.473	4.8944	982.472	34.9458	982.472	37.0951	982.474	18.9081	982.46	4.5895	982.467	8.7247
982.487	6.2692	982.486	52.1149	982.486	56.404	982.487	25.2946	982.474	9.3897	982.481	13.9271
982.501	5.047	982.5	52.7783	982.499	53.1042	982.501	22.953	982.488	13.1466	982.495	16.8035
982.514	3.8183	982.514	37.1744	982.513	40.2886	982.515	14.2984	982.501	13.0644	982.508	14.4616
982.528	2.3591	982.527	22.1816	982.527	24.2605	982.528	9.1302	982.515	9.3743	982.522	9.3165
982.542	1.1857	982.541	12.738	982.54	13.5979	982.542	5.8311	982.529	6.2264	982.536	6.1251
982.556	0.9412	982.554	8.8138	982.554	8.4109	982.556	3.959	982.543	4.1912	982.549	3.7292
982.569	0.5469	982.568	4.282	982.568	4.082	982.569	2.2189	982.556	2.8472	982.563	2.291
982.583	0.163	982.582	2.523	982.581	2.4378	982.583	1.2215	982.57	1.5624	982.577	1.6164
982.597	0.3231	982.596	1.9006	982.595	1.3214	982.597	0.9054	982.584	0.8557	982.59	0.7637
982.61	0.1433	982.609	0.9205	982.609	0.8999	982.611	1.2429	982.597	0.4831	982.604	0.7032
982.624	0.1124	982.623	0.8273	982.622	0.824	982.624	0.3376	982.611	0.5422	982.618	0.0955
982.638	0.0318	982.637	0.518	982.636	1.0708	982.638	0.3529	982.625	0.4394	982.631	0.3055
982.651	0.1489	982.65	0.4099	982.65	0.4898	982.652	0.5095	982.638	0.3341	982.645	0.2959
982.665	0.1573	982.664	0.6745	982.663	0.8696	982.665	0.4174	982.652	0.2493	982.659	0.2959
982.679	0.1264	982.678	0.4733	982.677	0.7708	982.679	0.2087	982.666	0.1773	982.673	0.2259
982.692	0.0384	982.691	0.5478	982.691	1.0139	982.693	0.5586	982.679	0.2775	982.686	0.2673
982.706	0.1573	982.705	0.4882	982.705	0.3114	982.706	0.3284	982.693	0.2698	982.7	0.1877
982.72	0.0955	982.719	1.3118	982.718	0.5734	982.72	0.1136	982.707	0.2261	982.713	0.2673
982.733	0.0965	982.732	0.6857	982.732	0.2013	982.734	0.31	982.72	0.2313	982.727	0.2291
982.747	0.1452	982.746	0.7006	982.745	0.5658	982.747	0.2271	982.734	0.2159	982.741	0.1082
982.761	0.0721	982.76	1.0584	982.759	0.5202	982.761	0.1872	982.748	0.1747	982.755	0.1845
982.774	0.1545	982.774	0.2087	982.773	0.4291	982.775	0.3928	982.761	0.2827	982.768	0.4582
982.788	0.2351	982.787	0.5553	982.787	0.4215	982.788	0.4143	982.775	0.4189	982.782	0.2959
982.802	0.2023	982.801	0.5441	982.8	0.5392	982.802	0.3315	982.789	0.4651	982.796	0.5123
982.816	0.0347	982.814	0.6894	982.814	0.5392	982.816	0.4327	982.803	0.4317	982.809	0.0732
982.829	0.1199	982.828	0.4845	982.828	0.7253	982.829	0.3652	982.816	0.5705	982.823	0.2036
982.843	0.0721	982.842	0.2534	982.841	0.6949	982.843	0.4542	982.83	0.2107	982.837	0.4964
982.857	0.0656	982.856	0.4547	982.855	0.3531	982.857	0.5831	982.844	0.1259	982.85	0.2705
982.87	0.0862	982.869	0.7044	982.869	0.1519	982.87	0.3038	982.857	0.1927	982.864	0.3405
982.884	0.0993	982.883	0.5255	982.882	0.6379	982.884	0.666	982.871	0.627	982.878	0.4773
982.898	0.0824	982.897	0.6522	982.896	0.3873	982.898	0.755	982.885	0.2056	982.891	0.4805
982.911	0.0684	982.91	0.4994	982.91	0.4747	982.912	0.7059	982.898	0.2852	982.905	1.0055
982.925	0.118	982.924	1.1143	982.923	1.1088	982.925	0.9115	982.912	0.7041	982.919	0.6618
982.939	0.2444	982.938	2.3367	982.937	2.4454	982.939	2.8388	982.926	0.9893	982.932	0.9546
982.952	0.6397	982.951	7.7591	982.951	7.1464	982.952	8.1083	982.939	1.4185	982.946	2.9846
982.966	1.254	982.965	19.1518	982.965	22.5859	982.966	19.2825	982.953	4.2426	982.96	7.4106
982.98	1.7541	982.979	40.2303	982.978	47.1995	982.98	36.8923	982.967	11.1859	982.973	18.3212
982.993	2.0595	982.992	52.4652	982.992	65.6275	982.994	43.1163	982.98	19.1597	982.987	26.3459
983.007	1.4235	983.006	46.9273	983.006	57.3419	983.007	34.4464	982.994	23.3894	983.001	27.5487
983.021	1.1501	983.02	31.0103	983.019	41.4581	983.021	21.6149	983.008	20.239	983.014	20.3163
983.034	0.6415	983.034	18.3356	983.033	23.258	983.035	11.5333	983.021	12.7689	983.028	11.4516
983.048	0.4355	983.047	12.5554	983.047	10.9132	983.048	6.8132	983.035	7.4367	983.042	7.5601
983.062	0.1611	983.061	7.5914	983.06	6.9337	983.062	5.5395	983.049	4.6203	983.056	5.2946
983.076	0.0749	983.075	4.7106	983.074	4.3934	983.076	2.5473	983.063	2.6185	983.069	2.536
983.089	0.1124	983.088	2.5528	983.088	1.8341	983.089	1.1294	983.076	1.863	983.083	1.1614
983.103	0.0862	983.102	1.6919	983.101	0.9759	983.103	1.2307	983.09	0.92	983.097	1.26
983.117	0.1583	983.116	1.0584	983.115	0.8848	983.117	0.6476	983.104	0.5396	983.11	0.5473
983.13	0.1564	983.129	0.887	983.129	0.7063	983.13	0.712	983.117	0.5859	983.124	0.2991
983.144	0.0646	983.143	0.5665	983.142	0.6873	983.144	1.1478	983.131	0.5628	983.138	0.2514
983.158	0.0281	983.157	1.01	983.156	0.3266	983.158	1.0404	983.145	0.5422	983.151	0.2832
983.171	0.0066	983.17	0.8497	983.17	0.1861	983.172	0.4389	983.158	0.5448	983.165	0.2609
983.185	0.0562	983.184	0.4062	983.183	0.3987	983.185	0.356	983.172	0.4291	983.179	0.2355
983.199	0.0487	983.198	0.3801	983.197	0.5392	983.199	0.4143	983.186	0.5139	983.192	0.1273
983.212	0.1124	983.211	0.6298	983.211	0.6	983.213	0.2793	983.199	0.6039	983.206	0.3341
983.226	0.1424	983.225	0.5478	983.225	0.5354	983.226	0.8685	983.213	0.2852	983.22	0.4582
983.24	0.1086	983.239	0.3205	983.238	0.6114	983.24	0.5985	983.227	0.5987	983.234	0.2546
983.253	0.0862	983.252	0.4435	983.252	0.5088	983.254	0.5371	983.24	0.6193	983.247	0.5155
983.267	0.0534	983.266	0.6037	983.266	0.5088	983.267	0.577	983.254	0.1542	983.261	0.6014
983.281	0.1255	983.28	0.8311	983.279	1.2151	983.281	0.7304	983.268	0.2955	983.275	0.5218
983.294	0.1152	983.293	0.6447	983.293	0.7291	983.295	0.5831	983.282	0.275	983.288	0.3882
983.308	0.1199	983.307	0.2944	983.307	0.5962	983.308	0.3652	983.295	0.2827	983.302	0.5441
983.322	0.0553	983.321	0.5776	983.32	0.5582	983.322	0.2578	983.309	0.4112	983.316	0.595
983.336	0.0674	983.335	0.3689	983.334	0.5164	983.336	0.4358	983.322	0.2416	983.329	0.5123
983.349	0.0244	983.348	0.5776	983.348	0.2962	983.35	0.3683	983.336	0.2133	983.343	0.5282
983.363	0.0581	983.362	0.5143	983.361	0.6949	983.363	0.7703	983.35	0.5679	983.357	0.5505
983.377	0.148	983.376	0.6894	983.375	1.1999	983.377	0.7857	983.364	0.2904	983.37	0.8273
983.39	0.0618	983.389	0.6298	983.389	0.6379	983.39	0.9667	983.377	0.4471	983.384	0.8018
983.404	0.074	983.403	0.9801	983.403	0.581	983.404	0.9637	983.391	0.3983	983.398	0.91
983.418	0.1854	983.417	1.1627	983.416	1.5796	983.418	1.1877	983.405	0.4497	983.411	0.5536
983.431	0.1489	983.43	1.3714	983.43	1.8341	983.432	2.1636	983.418	0.5473	983.425	1.6196
983.445	0.1292	983.444	3.6671	983.444	3.6719	983.445	3.336	983.432	1.3491	983.439	2.2337
983.459	0.3137	983.458	13.3008	983.457	11.8701	983.459	14.6514	983.446	3.1248	983.452	5.6701
983.472	0.6134	983.471	29.7134	983.471	32.1587	983.473	35.9041	983.46	7.6757	983.466	16.1926
983.486	0.8504	983.485	54.3808	983.485	59.4722	983.486	60.0878	983.473	20.3649	983.48	34.5297
983.5	0.7698	983.499	65.6281	983.498	74.532	983.5	62.3128	983.487	37.7592	983.494	46.9359
983.514	0.7811	983.513	48.772	983.512	58.7089	983.514	47.0753	983.501	42.5132	983.507	44.314
983.527	0.6621	983.526	35.3967	983.526	37.2128	983.527	28.7718	983.514	32.1033	983.521	29.9955
983.541	0.575	983.54	20.4114	983.539	20.3797	983.541	15.8667	983.528	20.2056	983.535	15.5816
983.555	0.339	983.554	10.9231	983.553	12.7359	983.555	10.4745	983.542	12.0211	983.548	10.9075
983.568	0.1911	983.567	6.887	983.567	7.4426	983.568	6.2853	983.555	6.7609	983.562	5.7624
983.582	0.118	983.581	4.7702	983.58	4.1276	983.582	3.0905	983.569	4.0627	983.576	3.7578
983.596	0.0693	983.595	2.2882	983.594	2.6505	983.596	1.602	983.583	2.1508	983.589	1.6037
983.609	0.0637	983.608	1.3155	983.608	1.4202	983.61	1.0711	983.596	1.0176	983.603	1.5114
983.623	0.0178	983.622	0.8832	983.621	1.0822	983.623	1.3534	983.61	0.9379	983.617	0.6586
983.637	0.0262	983.636	0.6671	983.635	1.3176	983.637	0.6598	983.624	0.8763	983.63	0.9132
983.65	0.0206	983.649	0.4621	983.649	0.8392	983.651	1.1693	983.637	0.9328	983.644	0.6936
983.664	0.0328	983.663	0.6596	983.663	1.3214	983.664	0.6967	983.651	0.6064	983.658	0.6046
983.678	0.0421	983.677	1.0323	983.676	0.6911	983.678	0.6138	983.665	0.5525	983.672	0.7987
983.692	0.0759	983.691	0.8609	983.69	0.2886	983.692	0.5401	983.678	0.5987	983.685	0.7477
983.705	0.0487	983.704	0.6745	983.704	0.4177	983.705	0.399	983.692	0.3649	983.699	0.8241
983.719	0.0534	983.718	0.9615	983.717	0.3835	983.719	0.6414	983.706	0.7683	983.713	0.6459
983.733	0.0553	983.732	0.1789	983.731	0.5582	983.733	0.7979	983.72	0.3469	983.726	0.5664
983.746	0.0318	983.745	0.3839	983.745	0.6949	983.746	0.3222	983.733	0.4703	983.74	1.0214
983.76	0.0253	983.759	0.7416	983.758	0.4936	983.76	0.3959	983.747	0.4523	983.754	0.5441
983.774	0.0159	983.773	1.1292	983.772	1.1885	983.774	0.5616	983.761	0.5088	983.767	0.6046
983.787	0.0375	983.786	0.8087	983.786	0.8999	983.788	0.7396	983.774	0.3443	983.781	0.5982
983.801	0.044	983.8	0.6596	983.799	0.7481	983.801	0.3345	983.788	0.2287	983.795	0.3436
983.815	0.0627	983.814	0.3876	983.813	1.1164	983.815	0.313	983.802	0.3007	983.808	0.5823
983.828	0.0871	983.827	0.5367	983.827	0.786	983.829	0.5217	983.815	0.388	983.822	0.3564
983.842	0.1386	983.841	0.6149	983.841	0.3076	983.842	0.7028	983.829	0.3084	983.836	0.5727
983.856	0.0328	983.855	0.7454	983.854	0.8544	983.856	0.8685	983.843	0.4368	983.85	0.4423
983.87	0.0028	983.869	0.7938	983.868	0.3076	983.87	0.5217	983.856	0.9354	983.863	0.2705
983.883	0.0169	983.882	0.5404	983.882	0.6341	983.883	0.9698	983.87	0.6296	983.877	0.7255
983.897	0.1049	983.896	0.6522	983.895	0.9759	983.897	0.9023	983.884	0.4831	983.891	0.8941
983.911	0.0852	983.91	0.9168	983.909	1.0366	983.911	1.2706	983.898	0.7478	983.904	1.0246
983.924	0.045	983.923	1.3901	983.923	1.1278	983.924	0.979	983.911	0.6681	983.918	0.8591
983.938	0.103	983.937	2.1764	983.936	1.7999	983.938	1.5959	983.925	1.3054	983.932	1.1105
983.952	0.1321	983.951	6.2013	983.95	5.2402	983.952	7.5773	983.939	1.6934	983.945	4.1428
983.965	0.177	983.964	19.1071	983.964	18.5646	983.966	24.7453	983.952	4.903	983.959	11.2893
983.979	0.2997	983.978	45.7608	983.977	46.4325	983.979	52.6209	983.966	16.4641	983.973	29.5024
983.993	0.3362	983.992	76.3127	983.991	82.0581	983.993	84.1088	983.98	41.6472	983.986	55.8037
984.006	0.5151	984.005	84.124	984.005	88.0008	984.007	85.0724	983.993	60.8454	984	72.7218
984.02	0.4177	984.019	61.4057	984.019	67.3173	984.02	56.6781	984.007	64.8593	984.014	58.7311
984.034	0.3653	984.033	42.8428	984.032	40.1443	984.034	30.8648	984.021	44.1218	984.028	37.0148
984.048	0.2622	984.047	23.7841	984.046	21.6252	984.048	18.9019	984.034	24.9904	984.041	20.5708
984.061	0.133	984.06	12.1455	984.06	14.3801	984.061	11.5732	984.048	14.2644	984.055	11.6107
984.075	0.1433	984.074	6.9728	984.073	5.7034	984.075	5.9569	984.062	8.6188	984.069	7.9483
984.088	0.1292	984.087	3.9019	984.087	3.4061	984.089	2.8756	984.076	5.4272	984.082	4.4228
984.102	0.0215	984.101	2.4149	984.101	1.6138	984.102	1.6388	984.089	2.0815	984.096	2.4469
984.116	0	984.115	1.2671	984.114	2.1113	984.116	1.7278	984.103	1.863	984.11	1.2123
984.13	0.0244	984.129	1.0621	984.128	1.2075	984.13	0.9821	984.117	1.2694	984.123	0.9196
984.143	0.0627	984.142	1.4982	984.142	0.8772	984.144	0.7765	984.13	0.7144	984.137	0.7382
984.157	0.0702	984.156	1.1068	984.155	1.0139	984.157	1.0036	984.144	0.8609	984.151	0.7064
984.171	0.0431	984.17	1.3752	984.169	1.0556	984.171	1.2767	984.158	0.7581	984.164	0.6682
984.184	0.0253	984.183	0.682	984.183	1.0253	984.185	0.6997	984.171	0.7041	984.178	0.4518
984.198	0.0066	984.197	0.5255	984.197	0.6797	984.198	0.4849	984.185	0.7658	984.192	0.8655
984.212	0.03	984.211	0.5404	984.21	0.7405	984.212	0.5401	984.199	1.4185	984.206	0.6555
984.226	0	984.225	1.0025	984.224	0.5012	984.226	0.5892	984.212	0.3032	984.219	0.5218
984.239	0	984.238	1.1627	984.238	0.2582	984.239	0.58	984.226	0.5885	984.233	0.5568
984.253	0.0375	984.252	0.7193	984.251	0.4936	984.253	1.0834	984.24	0.46	984.247	0.7509
984.267	0.0637	984.266	0.9801	984.265	0.8012	984.267	0.5371	984.254	0.3983	984.26	1.3109
984.28	0	984.279	0.6224	984.279	0.4025	984.28	0.8194	984.267	0.4882	984.274	0.6046
984.294	0.0197	984.293	0.9317	984.292	0.8278	984.294	0.623	984.281	0.3289	984.288	0.4136
984.308	0.1236	984.307	0.7826	984.306	0.9455	984.308	0.7887	984.295	0.6424	984.301	0.5155
984.321	0.0225	984.32	0.7491	984.32	1.2835	984.322	0.6598	984.308	0.4317	984.315	0.9577
984.335	0.0431	984.334	0.9876	984.333	0.486	984.335	0.5954	984.322	0.5216	984.329	0.3786
984.349	0.0702	984.348	0.6745	984.347	0.6038	984.349	0.58	984.336	0.4446	984.342	0.4327
984.362	0.0871	984.361	0.6447	984.361	0.4025	984.363	0.3529	984.349	0.2981	984.356	0.4646
984.376	0.0553	984.375	0.5702	984.375	0.6987	984.376	0.6476	984.363	0.8583	984.37	0.7477
984.39	0.0983	984.389	0.5963	984.388	0.9987	984.39	0.6077	984.377	1.0818	984.384	1.0691
984.404	0.1114	984.403	0.8981	984.402	1.2379	984.404	1.3718	984.39	0.5782	984.397	0.7096
984.417	0.0852	984.416	0.9391	984.416	1.4733	984.417	1.5867	984.404	0.8069	984.411	0.8559
984.431	0.1161	984.43	2.9031	984.429	1.5683	984.431	1.5989	984.418	0.8968	984.425	2.17
984.445	0.118	984.444	3.8013	984.443	3.2542	984.445	2.8143	984.432	1.254	984.438	2.4564
984.458	0.1564	984.457	9.4734	984.457	8.3615	984.458	11.5026	984.445	2.819	984.452	6.4783
984.472	0.1733	984.471	29.6724	984.47	28.9387	984.472	35.8734	984.459	9.5696	984.466	19.5558
984.486	0.2969	984.485	64.5064	984.484	66.5236	984.486	76.559	984.473	28.9888	984.479	47.7504
984.499	0.3924	984.498	95.2484	984.498	100	984.5	100	984.486	61.8785	984.493	84.6315
984.513	0.4449	984.512	92.4757	984.511	95.2573	984.513	86.656	984.5	87.2029	984.507	92.6594
984.527	0.6116	984.526	66.0045	984.525	61.6974	984.527	53.4127	984.514	81.0125	984.52	75.2736
984.54	0.354	984.539	38.3297	984.539	35.2573	984.541	30.2111	984.527	55.4336	984.534	44.5272
984.554	0.2632	984.553	22.7816	984.553	21.1733	984.554	17.7909	984.541	30.4767	984.548	22.6009
984.568	0.2594	984.567	11.5716	984.566	14.0156	984.568	10.2228	984.555	17.2813	984.562	12.2407
984.582	0.1498	984.581	7.1367	984.58	8.3577	984.582	4.9042	984.568	9.7726	984.575	6.7488
984.595	0.0674	984.594	2.9665	984.594	3.1099	984.595	3.3575	984.582	5.2139	984.589	4.8619
984.609	0.0253	984.608	2.1913	984.607	1.872	984.609	2.0501	984.596	2.8858	984.603	2.1605
984.623	0.0112	984.622	1.7404	984.621	1.3062	984.623	1.7524	984.61	1.439	984.616	2.1891
984.636	0.0244	984.635	1.446	984.635	0.9417	984.636	1.1908	984.623	1.218	984.63	1.0532
984.65	0.0056	984.649	0.8907	984.649	0.6873	984.65	1.292	984.637	1.087	984.644	1.0214
984.664	0.014	984.663	1.1367	984.662	1.1733	984.664	1.6388	984.651	1.3157	984.658	0.7573
984.677	0.0815	984.676	0.8758	984.676	1.2683	984.678	1.0036	984.664	0.9585	984.671	1.3459
984.691	0.1002	984.69	0.9205	984.69	0.9607	984.691	0.8256	984.678	0.9302	984.685	0.9927
984.705	0.044	984.704	0.7975	984.703	0.9265	984.705	1.2307	984.692	1.1615	984.698	0.5823
984.718	0.0796	984.717	0.7416	984.717	0.8582	984.719	0.5432	984.706	1.051	984.712	1.3873
984.732	0.0337	984.731	0.3839	984.731	0.7708	984.732	0.1749	984.719	0.8506	984.726	1.4859
984.746	0.0197	984.745	0.5814	984.744	1.2493	984.746	0.4082	984.733	0.573	984.74	0.6491
984.76	0.0731	984.759	0.8273	984.758	0.3911	984.76	0.2885	984.747	0.3777	984.753	0.6141
984.773	0.163	984.772	0.4509	984.772	0.5848	984.774	0.3652	984.76	0.5962	984.767	0.5886
984.787	0.0637	984.786	0.6522	984.785	0.7594	984.787	0.8256	984.774	0.6064	984.781	0.4486
984.801	0.1424	984.8	0.7752	984.799	0.7101	984.801	0.8286	984.788	0.8943	984.794	0.4614
984.814	0.0777	984.813	1.1404	984.813	0.5392	984.815	1.0496	984.801	0.8737	984.808	0.5664
984.828	0.0543	984.827	0.3876	984.827	0.8278	984.828	0.5279	984.815	0.5499	984.822	0.7477
984.842	0.0862	984.841	1.0509	984.84	0.6607	984.842	1.1969	984.829	0.5139	984.836	1.1709
984.856	0.0908	984.855	0.7752	984.854	1.5721	984.856	0.9483	984.842	0.6835	984.849	0.6459
984.869	0.0805	984.868	0.5702	984.868	0.7405	984.869	0.4327	984.856	0.5551	984.863	0.2641
984.883	0.0262	984.882	0.8758	984.881	0.9379	984.883	0.5064	984.87	0.3906	984.877	0.7859
984.896	0.0646	984.896	1.0286	984.895	0.8999	984.897	0.577	984.884	0.4291	984.89	0.8337
984.91	0.0768	984.909	1.2	984.909	1.2835	984.91	0.9606	984.897	0.8763	984.904	1.2696
984.924	0.0356	984.923	1.3752	984.922	1.3974	984.924	1.0741	984.911	0.663	984.918	1.3523
984.938	0.0702	984.937	2.1615	984.936	1.9556	984.938	2.0378	984.925	0.6758	984.931	1.365
984.951	0.1798	984.95	3.4994	984.95	3.7289	984.952	4.7692	984.938	2.1483	984.945	2.1382
984.965	0.1424	984.964	11.6983	984.964	11.6005	984.965	15.5721	984.952	4.4816	984.959	9.0906
984.979	0.1648	984.978	37.2154	984.977	33.2903	984.979	44.3101	984.966	14.542	984.972	27.7778
984.992	0.1292	984.991	73.9798	984.991	72.941	984.993	82.4085	984.98	40.7092	984.986	64.0893
985.006	0.3081	985.005	100	985.005	93.9358	985.006	96.7377	984.993	78.6586	985	99.7614
985.02	0.2847	985.019	96.0645	985.018	85.3617	985.02	78.5877	985.007	100	985.014	100
985.034	0.1845	985.033	60.0976	985.032	53.1232	985.034	46.6763	985.02	81.0947	985.027	67.7358
985.047	0.1236	985.046	36.3545	985.046	28.3577	985.047	25.8225	985.034	45.5608	985.041	38.6662
985.061	0.1171	985.06	19.4238	985.059	18.1052	985.061	13.4207	985.048	25.0906	985.055	21.1881
985.075	0.0871	985.074	10.4163	985.073	10.0778	985.075	7.7062	985.062	14.9505	985.068	13.3384
985.088	0.0674	985.087	5.4187	985.087	5.2743	985.088	4.8398	985.075	10.0758	985.082	6.3415
985.102	0.0627	985.101	2.6646	985.101	2.5517	985.102	2.1606	985.089	4.6203	985.096	3.0546
985.116	0.089	985.115	1.6696	985.114	1.6746	985.116	1.691	985.103	1.9376	985.11	2.5614
985.13	0.0253	985.129	0.8609	985.128	1.3518	985.13	1.6849	985.116	1.5367	985.123	1.6132
985.143	0.0412	985.142	1.5876	985.142	1.4999	985.143	1.1478	985.13	1.3362	985.137	1.6418
985.157	0.1143	985.156	1.1627	985.155	1.9024	985.157	1.4424	985.144	0.8429	985.151	1.1487
985.171	0.1049	985.17	1.3006	985.169	1.0784	985.171	1.335	985.158	1.218	985.164	1.9505
985.184	0.1414	985.183	1.1702	985.183	1.4429	985.184	1.2675	985.171	1.123	985.178	0.945
985.198	0.0843	985.197	1.4273	985.196	0.9569	985.198	0.7274	985.185	0.9842	985.192	1.1105
985.212	0.0796	985.211	0.7006	985.21	1.629	985.212	0.8777	985.199	0.5987	985.205	1.1709
985.225	0.0796	985.224	0.7081	985.224	1.0139	985.226	0.4849	985.212	0.6296	985.219	0.7096
985.239	0.0862	985.238	0.5926	985.237	0.8848	985.239	0.6752	985.226	0.6193	985.233	0.84
985.253	0.029	985.252	0.9988	985.251	1.0556	985.253	1.0281	985.24	0.4805	985.246	1.4223
985.266	0.0384	985.265	1.3342	985.265	0.8696	985.267	0.5064	985.253	0.6116	985.26	0.6046
985.28	0.044	985.279	1.036	985.279	0.8354	985.28	1.1908	985.267	0.6604	985.274	0.5568
985.294	0.03	985.293	1.651	985.292	1.0974	985.294	0.399	985.281	0.3366	985.288	0.8496
985.308	0.0983	985.307	1.4311	985.306	0.824	985.308	0.4481	985.295	0.3058	985.301	0.5346
985.321	0.1433	985.32	1.6621	985.32	0.9455	985.322	0.3284	985.308	0.6501	985.315	0.5759
985.335	0.1414	985.334	0.9019	985.333	0.4709	985.335	0.7887	985.322	0.3315	985.329	0.8496
985.349	0.0637	985.348	0.6932	985.347	0.3342	985.349	0.6537	985.336	0.5011	985.342	0.4614
985.362	0.0646	985.361	0.6671	985.361	0.6038	985.363	0.8808	985.349	0.2981	985.356	1.0214
985.376	0.0421	985.375	1.4683	985.375	0.6076	985.376	0.5095	985.363	0.7529	985.37	0.5027
985.39	0.0674	985.389	0.954	985.388	1.1885	985.39	0.7427	985.377	0.5422	985.384	1.1455
985.404	0.0862	985.403	1.0472	985.402	1.591	985.404	1.1018	985.39	0.7838	985.397	0.8018
985.417	0.1049	985.416	0.7304	985.416	1.0518	985.417	0.9514	985.404	0.6219	985.411	0.6332
985.431	0.1808	985.43	1.241	985.429	1.4202	985.431	1.6388	985.418	0.9277	985.425	0.7637
985.445	0.1648	985.444	2.1802	985.443	2.1682	985.445	1.8966	985.432	1.1846	985.438	2.1382
985.458	0.2088	985.457	4.5765	985.457	5.806	985.458	6.1104	985.445	2.413	985.452	3.5351
985.472	0.2416	985.471	14.4561	985.471	14.8699	985.472	21.041	985.459	5.9463	985.466	12.1866
985.486	0.2454	985.485	40.9086	985.484	37.7634	985.486	46.0349	985.473	21.66	985.479	33.9856
985.499	0.2229	985.498	72.5636	985.498	66.254	985.5	76.0987	985.486	51.1345	985.493	69.0149
985.513	0.2098	985.512	81.8433	985.511	79.195	985.513	76.4056	985.5	78.7486	985.507	97.2159
985.527	0.3662	985.526	63.2579	985.525	65.9427	985.527	56.7763	985.514	88.1485	985.521	81.7138
985.54	0.2931	985.539	44.7546	985.539	40.5392	985.541	36.2018	985.528	64.6717	985.534	53.2041
985.554	0.2604	985.553	24.1978	985.553	20.5202	985.554	17.8799	985.541	35.2024	985.548	30.1069
985.568	0.2257	985.567	14.3182	985.566	10.2297	985.568	11.0023	985.555	18.8976	985.562	16.8258
985.582	0.162	985.581	6.369	985.58	6.4591	985.582	5.917	985.569	11.7281	985.575	9.9625
985.595	0.0702	985.594	1.9156	985.594	4.044	985.596	3.2838	985.582	5.8101	985.589	4.4737
985.609	0.0318	985.608	2.21	985.607	1.8379	985.609	1.8659	985.596	4.4353	985.603	2.7078
985.623	0.0543	985.622	1.5503	985.621	1.4164	985.623	0.8624	985.61	1.9119	985.616	2.6791
985.636	0.0759	985.635	1.0994	985.635	0.8012	985.637	0.8593	985.623	1.3542	985.63	1.0246
985.65	0.0375	985.649	0.8944	985.649	0.7974	985.65	0.7059	985.637	1.0356	985.644	0.9768
985.664	0.1124	985.663	0.9168	985.662	0.7329	985.664	0.758	985.651	0.7838	985.658	0.9259
985.678	0.0403	985.677	0.7752	985.676	0.8506	985.678	0.3959	985.665	0.5551	985.671	0.805
985.691	0.0337	985.69	1.077	985.69	0.281	985.691	0.6476	985.678	0.7555	985.685	0.9291
985.705	0.1395	985.704	1.0696	985.703	0.7329	985.705	1.0741	985.692	1.2026	985.699	0.9323
985.719	0.1058	985.718	1.118	985.717	0.8696	985.719	0.5678	985.706	0.8429	985.712	0.8209
985.732	0.0571	985.731	1.4721	985.731	0.5658	985.732	0.5309	985.719	0.8146	985.726	0.4136
985.746	0.0075	985.745	0.9876	985.745	0.7025	985.746	1.157	985.733	0.442	985.74	0.9514
985.76	0.0356	985.759	0.9652	985.758	0.7101	985.76	0.8071	985.747	0.4112	985.754	0.9132
985.773	0.1161	985.773	0.6932	985.772	0.6114	985.774	0.6721	985.76	0.4214	985.767	0.8623
985.787	0.0805	985.786	0.4808	985.786	0.9987	985.787	0.3898	985.774	0.1105	985.781	1.2155
985.801	0.0824	985.8	0.436	985.799	1.0442	985.801	0.4112	985.788	0.7144	985.795	0.7286
985.815	0.1508	985.814	0.7677	985.813	0.6265	985.815	0.2946	985.802	0.3777	985.808	0.8177
985.828	0.088	985.827	1.0249	985.827	0.1747	985.828	0.0737	985.815	0.3135	985.822	0.5473
985.842	0.0637	985.841	0.8907	985.841	0.4633	985.842	0.1811	985.829	0.3084	985.836	0.3214
985.856	0.1321	985.855	0.5926	985.854	0.805	985.856	0.6629	985.843	1.0767	985.85	0.4677
985.869	0.1517	985.868	0.6708	985.868	0.4974	985.87	0.5309	985.856	0.8737	985.863	0.7064
985.883	0.0627	985.882	0.8348	985.882	0.4519	985.883	0.7243	985.87	0.3777	985.877	1.0627
985.897	0.0862	985.896	0.5068	985.895	0.6189	985.897	0.8286	985.884	1.0818	985.89	0.6268
985.91	0.0468	985.91	0.3317	985.909	0.8316	985.911	0.5401	985.898	0.6167	985.904	0.7923
985.924	0.0646	985.923	0.846	985.923	1.2455	985.924	0.577	985.911	0.8686	985.918	0.8368
985.938	0.0197	985.937	1.3677	985.936	1.1885	985.938	0.9207	985.925	0.9328	985.932	1.3905
985.952	0	985.951	1.9006	985.95	1.6556	985.952	2.0961	985.939	1.2078	985.945	1.3968
985.965	0.0937	985.964	4.4162	985.964	4.7465	985.966	7.1446	985.952	2.616	985.959	3.7705
985.979	0.1826	985.978	14.3219	985.977	14.7864	985.979	19.2395	985.966	7.0487	985.973	12.7911
985.993	0.0899	985.992	33.3917	985.991	33.1346	985.993	37.2514	985.98	20.4831	985.986	31.5101
986.006	0.1508	986.005	54.9547	986.005	50.1272	986.007	52.9923	985.994	43.0862	986	56.6501
986.02	0.0796	986.019	54.8317	986.019	50.9474	986.02	42.9597	986.007	60.1876	986.014	66.7939
986.034	0.0787	986.033	42.9397	986.032	36.8673	986.034	31.7364	986.021	59.5272	986.028	56.2333
986.048	0.1124	986.047	22.7854	986.046	20.6189	986.048	17.7019	986.034	43.6002	986.041	32.681
986.061	0.2163	986.06	12.3803	986.06	12.3486	986.061	10.6893	986.048	23.4871	986.055	17.0676
986.075	0.0908	986.074	7.4647	986.073	7.3514	986.075	6.3313	986.062	13.2931	986.069	9.8002
986.089	0.0721	986.088	4.5317	986.087	4.082	986.089	3.8178	986.076	7.3416	986.082	5.1419
986.102	0.0524	986.101	2.0236	986.101	1.7505	986.103	2.1698	986.089	3.6772	986.096	2.7237
986.116	0.0412	986.115	1.2745	986.115	1.0594	986.116	1.068	986.103	2.6442	986.11	1.8105
986.13	0	986.129	1.2447	986.128	0.8012	986.13	0.8992	986.117	1.3388	986.124	0.7573
986.144	0.029	986.143	0.9391	986.142	0.8999	986.144	0.8409	986.13	0.5602	986.137	0.3659
986.157	0.0702	986.156	0.4882	986.156	0.7177	986.157	0.5616	986.144	0.902	986.151	0.6746
986.171	0.0131	986.17	0.5702	986.169	0.6645	986.171	0.7089	986.158	0.8711	986.165	0.6046
986.185	0.03	986.184	0.5217	986.183	0.786	986.185	0.6138	986.172	0.5062	986.178	0.6714
986.198	0.0871	986.197	0.6037	986.197	0.6873	986.199	0.3928	986.185	0.3855	986.192	0.385
986.212	0.0459	986.211	0.7416	986.211	0.4215	986.212	0.5616	986.199	0.4266	986.206	0.9577
986.226	0.0337	986.225	0.4248	986.224	0.3987	986.226	0.2302	986.213	0.6913	986.22	0.6364
986.239	0.0543	986.239	0.328	986.238	0.4898	986.24	0.3713	986.226	0.5139	986.233	0.4868
986.253	0.0524	986.252	0.6	986.252	0.1405	986.253	0.5678	986.24	0.4523	986.247	0.6905
986.267	0.0281	986.266	0.4099	986.265	0.5012	986.267	0.5678	986.254	0.5037	986.261	0.5759
986.281	0.1077	986.28	0.4584	986.279	0.6873	986.281	0.2701	986.268	0.8403	986.274	0.7064
986.294	0.0618	986.293	0.3839	986.293	0.5658	986.294	0.4481	986.281	0.5705	986.288	0.5727
986.308	0.0478	986.307	0.6186	986.307	0.5468	986.308	0.488	986.295	0.6142	986.302	0.3691
986.322	0.0618	986.321	0.6894	986.32	0.3342	986.322	0.267	986.309	0.7195	986.316	0.42
986.335	0.044	986.334	0.6634	986.334	0.2734	986.336	0.6997	986.322	0.7426	986.329	0.6809
986.349	0.0365	986.348	0.2385	986.348	0.3759	986.349	1.0189	986.336	0.4317	986.343	0.6936
986.363	0.0253	986.362	0.3913	986.361	0.6265	986.363	0.6997	986.35	0.2827	986.357	0.5918
986.377	0.0131	986.376	0.5553	986.375	0.543	986.377	0.5064	986.364	0.2621	986.37	0.2195
986.39	0.0272	986.389	1.0845	986.389	0.3493	986.39	0.7212	986.377	0.5268	986.384	0.4264
986.404	0.0918	986.403	0.9429	986.402	0.2772	986.404	0.6414	986.391	0.2364	986.398	0.3086
986.418	0.0974	986.417	0.5851	986.416	0.3342	986.418	0.5309	986.405	0.1902	986.411	0.4741
986.431	0.1321	986.43	0.7155	986.43	0.9417	986.432	0.5248	986.418	0.6193	986.425	0.6746
986.445	0.1077	986.444	0.7826	986.444	1.5341	986.445	0.8593	986.432	0.92	986.439	0.7032
986.459	0.1414	986.458	1.9938	986.457	1.7847	986.459	2.0225	986.446	1.0844	986.453	1.5082
986.472	0.0543	986.471	4.4199	986.471	2.9618	986.473	5.9017	986.46	1.9581	986.466	3.7578
986.486	0.2978	986.485	11.5716	986.485	10.917	986.486	15.3941	986.473	6.139	986.48	12.6161
986.5	0.1751	986.499	22.2934	986.498	22.4226	986.5	23.8982	986.487	17.235	986.494	25.1114
986.514	0.222	986.513	29.1768	986.512	28.6273	986.514	28.7073	986.501	33.1749	986.507	35.6943
986.527	0.6191	986.526	27.5146	986.526	25.3883	986.528	25.1473	986.514	38.1961	986.521	36.4134
986.541	0.4018	986.54	19.8189	986.539	18.1432	986.541	17.3214	986.528	32.1162	986.535	25.2227
986.555	0.3774	986.554	11.4523	986.553	10.9246	986.555	10.41	986.542	19.4938	986.548	15.098
986.568	0.1573	986.567	7.5914	986.567	5.2174	986.569	4.4807	986.556	11.5251	986.562	9.8097
986.582	0.118	986.581	3.6597	986.581	3.7441	986.582	2.1452	986.569	5.7227	986.576	5.861
986.596	0.192	986.595	1.6994	986.594	2.1682	986.596	1.6235	986.583	3.2378	986.59	3.1341
986.61	0.1686	986.609	0.9093	986.608	1.2645	986.61	1.7064	986.597	1.7217	986.603	1.7819
986.623	0.0159	986.622	0.6335	986.622	0.7974	986.624	0.9391	986.61	1.4236	986.617	1.505
986.637	0.0094	986.636	0.8348	986.635	0.3076	986.637	0.4726	986.624	0.7195	986.631	0.8241
986.651	0.0178	986.65	0.7789	986.649	0.8734	986.651	0.3683	986.638	0.5422	986.644	0.3914
986.664	0	986.663	0.2236	986.663	0.4898	986.665	0.3468	986.651	0.4086	986.658	0.2736
986.678	0.0871	986.677	0.6037	986.677	0.6531	986.678	0.7918	986.665	0.2904	986.672	0.3596
986.692	0.0796	986.691	0.8162	986.69	0.5354	986.692	0.6138	986.679	0.3443	986.686	0.4836
986.706	0.0262	986.705	0.2721	986.704	0.3342	986.706	0.2578	986.693	0.4677	986.699	0.1623
986.719	0.0412	986.718	0.5367	986.718	0.6189	986.72	0.3345	986.706	0.4651	986.713	0.14
986.733	0.045	986.732	0.395	986.731	0.4671	986.733	0.5708	986.72	0.388	986.727	0.2864
986.747	0.0665	986.746	0.5292	986.745	0.7139	986.747	0.6813	986.734	0.5242	986.74	0.315
986.76	0.0131	986.76	0.5926	986.759	0.262	986.761	0.2425	986.747	0.2775	986.754	0.2577
986.774	0.0637	986.773	0.5776	986.773	0.3152	986.774	0.669	986.761	0.3366	986.768	0.3786
986.788	0.1058	986.787	0.5888	986.786	0.6379	986.788	0.669	986.775	0.3032	986.782	0.42
986.802	0.0272	986.801	0.2199	986.8	0.4898	986.802	0.4143	986.789	0.1568	986.795	0.2864
986.815	0.0403	986.814	0.6075	986.814	0.2658	986.816	0.5033	986.802	0.1696	986.809	0.5632
986.829	0.0393	986.828	0.8721	986.827	0.243	986.829	0.3315	986.816	0.3957	986.823	0.5155
986.843	0.0974	986.842	0.2683	986.841	0.2316	986.843	0.6046	986.83	0.4086	986.836	0.5091
986.856	0.0656	986.855	0.4621	986.855	0.338	986.857	0.3376	986.843	0.5885	986.85	0.7764
986.87	0.0496	986.869	0.4808	986.869	0.3569	986.87	0.1504	986.857	0.3238	986.864	0.7637
986.884	0.104	986.883	0.2758	986.882	0.3304	986.884	0.4511	986.871	0.1311	986.878	0.3373
986.898	0.0693	986.897	0.6298	986.896	0.2924	986.898	0.3345	986.885	0.1696	986.891	0.2673
986.911	0.0337	986.91	0.4211	986.91	0.3493	986.912	0.2793	986.898	0.4754	986.905	0.4773
986.925	0.0899	986.924	0.518	986.923	0.4822	986.925	0.4818	986.912	0.8326	986.919	0.6523
986.939	0.1143	986.938	0.5292	986.937	0.2354	986.939	0.4205	986.926	0.5628	986.932	0.4136
986.952	0.1264	986.951	0.887	986.951	0.4633	986.953	0.5892	986.939	0.2441	986.946	0.21
986.966	0.1264	986.965	1.3528	986.965	1.3214	986.966	1.2337	986.953	0.5653	986.96	1.0214
986.98	0.1705	986.979	3.4435	986.978	1.9062	986.98	5.1007	986.967	1.0973	986.974	2.9814
986.994	0.0852	986.992	7.9268	986.992	7.4767	986.994	8.3968	986.981	4.6435	986.987	7.8401
987.007	0.0777	987.006	14.1132	987.006	12.0144	987.007	12.7731	986.994	10.8698	987.001	14.9771
987.021	0.1077	987.02	13.5579	987.019	12.8422	987.021	12.8744	987.008	16.9112	987.015	19.3076
987.035	0.1086	987.034	11.2958	987.033	11.1373	987.035	9.5814	987.022	17.7104	987.028	16.5776
987.048	0.1021	987.047	7.5392	987.047	7.0287	987.049	6.3191	987.035	13.6528	987.042	10.8407
987.062	0.1864	987.061	4.2112	987.061	3.839	987.062	4.005	987.049	8.2642	987.056	7.2865
987.076	0.1658	987.075	3.7864	987.074	2.3163	987.076	1.7156	987.063	5.4169	987.069	3.8278
987.09	0.1583	987.089	1.8075	987.088	1.1695	987.09	1.0465	987.077	3.5205	987.083	2.17
987.103	0.0759	987.102	0.8572	987.102	0.5962	987.104	1.0649	987.09	1.7911	987.097	1.33
987.117	0.0318	987.116	0.7006	987.115	0.2316	987.117	0.3529	987.104	1.2103	987.111	0.6046
987.131	0.1386	987.13	0.436	987.129	0.1709	987.131	0.5217	987.118	0.8377	987.124	0.42
987.144	0.1011	987.143	0.2497	987.143	0.4936	987.145	0.1688	987.131	0.3443	987.138	0.28
987.158	0.0834	987.157	0.287	987.157	0.6076	987.158	0.1811	987.145	0.2236	987.152	0.2291
987.172	0.0028	987.171	0.1416	987.17	0.3455	987.172	0.3345	987.159	0.2981	987.165	0.1782
987.186	0.0169	987.185	0.1081	987.184	0.2658	987.186	0.3683	987.173	0.3007	987.179	0.8241
987.199	0.029	987.198	0.1901	987.198	0.281	987.199	0.488	987.186	0.2416	987.193	0.6746
987.213	0.1461	987.212	0.1193	987.211	0.1595	987.213	0.399	987.2	0.3366	987.207	0.4741
987.227	0.029	987.226	0.164	987.225	0.2316	987.227	0.5033	987.214	0.3366	987.22	0.2927
987.24	0	987.239	0.6224	987.239	0.262	987.241	0.4603	987.227	0.4677	987.234	0.3818
987.254	0.0112	987.253	0.8124	987.253	0.3038	987.254	0.3161	987.241	0.1259	987.248	0.2736
987.268	0.059	987.267	0.3056	987.266	0.0342	987.268	0.1197	987.255	0.072	987.262	0.2036
987.282	0.0412	987.28	0.3876	987.28	0.0759	987.282	0.3775	987.269	0.2801	987.275	0.0795
987.295	0.0431	987.294	0.2087	987.294	0.0911	987.295	0.4051	987.282	0.4908	987.289	0.2259
987.309	0.0084	987.308	0.3839	987.308	0.2126	987.309	0.1933	987.296	0.1747	987.303	0.3214
987.323	0.0206	987.322	0.4919	987.321	0.2088	987.323	0.1719	987.31	0.1054	987.316	0.1909
987.336	0.0665	987.335	0.2571	987.335	0.038	987.337	0.1749	987.323	0.3443	987.33	0.2418
987.35	0.0253	987.349	0.1193	987.349	0.0076	987.35	0.1811	987.337	0.3032	987.344	0.1432
987.364	0.0759	987.363	0.2124	987.362	0.1785	987.364	0.2517	987.351	0.2338	987.357	0.49
987.378	0.0506	987.377	0.2497	987.376	0.1557	987.378	0.4112	987.365	0.5037	987.371	0.2132
987.391	0.0431	987.39	0.2683	987.39	0.4633	987.391	0.5678	987.378	0.3495	987.385	0.3436
987.405	0.1236	987.404	0.2236	987.403	0.3607	987.405	0.2087	987.392	0.2133	987.399	0.3977
987.419	0.0899	987.418	0.6335	987.417	0.6	987.419	0.2946	987.406	0.3392	987.412	0.3214
987.432	0.104	987.431	0.6261	987.431	0.4519	987.433	0.491	987.419	0.5551	987.426	0.4709
987.446	0.1143	987.445	0.477	987.445	0.9531	987.446	0.3621	987.433	0.4728	987.44	0.5632
987.46	0.5067	987.459	1.3938	987.458	0.7291	987.46	0.5432	987.447	0.3135	987.454	0.4136
987.474	0.9384	987.473	1.3416	987.472	1.3594	987.474	1.0435	987.461	0.7529	987.467	0.8082
987.487	2.2983	987.486	3.6634	987.486	3.353	987.487	3.379	987.474	1.4133	987.481	3.2296
987.501	3.6385	987.5	5.9479	987.499	5.6655	987.501	5.7912	987.488	3.4177	987.495	5.966
987.515	4.7923	987.514	7.3454	987.513	6.7211	987.515	6.8224	987.502	5.3964	987.508	7.2642
987.529	4.4851	987.528	6.6821	987.527	5.244	987.529	6.4173	987.515	7.5806	987.522	8.1201
987.542	3.8557	987.541	5.0796	987.541	4.8605	987.542	4.3089	987.529	6.6889	987.536	5.931
987.556	3.0653	987.555	3.4584	987.554	3.782	987.556	3.1304	987.543	4.4096	987.55	4.2033
987.57	2.0351	987.569	2.1876	987.568	2.7492	987.57	2.2618	987.557	3.4074	987.563	3.3855
987.583	1.2325	987.582	1.5242	987.582	2.2631	987.583	1.9212	987.57	2.2151	987.577	1.8519
987.597	0.7399	987.596	0.8721	987.596	0.9759	987.597	0.7366	987.584	1.0587	987.591	1.1837
987.611	0.4804	987.61	0.4733	987.609	1.1506	987.611	0.4143	987.598	1.1898	987.604	0.4964
987.625	0.1798	987.624	0.5739	987.623	0.9455	987.625	0.6169	987.611	0.9431	987.618	0.245
987.638	0.1573	987.637	0.3466	987.637	0.338	987.638	0.3407	987.625	0.2236	987.632	0.3977
987.652	0.1049	987.651	0.123	987.65	0.1177	987.652	0.2087	987.639	0.4343	987.646	0.4105
987.666	0.1114	987.665	0.3205	987.664	0.1063	987.666	0.3407	987.653	0.4523	987.659	0.0509
987.679	0.2763	987.678	0.2609	987.678	0.2468	987.679	0.0951	987.666	0.3803	987.673	0.2355
987.693	0.0759	987.692	0.4957	987.692	0.3569	987.693	0.1473	987.68	0.3186	987.687	0.3277
987.707	0.0824	987.706	0.2162	987.705	0.1443	987.707	0.3284	987.694	0.4034	987.701	0.3214
987.721	0.1086	987.72	0.1714	987.719	0.3038	987.721	0.0829	987.707	0.2236	987.714	0.1814
987.734	0.0852	987.733	0.2422	987.733	0.1405	987.734	0.0737	987.721	0.3572	987.728	0.2005
987.748	0.089	987.747	0.2385	987.746	0.2278	987.748	0.3591	987.735	0.3212	987.742	0.2418
987.762	0.1096	987.761	0.0373	987.76	0.4215	987.762	0.3529	987.749	0.4343	987.755	0.2577
987.775	0.0731	987.774	0.2795	987.774	0.2772	987.776	0.4542	987.762	0.0642	987.769	0.175
987.789	0.0384	987.788	0.2348	987.788	0.1101	987.789	0.1841	987.776	0.1336	987.783	0.1241
987.803	0.0581	987.802	0.2385	987.801	0.5012	987.803	0.1166	987.79	0.0899	987.797	0.1368
987.817	0.0965	987.816	0.0671	987.815	0.5202	987.817	0.0644	987.803	0.1799	987.81	0.1495
987.83	0.089	987.829	0.0559	987.829	0.2088	987.83	0.0767	987.817	0.2672	987.824	0.1941
987.844	0.0618	987.843	0.2944	987.842	0.3569	987.844	0.1043	987.831	0.239	987.838	0.3532
987.858	0.104	987.857	0.1975	987.856	0.4215	987.858	0.2455	987.845	0.1773	987.851	0.1495
987.871	0.1405	987.87	0.2162	987.87	0.2202	987.872	0.4266	987.858	0.3007	987.865	0.2768
987.885	0.1274	987.884	0.4099	987.884	0.319	987.885	0.58	987.872	0.2647	987.879	0.6205
987.899	0.1152	987.898	0.2311	987.897	0.3531	987.899	0.4603	987.886	0.2056	987.893	0.1336
987.913	0.1049	987.912	0.3876	987.911	0.1557	987.913	0.2425	987.899	0.2107	987.906	0.0827
987.926	0.104	987.925	0.6298	987.925	0.3911	987.927	0.4235	987.913	0.5062	987.92	0.2736
987.94	0.0412	987.939	0.969	987.938	0.2202	987.94	0.3621	987.927	0.37	987.934	0.2927
987.954	0.1002	987.953	0.6186	987.952	0.8278	987.954	0.4327	987.941	0.1542	987.947	0.1973
987.967	0.3128	987.966	0.4248	987.966	0.6114	987.968	0.2179	987.954	0.1413	987.961	0.4582
987.981	0.192	987.98	0.7975	987.98	1.4847	987.981	0.5647	987.968	0.3032	987.975	0.7318
987.995	0.2313	987.994	1.036	987.993	2.4074	987.995	1.7862	987.982	0.609	987.989	1.1805
988.009	0.5507	988.008	1.9677	988.007	2.434	988.009	2.2588	987.995	1.5367	988.002	2.1414
988.022	0.8541	988.021	2.1429	988.021	2.415	988.023	1.9856	988.009	2.3436	988.016	2.1764
988.036	1.1707	988.035	2.4224	988.034	1.8948	988.036	1.648	988.023	3.4511	988.03	3.4937
988.05	1.3645	988.049	1.9565	988.048	1.4999	988.05	1.4209	988.037	2.783	988.043	2.7364
988.063	1.5771	988.062	1.7218	988.062	1.162	988.064	1.5713	988.05	1.75	988.057	1.9441
988.077	1.0873	988.076	1.282	988.076	0.8506	988.077	1.2644	988.064	1.7089	988.071	1.5082
988.091	0.8635	988.09	0.5367	988.089	0.7632	988.091	0.8593	988.078	1.2026	988.085	0.63
988.105	0.5235	988.104	0.3839	988.103	0.4063	988.105	0.4573	988.092	0.6784	988.098	0.4232
988.118	0.3062	988.117	0.2199	988.117	0.4215	988.119	0.2517	988.105	0.2544	988.112	0.2609
988.132	0.1105	988.131	0.1081	988.13	0.2962	988.132	0.1228	988.119	0.4009	988.126	0.1114
988.146	0.0618	988.145	0.1267	988.144	0.0228	988.146	0.2332	988.133	0.6244	988.139	0.2927
988.159	0.029	988.159	0.287	988.158	0.2202	988.16	0.5156	988.146	0.3366	988.153	0.2991
988.173	0	988.172	0.2907	988.172	0.0721	988.173	0.2455	988.16	0.2518	988.167	0.0668
988.187	0.0169	988.186	0.2497	988.185	0.1975	988.187	0.0829	988.174	0.2929	988.181	0.0923
988.201	0.0496	988.2	0.6969	988.199	0.3455	988.201	0.2118	988.188	0.167	988.194	0.3086
988.214	0.0328	988.213	0.5031	988.213	0.2886	988.215	0.0982	988.201	0.4009	988.208	0.4996
988.228	0.045	988.227	0.3317	988.226	0.5354	988.228	0.2639	988.215	0.2852	988.222	0.4614
988.242	0.0262	988.241	0.2721	988.24	0.5392	988.242	0.0921	988.229	0.0976	988.236	0.1432
988.255	0.0627	988.255	0.0857	988.254	0.3949	988.256	0.3192	988.242	0.1336	988.249	0.0445
988.269	0.0122	988.268	0.0596	988.268	0.1671	988.269	0.4941	988.256	0.0899	988.263	0.0382
988.283	0.0487	988.282	0.0894	988.282	0.1443	988.283	0.1811	988.27	0.0899	988.277	0.0255
988.297	0.059	988.296	0.3168	988.295	0.2202	988.297	0.2639	988.284	0.036	988.29	0.0795
988.31	0.0094	988.309	0.313	988.309	0	988.311	0.2578	988.297	0.1568	988.304	0.1082
988.324	0.0974	988.323	0.4509	988.323	0.0911	988.324	0.0644	988.311	0.0488	988.318	0.0827
988.338	0.089	988.337	0.2162	988.336	0.1975	988.338	0.1719	988.325	0.0334	988.332	0.0541
988.352	0.0702	988.351	0.2646	988.35	0.3304	988.352	0.2056	988.339	0.1233	988.345	0.1591
988.365	0.0796	988.364	0.5516	988.364	0.4253	988.365	0.3069	988.352	0.2004	988.359	0.2323
988.379	0.1433	988.378	0.6522	988.378	0.543	988.379	0.1719	988.366	0.3238	988.373	0.1368
988.393	0.2426	988.392	0.5292	988.391	0.6265	988.393	0.1258	988.38	0.0668	988.386	0.3691
988.407	0.1358	988.405	0.8162	988.405	0.2962	988.407	0.3867	988.394	0.2081	988.4	0.3564
988.42	0.1452	988.419	0.5516	988.419	0.3607	988.42	0.3253	988.407	0.1182	988.414	0.2386
988.434	0.1648	988.433	0.4919	988.432	0.3797	988.434	0.3744	988.421	0.4497	988.428	0.5314
988.448	0.4186	988.447	0.5963	988.446	0.5468	988.448	0.2823	988.435	0.5216	988.441	0.945
988.461	0.4102	988.46	0.6559	988.46	1.0063	988.462	0.6384	988.448	0.5987	988.455	0.4423
988.475	0.6781	988.474	1.0621	988.474	1.6252	988.475	0.6199	988.462	0.4112	988.469	0.3786
988.489	1.1323	988.488	1.9565	988.487	2.1948	988.489	0.7979	988.476	0.5628	988.483	0.6682
988.503	2.1569	988.501	3.9429	988.501	2.8327	988.503	2.0593	988.49	0.9148	988.496	1.4923
988.516	2.6195	988.515	4.815	988.515	5.7376	988.516	2.5258	988.503	1.3928	988.51	2.1032
988.53	1.9293	988.529	5.5939	988.529	5.9313	988.53	2.2925	988.517	2.2228	988.524	2.0682
988.544	1.8469	988.543	4.8522	988.542	4.8263	988.544	2.5687	988.531	2.7213	988.537	2.17
988.558	1.55	988.557	3.4025	988.556	3.858	988.558	1.2583	988.544	2.1637	988.551	2.5741
988.571	1.1922	988.57	2.0236	988.57	1.9594	988.571	1.2798	988.558	1.3491	988.565	2.1955
988.585	0.6191	988.584	1.7665	988.583	1.929	988.585	0.9176	988.572	1.4724	988.579	0.7955
988.599	0.3559	988.598	0.9913	988.597	1.2569	988.599	0.6322	988.586	0.83	988.592	0.8718
988.612	0.2697	988.611	0.5255	988.611	0.5772	988.612	0.3222	988.599	0.5576	988.606	0.8718
988.626	0.2004	988.625	0.3764	988.625	0.5088	988.626	0.2056	988.613	0.5294	988.62	0.3723
988.64	0.1152	988.639	0.4248	988.638	1.2151	988.64	0.1933	988.627	0.352	988.634	0.1018
988.654	0.0562	988.653	0.3727	988.652	0.1633	988.654	0.178	988.64	0.1131	988.647	0.1941
988.667	0.0047	988.666	0.6335	988.666	0.4671	988.667	0.1749	988.654	0.0257	988.661	0.1432
988.681	0	988.68	0.5217	988.679	0.1519	988.681	0.0552	988.668	0.0514	988.675	0.2291
988.695	0.0103	988.694	0.2199	988.693	0.0721	988.695	0	988.682	0	988.688	0.0986
988.708	0.0253	988.707	0.2721	988.707	0.1025	988.709	0.0859	988.709	0	988.702	0.2482
988.722	0.0749	988.721	0.2348	988.721	0.0873	988.722	0.1074	988.723	0.1465	988.716	0.1082
988.736	0.0834	988.735	0.1863	988.734	0.1785	988.736	0.1105	988.736	0.1002	988.73	0.1527
988.75	0.0225	988.749	0.0298	988.748	0.262	988.75	0.0644	988.75	0.1105	988.743	0.2005
988.763	0.0562	988.762	0.3652	988.762	0.4405	988.764	0.135	988.764	0.239	988.757	0.0636
988.777	0.0159	988.776	0.2683	988.775	0.3304	988.777	0.1381	988.778	0.2878	988.771	0.1114
988.791	0.0684	988.79	0.2348	988.789	0.3266	988.791	0.132	988.792	0.2338	988.784	0.0605
988.804	0.0103	988.803	0.5702	988.803	0.4785	988.805	0.0644	988.805	0.2441	988.798	0.0127
988.818	0.0534	988.817	0.3093	988.817	0.2506	988.818	0.2609	988.819	0.0591	988.812	0.1464
988.832	0.0665	988.831	0.1603	988.83	0.1291	988.832	0.132	988.833	0.1413	988.826	0.2418
988.846	0.0487	988.845	0.246	988.844	0.1785	988.846	0.1749	988.846	0.3007	988.839	0.0668
988.859	0.0637	988.858	0.1416	988.858	0.1443	988.86	0.1565	988.86	0.2544	988.853	0.2736
988.873	0.0599	988.872	0.2981	988.872	0	988.873	0.1534	988.874	0.1259	988.867	0.2164
988.887	0.1976	988.886	0.2124	988.885	0.224	988.887	0.2731	988.888	0.2159	988.881	0.105
988.901	0.118	988.9	0.313	988.899	0.338	988.901	0.0921	988.901	0.1054	988.894	0.3373
988.914	0.089	988.913	0.1379	988.913	0.1215	988.914	0.0982	988.915	0.2081	988.908	0.2832
988.928	0.0412	988.927	0.4658	988.927	0.1975	988.928	0.0921	988.929	0.185	988.922	0.2736
988.942	0.1058	988.941	0.6485	988.94	0.6	988.942	0.2026	988.942	0.0771	988.935	0.2514
988.956	0.2529	988.955	0.6857	988.954	0.6303	988.956	0.3253	988.956	0.1028	988.949	0.2005
988.969	0.3306	988.968	0.5814	988.968	0.2772	988.969	0.6046	988.97	0.3906	988.963	0.3023
988.983	0.1695	988.982	0.6037	988.981	0.3266	988.983	0.491	988.984	0.2595	988.977	0.3596
988.997	0.2173	988.996	1.1851	988.995	0.4101	988.997	0.2394	988.997	0.1927	988.99	0.5536
989.01	0.2154	989.009	0.9242	989.009	1.3556	989.011	0.4941	989.011	0.6424	989.004	0.4009
989.024	0.4121	989.023	1.841	989.023	1.8834	989.024	1.3258	989.025	0.7272	989.018	0.5568
989.038	0.6116	989.037	1.8373	989.036	1.7277	989.038	0.9238	989.038	0.8917	989.032	0.7414
989.052	0.5778	989.051	1.9491	989.05	1.9594	989.052	0.6445	989.052	1.0227	989.045	0.4264
989.065	0.5039	989.064	1.9044	989.064	2.172	989.066	0.8562	989.066	0.5808	989.059	0.6364
989.079	0.3521	989.078	1.6249	989.077	1.348	989.079	0.6721	989.08	0.7606	989.073	0.5727
989.093	0.3062	989.092	0.9056	989.091	0.5354	989.093	0.3468	989.093	0.5088	989.087	0.35
989.106	0.2641	989.106	0.3652	989.105	0.7822	989.107	0.4112	989.107	0.2929	989.1	0.1591
989.12	0.1339	989.119	0.2795	989.119	0.6189	989.12	0.1749	989.121	0.1233	989.114	0.2195
989.134	0.0375	989.133	0.2683	989.132	0.5734	989.134	0.267	989.135	0.1054	989.128	0.2673
989.148	0.0468	989.147	0.0894	989.146	0.319	989.148	0.2394	989.148	0.0642	989.141	0.2355
989.161	0.0112	989.16	0.328	989.16	0.2088	989.162	0.2854	989.162	0.0951	989.155	0.1464
989.175	0.0506	989.174	0.2646	989.174	0.5658	989.175	0.2026	989.176	0.2672	989.169	0.1559
989.189	0.0702	989.188	0.4584	989.187	0.2962	989.189	0.4358	989.189	0.2544	989.183	0.1082
989.203	0	989.202	0.2012	989.201	0.3076	989.203	0.267	989.203	0.2904	989.196	0.14
989.216	0.0131	989.215	0.2162	989.215	0.262	989.216	0.5002	989.217	0.221	989.21	0.1177
989.23	0.0225	989.229	0.5106	989.229	0.0911	989.23	0.1995	989.231	0.2364	989.224	0.0986
989.244	0.044	989.243	0.4957	989.242	0.1177	989.244	0.1627	989.245	0.2313	989.237	0.0223
989.258	0.0534	989.256	0.477	989.256	0.3911	989.258	0.0246	989.258	0.0951	989.251	0.21
989.271	0.0197	989.27	0.4062	989.27	0.2354	989.271	0.1841	989.272	0.1413	989.265	0.2514
989.285	0.0075	989.284	0.1379	989.283	0.1367	989.285	0.1258	989.286	0.0488	989.279	0.0191
989.299	0.0393	989.298	0.0671	989.297	0.2658	989.299	0.1013	989.299	0.0745	989.292	0
989.312	0.0965	989.311	0.1789	989.311	0.3038	989.313	0.267	989.313	0.1747	989.306	0.0636
989.326	0.0365	989.325	0.2124	989.325	0.0684	989.326	0.1504	989.327	0.149	989.32	0
989.34	0.0215	989.339	0.3354	989.338	0.1519	989.34	0.224	989.341	0.2878	989.334	0.2227
989.354	0.0309	989.353	0.3168	989.352	0.0721	989.354	0.5555	989.354	0.2621	989.347	0.2323
989.367	0.0702	989.366	0.2795	989.366	0.524	989.367	0.3192	989.368	0.2416	989.361	0.1655
989.381	0.0805	989.38	1.1777	989.38	0.8164	989.381	0.4726	989.382	0.1542	989.375	0.0668
989.395	0.1583	989.394	0.5404	989.393	0.3076	989.395	0.5463	989.395	0.203	989.389	0.3086
989.409	0.2042	989.408	0.4248	989.407	0.3607	989.409	0.3867	989.409	0.3109	989.402	0.4264
989.422	0.1517	989.421	0.2795	989.421	0.6949	989.422	0.4266	989.423	0.1824	989.416	0.4327
989.436	0.1892	989.435	0.9168	989.434	0.6076	989.436	0.4205	989.437	0.4163	989.43	0.6046
989.45	0.3044	989.449	0.6	989.448	0.8392	989.45	0.6936	989.45	0.5422	989.443	0.5918
989.463	0.2398	989.462	1.0547	989.462	1.5379	989.464	0.6445	989.464	0.8634	989.457	0.525
989.477	0.3615	989.476	1.4087	989.476	1.4695	989.477	0.8071	989.478	0.4368	989.471	0.6841
989.491	0.6181	989.49	3.287	989.489	4.3099	989.491	1.6204	989.492	1.0099	989.485	1.4159
989.505	0.6734	989.504	5.4411	989.503	6.3945	989.505	3.1027	989.505	1.3594	989.498	1.4287
989.518	0.9253	989.517	8.6051	989.517	10.0095	989.519	4.1431	989.519	1.8836	989.512	2.2591
989.532	0.8092	989.531	10.1517	989.53	12.9258	989.532	4.3764	989.533	2.0994	989.526	2.485
989.546	0.709	989.545	7.8597	989.544	12.4777	989.546	3.7073	989.547	2.1046	989.539	1.6737
989.56	0.4814	989.559	6.6113	989.558	7.6628	989.56	2.3386	989.56	1.9864	989.553	1.855
989.573	0.3606	989.572	5.8622	989.572	5.3959	989.573	2.0992	989.574	1.6729	989.567	1.6387
989.587	0.1658	989.586	3.6373	989.586	3.9453	989.587	2.1023	989.588	0.9071	989.581	1.1105
989.601	0.0908	989.6	2.5416	989.599	2.1416	989.601	0.89	989.601	0.5885	989.594	0.84
989.614	0.1124	989.614	1.1367	989.613	1.5189	989.615	0.4297	989.615	0.2081	989.608	0.525
989.628	0.0534	989.627	0.5068	989.627	0.824	989.628	0.3376	989.629	0.46	989.622	0.4646
989.642	0.0534	989.641	0.313	989.64	0.5468	989.642	0.3836	989.643	0.4934	989.636	0.1623
989.656	0.0553	989.655	0.395	989.654	0.1329	989.656	0.1043	989.656	0.1722	989.649	0.1814
989.669	0.0862	989.668	0.1006	989.668	0.2734	989.67	0.2332	989.67	0.1747	989.663	0.2482
989.683	0.0562	989.682	0.0969	989.682	0.8316	989.683	0.0767	989.684	0.275	989.677	0.2195
989.697	0.0084	989.696	0.2497	989.695	0.4329	989.697	0.0737	989.697	0.1799	989.691	0.0191
989.711	0.03	989.71	0.3093	989.709	0.4595	989.711	0.1105	989.711	0.1516	989.704	0.2068
989.724	0.0309	989.723	0.4099	989.723	0.4405	989.725	0.0859	989.725	0.2827	989.718	0.3532
989.738	0.0281	989.737	0.3615	989.736	0.1861	989.738	0.1534	989.739	0.1079	989.732	0.0764
989.752	0.0262	989.751	0.2087	989.75	0.0987	989.752	0.1903	989.753	0.0103	989.745	0.0668
989.765	0.0515	989.764	0.3242	989.764	0.3493	989.766	0.3806	989.766	0.0103	989.759	0.2132
989.779	0.0037	989.778	0.3652	989.778	0.5164	989.779	0.1442	989.78	0.0822	989.773	0.3627
989.793	0.1002	989.792	0.3093	989.792	0.6759	989.793	0.2363	989.794	0.0976	989.787	0.2705
989.807	0.0749	989.806	0.7118	989.805	0.5734	989.807	0.2332	989.807	0.0154	989.8	0.3118
989.821	0.0197	989.819	0.2236	989.819	0.3683	989.821	0.2056	989.821	0.0308	989.814	0.1145
989.834	0.0459	989.833	0.6857	989.833	0.1519	989.834	0.2977	989.835	0.1465	989.828	0.0764
989.848	0.1461	989.847	0.8572	989.846	0.3949	989.848	0.3499	989.849	0.1465	989.842	0.0986
989.862	0.0375	989.861	0.3242	989.86	0.4974	989.862	0.31	989.862	0.2313	989.855	0.1305
989.875	0.0749	989.874	0.3429	989.874	0.4595	989.876	0.1504	989.876	0.3366	989.869	0.0509
989.889	0.0871	989.888	0.1379	989.888	0.4709	989.889	0.0583	989.89	0.1362	989.883	0.1909
989.903	0.0599	989.902	0.2199	989.901	0.1671	989.903	0.1074	989.904	0.0488	989.897	0.0795
989.917	0.0393	989.916	0.3988	989.915	0.3797	989.917	0.1258	989.917	0.2827	989.91	0.2323
989.93	0.1236	989.929	0.2422	989.929	0.6569	989.931	0.669	989.931	0.1542	989.924	0.2673
989.944	0.1377	989.943	0.3913	989.942	0.1557	989.944	0.4327	989.945	0.3495	989.938	0.1495
989.958	0.1555	989.957	0.4248	989.956	0.0721	989.958	0.5401	989.958	0.3726	989.951	0.4805
989.971	0.2088	989.971	0.8609	989.97	0.5354	989.972	0.2302	989.972	0.1645	989.965	0.4105
989.985	0.1227	989.984	0.8721	989.984	0.8923	989.985	0.4788	989.986	0.3598	989.979	0.175
989.999	0.2838	989.998	1.2745	989.997	0.7139	989.999	0.3898	990	0.4805	989.993	0.2832
990.013	0.3269	990.012	0.8944	990.011	1.1847	990.013	0.7611	990.013	0.3058	990.006	0.4932
990.026	0.2398	990.025	1.8187	990.025	2.0429	990.027	1.0803	990.027	0.4317	990.02	0.9068
990.04	0.207	990.039	3.5106	990.039	3.4517	990.04	1.2644	990.041	0.5396	990.034	0.4996
990.054	0.1105	990.053	2.9889	990.052	5.1149	990.054	1.335	990.055	0.7401	990.048	0.4073
990.068	0.1058	990.067	3.1976	990.066	4.2339	990.068	1.0649	990.068	0.4651	990.061	0.4518
990.081	0.1114	990.08	2.9143	990.08	3.9453	990.082	0.8839	990.082	0.8043	990.075	0.7318
990.095	0.0862	990.094	2.0236	990.094	3.0036	990.095	0.224	990.096	0.3649	990.089	0.385
990.109	0.0993	990.108	1.3118	990.107	1.7695	990.109	0.7366	990.11	0.1516	990.102	0.385
990.123	0.1283	990.122	0.8273	990.121	0.7936	990.123	0.4481	990.123	0.1568	990.116	0.1623
990.136	0.0272	990.135	0.4808	990.135	0.524	990.136	0.3192	990.137	0.0411	990.13	0.2736
990.15	0.0094	990.149	0.4584	990.149	0.5924	990.15	0.1043	990.151	0.1079	990.144	0.2164
990.164	0.044	990.163	0.2758	990.162	0.2051	990.164	0.2916	990.164	0.0771	990.158	0.0955
990.178	0.014	990.177	0.4174	990.176	0.4747	990.178	0.2639	990.178	0.1465	990.171	0.2259
990.191	0.0908	990.19	0.0112	990.19	0.2924	990.191	0.7396	990.192	0.1773	990.185	0.1336
990.205	0.0627	990.204	0.1677	990.203	0.2088	990.205	0.2854	990.206	0.2107	990.199	0.1495
990.219	0.1302	990.218	0.1379	990.217	0.243	990.219	0.1381	990.219	0.3572	990.212	0.2005
990.232	0.0787	990.231	0.1752	990.231	0.4822	990.233	0.178	990.233	0.1336	990.226	0.1973
990.246	0.0234	990.245	0.2236	990.245	0.9721	990.246	0.043	990.247	0.2595	990.24	0.0795
990.26	0.0937	990.259	0.246	990.258	0.5924	990.26	0.1043	990.261	0.2441	990.254	0.2514
990.274	0.162	990.273	0.1453	990.272	0.3455	990.274	0.1657	990.274	0.1927	990.267	0.1273
990.287	0.1714	990.286	0.0522	990.286	0.0608	990.288	0.3499	990.288	0.1568	990.281	0.0891
990.301	0.0412	990.3	0.1491	990.3	0.3038	990.301	0.2731	990.302	0	990.295	0.0414
990.315	0.1292	990.314	0.0932	990.313	0	990.315	0.1657	990.316	0.054	990.308	0.0605
990.329	0.0637	990.328	0.246	990.327	0.1139	990.329	0.1627	990.329	0.0128	990.322	0.0159
990.342	0.1086	990.341	0.328	990.341	0.2202	990.342	0.0921	990.343	0.1311	990.336	0.1655
990.356	0.1068	990.355	0.2385	990.355	0.1367	990.356	0.1933	990.357	0.406	990.35	0.5505
990.37	0.2145	990.369	0.2422	990.368	0.319	990.37	0.0614	990.37	0.275	990.364	0.2927
990.384	0.1302	990.383	0.1267	990.382	0.3607	990.384	0.2394	990.384	0.1876	990.377	0.3118
990.397	0.1536	990.396	0.5516	990.396	0.7556	990.398	0.3284	990.398	0.1953	990.391	0.3405
990.411	0.2351	990.41	0.7975	990.409	0.4557	990.411	0.5524	990.412	0.1388	990.405	0.2164
990.425	0.34	990.424	0.7565	990.423	0.3797	990.425	0.6875	990.426	0.1413	990.418	0.4168
990.438	0.3278	990.438	0.9652	990.437	0.5582	990.439	0.6384	990.439	0.1619	990.432	0.3405
990.452	0.457	990.451	0.8162	990.451	0.6152	990.452	0.6936	990.453	0.4343	990.446	0.2864
990.466	0.5048	990.465	0.9242	990.465	1.4809	990.466	0.7304	990.467	0.5191	990.46	0.5696
990.48	0.4552	990.479	1.7143	990.478	2.6922	990.48	1.2828	990.48	0.794	990.473	0.5791
990.494	0.5966	990.492	2.6684	990.492	4.2453	990.494	2.8388	990.494	1.6754	990.487	0.9355
990.507	0.8017	990.506	7.8523	990.506	8.0919	990.507	4.315	990.508	2.5697	990.501	2.3641
990.521	0.4964	990.52	10.9418	990.519	14.0232	990.521	6.9236	990.522	4.4122	990.515	3.9264
990.535	0.4542	990.534	13.7741	990.533	16.5103	990.535	8.05	990.535	5.6559	990.528	5.5683
990.548	0.4954	990.547	8.9069	990.547	14.4712	990.549	6.672	990.549	5.1034	990.542	4.7537
990.562	0.6462	990.561	10.2896	990.561	12.9637	990.562	5.2019	990.563	3.3226	990.556	4.3496
990.576	0.2894	990.575	7.2672	990.574	11.2284	990.576	3.2163	990.577	2.6648	990.57	2.9082
990.59	0.2135	990.589	5.497	990.588	7.2907	990.59	3.7073	990.59	2.156	990.583	1.8296
990.603	0.1695	990.602	3.2311	990.602	4.868	990.604	1.8813	990.604	1.4545	990.597	1.575
990.617	0.3137	990.616	2.9218	990.615	2.8517	990.617	1.1724	990.618	0.7041	990.611	1.1359
990.631	0.1564	990.63	1.5354	990.629	1.61	990.631	0.5033	990.631	0.5756	990.625	0.7573
990.645	0.0515	990.644	0.6783	990.643	0.7746	990.645	0.3928	990.645	0.37	990.638	0.2323
990.658	0.0272	990.657	0.313	990.657	0.2088	990.659	0.1933	990.659	0.2672	990.652	0.1432
990.672	0.0187	990.671	0.3652	990.67	0.3683	990.672	0.1903	990.673	0.1131	990.666	0.0668
990.686	0.0028	990.685	0.4621	990.684	0.3569	990.686	0.1105	990.686	0.1722	990.679	0.1114
990.7	0.0581	990.699	0.4286	990.698	0.4025	990.7	0.178	990.7	0.2004	990.693	0.2514
990.713	0.0908	990.712	0.2497	990.712	0.3759	990.713	0.1749	990.714	0.1465	990.707	0.2482
990.727	0.029	990.726	0.6186	990.726	0.0949	990.727	0.3591	990.728	0.2313	990.721	0.1018
990.741	0.0309	990.74	0.1714	990.739	0.2088	990.741	0.2823	990.741	0.1876	990.734	0.1686
990.755	0.0384	990.754	0.3839	990.753	0.3569	990.755	0.267	990.755	0.0694	990.748	0.2259
990.768	0.1489	990.767	0.6373	990.767	0.0873	990.768	0.2486	990.769	0.1799	990.762	0.1336
990.782	0.1517	990.781	0.4286	990.78	0.3721	990.782	0.3928	990.783	0.2955	990.776	0.1845
990.796	0.1826	990.795	0.3652	990.794	0.5088	990.796	0.3775	990.796	0.1388	990.789	0.0255
990.809	0.1892	990.808	0.0969	990.808	0.3987	990.81	0.5125	990.81	0.0411	990.803	0.1941
990.823	0.0815	990.822	0.1193	990.822	0.2354	990.823	0.2731	990.824	0.1156	990.817	0.3405
990.837	0.1096	990.836	0.1789	990.835	0.4063	990.837	0.2148	990.838	0.167	990.831	0.2609
990.851	0.0393	990.85	0.4621	990.849	0.7632	990.851	0.0951	990.851	0.1054	990.844	0.1623
990.864	0.0393	990.863	0.1975	990.863	0.3569	990.865	0.0491	990.865	0.3058	990.858	0.1114
990.878	0.0375	990.877	0.0671	990.877	0.2962	990.878	0.2425	990.879	0.2107	990.872	0.1845
990.892	0.0515	990.891	0.1901	990.89	0.2886	990.892	0.043	990.893	0.1773	990.886	0.0732
990.906	0.0759	990.905	0.2348	990.904	0.4215	990.906	0.1811	990.906	0.0694	990.899	0.2005
990.919	0.2604	990.918	0.6708	990.918	0.5012	990.92	0.6384	990.92	0.3829	990.913	0.1623
990.933	0.0918	990.932	0.2609	990.932	0.3987	990.933	0.3008	990.934	0.2056	990.927	0.3436
990.947	0.1068	990.946	0.3727	990.945	0.6076	990.947	0.3222	990.947	0.3932	990.941	0.21
990.961	0.1058	990.96	0.4174	990.959	0.7329	990.961	0.2517	990.961	0.3957	990.954	0.7764
990.974	0.1264	990.973	0.3801	990.973	0.5354	990.975	0.4051	990.975	0.4446	990.968	0.5027
990.988	0.1517	990.987	0.8124	990.986	0.7519	990.988	0.4818	990.989	0.442	990.982	0.3946
991.002	0.2847	991.001	1.4423	991	0.5734	991.002	0.5862	991.003	0.3675	990.995	0.245
991.015	0.2501	991.014	1.3789	991.014	0.9835	991.016	0.8378	991.016	0.5576	991.009	0.7286
991.029	0.3372	991.028	1.5429	991.028	1.5569	991.029	1.2798	991.03	0.37	991.023	0.4805
991.043	0.3484	991.042	2.4746	991.042	3.1783	991.043	1.734	991.044	0.6013	991.037	0.6586
991.057	0.3212	991.056	2.6534	991.055	3.5998	991.057	1.826	991.058	1.3851	991.051	0.7159
991.071	0.5554	991.069	2.5603	991.069	4.4655	991.071	1.5652	991.071	1.5007	991.064	0.8273
991.084	0.3615	991.083	3.2013	991.083	4.682	991.084	1.3166	991.085	1.0484	991.078	0.9896
991.098	0.207	991.097	2.9963	991.096	2.8859	991.098	1.3534	991.099	1.0048	991.092	0.9418
991.112	0.0731	991.111	1.8708	991.11	2.0315	991.112	1.111	991.112	0.5448	991.105	0.6714
991.125	0.0777	991.125	1.5652	991.124	1.7885	991.126	0.5831	991.126	0.1799	991.119	0.2577
991.139	0.0646	991.138	0.7826	991.138	0.9151	991.139	0.5739	991.14	0.2955	991.133	0.0605
991.153	0.104	991.152	0.5665	991.151	0.7253	991.153	0.6414	991.154	0.2287	991.147	0.6968
991.167	0.0637	991.166	0.7677	991.165	0.4898	991.167	0.3008	991.167	0.2441	991.16	0.5409
991.181	0.0478	991.179	0.682	991.179	0.262	991.181	0.1964	991.181	0.4112	991.174	0.0827
991.194	0.0974	991.193	0.2795	991.193	0.0949	991.194	0.1964	991.195	0.1645	991.188	0
991.208	0.0796	991.207	0.1528	991.206	0.1975	991.208	0.1933	991.209	0.2287	991.202	0.3277
991.222	0.0627	991.221	0.2012	991.22	0.2202	991.222	0.3222	991.222	0.2441	991.215	0.1591
991.235	0.1096	991.234	0.3205	991.234	0.2392	991.236	0.2455	991.236	0.1439	991.229	0.1686
991.249	0.0918	991.248	0.3205	991.248	0.3152	991.249	0.1473	991.25	0.0951	991.243	0.1591
991.263	0.1114	991.262	0.1826	991.261	0.4709	991.263	0.2578	991.264	0.1311	991.257	0.1655
991.277	0.2163	991.276	0.354	991.275	0.6759	991.277	0.2639	991.277	0.2467	991.27	0.0668
991.29	0.0974	991.289	0.0894	991.289	0.2013	991.291	0.2179	991.291	0.0488	991.284	0.1877
991.304	0.1058	991.303	0.2534	991.303	0.1025	991.304	0.0859	991.305	0.0463	991.298	0.1432
991.318	0.103	991.317	0.1938	991.316	0.4405	991.318	0.5064	991.318	0.0771	991.312	0.2705
991.332	0.0768	991.331	0.1789	991.33	0.2468	991.332	0.5647	991.332	0.1542	991.325	0.4455
991.345	0.0468	991.344	0.5851	991.344	0.1025	991.346	0.1442	991.346	0.1054	991.339	0.4646
991.359	0.0993	991.358	0.2311	991.357	0.2658	991.359	0.1289	991.36	0.1722	991.353	0.0445
991.373	0.1414	991.372	0.4621	991.371	0.4519	991.373	0.3345	991.374	0.1105	991.366	0.0636
991.387	0.0543	991.386	0.7193	991.385	0.4063	991.387	0.2885	991.387	0.1208	991.38	0.2068
991.4	0.0553	991.399	0.6149	991.399	0.4785	991.4	0.4788	991.401	0.5165	991.394	0.1814
991.414	0.1171	991.413	0.6112	991.413	0.4557	991.414	0.1381	991.415	0.1953	991.408	0.2482
991.428	0.827	991.427	0.8124	991.426	0.6227	991.428	0.3008	991.428	0.2698	991.422	0.4646
991.442	1.6511	991.441	0.8832	991.44	0.8544	991.442	0.3407	991.442	0.3007	991.435	0.3659
991.455	2.8967	991.454	2.1876	991.454	1.5758	991.456	0.9759	991.456	0.7401	991.449	0.5091
991.469	3.3313	991.468	2.8659	991.467	2.2745	991.469	1.6849	991.47	0.8891	991.463	1.0532
991.483	2.6542	991.482	3.5255	991.481	2.8365	991.483	2.1514	991.484	1.4879	991.476	1.2059
991.496	1.8394	991.496	3.6112	991.495	3.6188	991.497	2.5565	991.497	1.5495	991.49	1.61
991.51	1.5856	991.509	6.0932	991.509	5.9275	991.51	2.9278	991.511	3.6002	991.504	3.0673
991.524	1.2437	991.523	8.333	991.523	10.7158	991.524	5.782	991.525	7.1515	991.518	5.8419
991.538	0.8335	991.537	10.7107	991.536	13.0587	991.538	7.384	991.538	8.2796	991.531	8.4542
991.552	0.6593	991.551	8.7989	991.55	13.1802	991.552	9.0075	991.552	6.6118	991.545	9.8575
991.565	0.605	991.564	7.7218	991.564	10.917	991.566	6.0827	991.566	5.6662	991.559	6.6724
991.579	0.5619	991.578	5.4746	991.577	9.5386	991.579	4.8644	991.58	4.2092	991.573	5.4887
991.593	0.383	991.592	5.4262	991.591	6.1021	991.593	3.781	991.593	3.3817	991.586	4.5183
991.606	0.2266	991.606	3.9504	991.605	3.3757	991.607	2.4859	991.607	1.5701	991.6	3.2391
991.62	0.1873	991.619	1.6174	991.619	1.9024	991.62	1.3319	991.621	1.3105	991.614	2.2623
991.634	0.1508	991.633	1.2373	991.632	1.3404	991.634	1.3473	991.635	1.0073	991.628	1.0723
991.648	0.2126	991.647	0.9578	991.646	0.5582	991.648	0.7427	991.648	0.5371	991.641	0.4646
991.662	0.1508	991.66	0.7454	991.66	0.3721	991.662	0.2179	991.662	0.2981	991.655	0.1941
991.675	0.0337	991.674	0.4099	991.674	0.6797	991.675	0.0675	991.676	0.0874	991.669	0.4964
991.689	0.0749	991.688	0.287	991.687	0.505	991.689	0.2026	991.69	0.2004	991.683	0.3532
991.703	0.1077	991.702	0.6112	991.701	0.2544	991.703	0.3192	991.703	0.0514	991.696	0.0764
991.716	0.1236	991.715	1.4497	991.715	0.3266	991.717	0.3683	991.717	0.1311	991.71	0.0955
991.73	0.1236	991.729	0.9988	991.729	0.4177	991.73	0.1534	991.731	0.1233	991.724	0.3023
										991.738	0.5346

## Sheet: CtpATM-HP1076 spectra 393-422
0 min		0.5 min		1 min		10 min		60 min		120 min			charge state 5
m/z	inten	m/z	inten	m/z	inten	m/z	inten	m/z	inten	m/z	inten
703.663	0.2332	703.663	0.4626	703.662	0.197	703.664	0.3435	703.664	0.3872	703.671	0.4606
703.675	0.2006	703.674	0.3543	703.674	0.3116	703.675	0.5693	703.676	0.4692	703.683	0.3091
703.687	0.211	703.686	0.3206	703.686	0.2793	703.687	0.2709	703.688	0.3796	703.694	0.2632
703.698	0.1978	703.697	0.2123	703.697	0.5218	703.698	0.5612	703.699	0.3159	703.706	0.2953
703.71	0.2309	703.709	0.3585	703.709	0.2852	703.71	0.3032	703.711	0.2566	703.717	0.3749
703.721	0.2361	703.721	0.3909	703.72	0.4233	703.721	0.2516	703.722	0.2202	703.729	0.2769
703.733	0.3908	703.732	0.4991	703.732	0.4057	703.733	0.2935	703.734	0.2931	703.74	0.4575
703.745	0.6742	703.744	0.5174	703.743	0.4263	703.745	0.5483	703.745	0.9263	703.752	0.6794
703.756	1.3758	703.755	0.8802	703.755	0.5159	703.756	1.2256	703.757	1.0888	703.764	1.4612
703.768	1.4236	703.767	1.5297	703.766	2.1857	703.768	1.6287	703.769	1.8071	703.775	1.6127
703.779	1.0337	703.779	1.4707	703.778	1.7771	703.779	1.8835	703.78	1.8223	703.787	1.628
703.791	0.6671	703.79	1.1698	703.79	1.4008	703.791	1.4352	703.792	1.8815	703.798	0.9594
703.802	0.5375	703.802	0.9069	703.801	0.7217	703.803	0.7595	703.803	1.0949	703.81	0.4957
703.814	0.4509	703.813	0.5385	703.813	0.5512	703.814	0.6434	703.815	0.5953	703.822	0.3841
703.826	0.2848	703.825	0.4935	703.824	0.3675	703.826	0.5031	703.827	1.0903	703.833	0.4988
703.837	0.4854	703.836	0.6875	703.836	0.7496	703.837	0.8128	703.838	0.6393	703.845	0.915
703.849	0.7423	703.848	0.8956	703.848	1.4905	703.849	1.5884	703.85	1.596	703.856	1.6418
703.86	1.2329	703.86	2.2074	703.859	2.1696	703.86	1.8206	703.861	2.1381	703.868	2.0228
703.872	1.4983	703.871	2.5533	703.871	2.3121	703.872	2.4222	703.873	2.3006	703.879	2.2997
703.883	1.3143	703.883	2.3803	703.882	1.9491	703.884	2.177	703.884	1.5459	703.891	1.3342
703.895	0.9666	703.894	1.4046	703.894	1.6419	703.895	1.4659	703.896	1.2771	703.903	0.6855
703.907	0.8227	703.906	1.0531	703.905	0.6762	703.907	1.3788	703.908	1.0281	703.914	0.4896
703.918	0.88	703.918	0.8773	703.917	0.8584	703.918	0.8224	703.919	0.6803	703.926	0.5462
703.93	1.443	703.929	0.8239	703.929	1.1818	703.93	0.9385	703.931	1.3758	703.937	0.993
703.941	4.5494	703.941	1.9361	703.94	2.4621	703.942	2.4641	703.942	3.4304	703.949	5.5267
703.953	19.7059	703.952	8.0029	703.952	8.03	703.953	9.7144	703.954	12.2806	703.961	15.4416
703.965	46.9854	703.964	16.6203	703.963	19.6172	703.965	20.1577	703.965	23.7396	703.972	21.7822
703.976	51.0915	703.975	21.717	703.975	24.2371	703.976	23.1282	703.977	24.9408	703.984	19.0388
703.988	30.5633	703.987	15.4997	703.987	14.9253	703.988	14.0443	703.989	15.6548	703.995	8.4705
703.999	13.8872	703.999	7.8328	703.998	6.3705	703.999	6.8343	704	8.1061	704.007	4.5887
704.011	6.5861	704.01	3.3477	704.01	3.7482	704.011	3.8364	704.012	3.7782	704.018	3.1137
704.022	2.9848	704.022	1.6169	704.021	2.3107	704.023	1.8481	704.023	2.5041	704.03	1.3511
704.034	1.4647	704.033	1.3455	704.033	1.245	704.034	0.9772	704.035	1.5155	704.042	0.5585
704.046	0.9576	704.045	0.7691	704.044	0.8525	704.046	0.8305	704.047	0.7881	704.053	0.4391
704.057	0.9751	704.056	0.5048	704.056	0.438	704.057	0.874	704.058	0.7198	704.065	0.5585
704.069	0.818	704.068	0.4879	704.068	0.4689	704.069	0.5983	704.07	0.7152	704.076	0.5462
704.08	0.9836	704.08	0.7944	704.079	0.6174	704.081	0.5805	704.081	0.6302	704.088	0.7956
704.092	1.5333	704.091	1.0756	704.091	0.782	704.092	1.6658	704.093	1.3196	704.1	1.2853
704.104	2.0296	704.103	2.1526	704.102	1.6816	704.104	2.5721	704.104	1.7312	704.111	2.6914
704.115	2.4029	704.114	3.1832	704.114	3.2544	704.115	2.9688	704.116	3.5413	704.123	3.4748
704.127	2.3745	704.126	3.7189	704.125	3.7159	704.127	4.1057	704.128	4.0105	704.134	3.8298
704.138	5.876	704.138	4.8394	704.137	4.9976	704.138	4.7879	704.139	6.1456	704.146	8.013
704.15	21.6253	704.149	12.3924	704.149	11.6989	704.15	14.5184	704.151	16.8545	704.157	21.5787
704.161	68.0907	704.161	32.0567	704.16	31.4925	704.162	35.5518	704.162	40.3055	704.169	40.3834
704.173	100	704.172	48.2678	704.172	46.8765	704.173	48.0399	704.174	51.1921	704.181	41.4132
704.184	71.4905	704.184	38.2037	704.183	37.6411	704.185	34.4423	704.186	36.7855	704.192	22.8212
704.196	32.5002	704.195	20.0129	704.195	18.262	704.196	14.7474	704.197	17.1612	704.204	10.5377
704.208	14.7638	704.207	8.5245	704.207	7.9404	704.208	6.6343	704.209	8.1288	704.215	5.4899
704.219	6.5171	704.219	3.567	704.218	4.1054	704.219	3.9606	704.22	4.0834	704.227	2.9928
704.231	3.0213	704.23	1.9417	704.23	2.0726	704.231	1.5917	704.232	1.7251	704.239	1.3327
704.242	1.8338	704.242	1.4355	704.241	1.1098	704.243	1.0885	704.243	1.107	704.25	1.1782
704.254	1.7571	704.253	1.1417	704.253	0.7864	704.254	0.8789	704.255	0.9901	704.262	0.814
704.266	1.4643	704.265	0.8858	704.264	0.7982	704.266	0.7321	704.267	0.9385	704.273	0.8232
704.277	1.0744	704.277	0.8563	704.276	0.6291	704.277	1.1433	704.278	1.025	704.285	0.5585
704.289	1.4756	704.288	0.7185	704.288	0.9966	704.289	1.1498	704.29	1.0372	704.296	0.7207
704.3	1.3394	704.3	0.7733	704.299	0.9025	704.301	1.0111	704.301	0.9673	704.308	0.9211
704.312	1.5069	704.311	0.9758	704.311	1.3214	704.312	1.361	704.313	1.4517	704.319	1.0711
704.323	1.9246	704.323	1.0911	704.322	1.7345	704.324	1.3933	704.324	1.6598	704.331	1.7749
704.335	3.8369	704.334	2.3874	704.334	3.0574	704.335	2.8737	704.336	3.8009	704.343	6.1968
704.347	15.1224	704.346	8.9014	704.346	9.0105	704.347	10.8771	704.348	12.6769	704.354	21.0126
704.358	52.0874	704.358	28.56	704.357	30.4739	704.359	32.5168	704.359	36.8964	704.366	47.1449
704.37	99.904	704.369	52.7164	704.369	53.7571	704.37	56.0239	704.371	64.443	704.377	52.6027
704.381	90.3528	704.381	50.3571	704.38	52.9942	704.382	48.9026	704.382	54.8867	704.389	35.8666
704.393	44.4954	704.392	27.6826	704.392	29.0407	704.393	25.9406	704.394	28.7524	704.401	16.4361
704.405	18.4896	704.404	12.2771	704.404	13.2114	704.405	12.0108	704.406	11.9708	704.412	7.4209
704.416	7.9113	704.416	6.0008	704.415	5.3798	704.416	5.4458	704.417	6.6437	704.424	3.5375
704.428	3.9746	704.427	3.3125	704.427	3.5042	704.428	2.8318	704.429	3.0781	704.435	1.2761
704.439	1.9899	704.439	1.8222	704.438	1.2817	704.439	1.5288	704.44	1.8906	704.447	0.9946
704.451	1.4297	704.45	0.9111	704.45	1.2832	704.451	0.9127	704.452	1.0463	704.459	0.8874
704.463	1.3148	704.462	0.665	704.462	0.7805	704.463	0.7321	704.463	0.9901	704.47	0.8155
704.474	1.4075	704.473	0.838	704.473	1.0892	704.474	0.9789	704.475	0.8443	704.482	0.9027
704.486	0.9921	704.485	1.1853	704.485	0.9172	704.486	1.1321	704.487	0.6089	704.493	0.6732
704.497	0.8743	704.497	0.9336	704.496	1.1274	704.497	1.1014	704.498	0.9248	704.505	0.6916
704.509	1.3138	704.508	0.8731	704.508	1.145	704.509	1.2659	704.51	0.9233	704.516	1.143
704.52	1.5277	704.52	1.077	704.519	0.901	704.521	1.0547	704.521	1.2224	704.528	1.1369
704.532	2.3234	704.531	1.2274	704.531	1.223	704.532	1.8981	704.533	1.9954	704.54	3.0234
704.544	7.1425	704.543	4.6299	704.543	4.492	704.544	5.6103	704.545	6.5328	704.551	11.621
704.555	26.1955	704.555	15.8779	704.554	16.5349	704.555	18.0694	704.556	21.9447	704.563	29.529
704.567	58.9753	704.566	36.1172	704.566	37.3662	704.567	37.4063	704.568	40.8811	704.574	40.4783
704.578	64.4615	704.578	42.7929	704.577	42.9239	704.579	42.428	704.579	45.4808	704.586	33.4981
704.59	39.8282	704.589	29.7973	704.589	29.173	704.59	25.6358	704.591	29.2034	704.598	17.7444
704.602	16.4665	704.601	15.9665	704.601	14.0816	704.602	12.5333	704.602	13.7809	704.609	9.2861
704.613	7.9345	704.612	8.0156	704.612	7.5641	704.613	7.9228	704.614	7.2572	704.621	5.672
704.625	4.2518	704.624	4.5962	704.624	4.3906	704.625	4.9991	704.626	4.1715	704.632	3.1581
704.636	1.8853	704.636	2.8485	704.635	2.4106	704.636	3.2252	704.637	2.5223	704.644	1.7106
704.648	1.2817	704.647	1.697	704.647	1.3979	704.648	1.8061	704.649	1.2391	704.655	1.3801
704.659	1.3436	704.659	0.9673	704.658	1.4126	704.66	1.3062	704.66	1.3439	704.667	0.8676
704.671	1.0706	704.67	1.1079	704.67	1.0613	704.671	1.0418	704.672	1.1905	704.679	0.9976
704.683	1.1388	704.682	1.0672	704.682	0.7923	704.683	0.9579	704.684	1.0311	704.69	0.6472
704.694	0.8753	704.694	1.1782	704.693	1.001	704.694	0.7289	704.695	0.7304	704.702	0.6732
704.706	0.897	704.705	1.07	704.705	0.6085	704.706	0.9385	704.707	0.7335	704.713	0.7589
704.717	1.064	704.717	0.8942	704.716	0.6659	704.718	1.0724	704.718	1.0296	704.725	0.9012
704.729	1.2712	704.728	1.0376	704.728	1.0216	704.729	0.6902	704.73	1.2817	704.737	1.423
704.741	2.9143	704.74	2.0893	704.74	2.2151	704.741	2.3931	704.742	2.621	704.748	5.9382
704.752	11.3134	704.751	8.3825	704.751	7.2922	704.752	8.5614	704.753	9.6398	704.76	16.0184
704.764	29.5721	704.763	23.864	704.763	23.2729	704.764	23.0249	704.765	28.5231	704.771	28.9767
704.775	37.7985	704.775	34.6775	704.774	35.6435	704.775	34.0278	704.776	34.5897	704.783	27.7587
704.787	25.8786	704.786	28.0862	704.786	28.4219	704.787	25.0246	704.788	25.12	704.795	15.4355
704.799	11.7558	704.798	14.7039	704.798	14.5064	704.799	10.5449	704.799	12.1712	704.806	6.8226
704.81	5.6404	704.809	6.7924	704.809	6.028	704.81	4.8798	704.811	6.2944	704.818	3.6095
704.822	3.0194	704.821	3.0566	704.821	3.7468	704.822	2.4754	704.823	3.2573	704.829	1.9478
704.833	1.4614	704.833	2.0274	704.832	1.8183	704.833	1.2449	704.834	1.2042	704.841	1.2424
704.845	0.9254	704.844	1.1754	704.844	1.1112	704.845	0.9901	704.846	1.0675	704.852	0.9915
704.856	0.7021	704.856	1.4327	704.855	1.4126	704.857	1.6707	704.857	1.0964	704.864	1.3633
704.868	0.7773	704.867	1.5958	704.867	1.3846	704.868	1.5368	704.869	1.2665	704.876	1.3679
704.88	0.7423	704.879	1.5874	704.879	1.2626	704.88	1.5094	704.881	1.4107	704.887	1.094
704.891	0.7272	704.891	1.451	704.89	1.3788	704.891	1.8013	704.892	1.0751	704.899	0.7605
704.903	0.5479	704.902	1.1403	704.902	0.6482	704.903	0.9353	704.904	0.8367	704.91	0.7727
704.914	0.4135	704.914	0.7606	704.913	0.5982	704.915	0.845	704.915	0.7775	704.922	0.5937
704.926	0.6042	704.925	0.6777	704.925	0.9613	704.926	0.8676	704.927	1.0858	704.934	1.0925
704.938	0.9699	704.937	1.3849	704.937	0.9937	704.938	1.3369	704.939	1.1404	704.945	2.5828
704.949	3.7782	704.948	4.0141	704.948	3.8629	704.949	4.654	704.95	4.7728	704.957	8.824
704.961	11.0688	704.96	13.3612	704.96	12.8043	704.961	14.491	704.962	15.3298	704.968	17.2471
704.972	17.7231	704.972	26.0882	704.971	23.9828	704.973	23.1185	704.973	26.4274	704.98	19.8038
704.984	14.9621	704.983	24.6119	704.983	23.8006	704.984	22.7137	704.985	22.303	704.992	14.7561
704.996	7.7618	704.995	14.9148	704.995	14.3932	704.996	10.9464	704.997	10.926	705.003	7.8983
705.007	3.509	705.006	7.837	705.006	6.9056	705.007	5.3732	705.008	5.6278	705.015	3.5069
705.019	2.1716	705.018	3.9213	705.018	3.4866	705.019	2.2964	705.02	3.4729	705.026	2.2768
705.03	0.9997	705.03	2.0795	705.029	1.7756	705.03	1.0305	705.031	1.5687	705.038	1.143
705.042	0.5341	705.041	1.323	705.041	0.8452	705.042	0.8498	705.043	0.8868	705.049	0.5692
705.054	0.3572	705.053	0.7255	705.053	0.7835	705.054	0.8337	705.054	0.6985	705.061	0.4973
705.065	0.3898	705.064	0.5315	705.064	0.8143	705.065	0.4467	705.066	0.451	705.073	0.5631
705.077	0.3955	705.076	0.5301	705.076	0.3484	705.077	0.3532	705.078	0.5026	705.084	0.5585
705.088	0.2252	705.088	0.6046	705.087	0.8084	705.088	0.3128	705.089	0.8094	705.096	0.3994
705.1	0.2143	705.099	0.6636	705.099	0.9437	705.1	0.5612	705.101	0.9445	705.107	0.8997
705.111	0.396	705.111	1.1431	705.11	1.3317	705.112	0.8353	705.112	0.9491	705.119	1.2287
705.123	0.5398	705.122	1.2218	705.122	1.4096	705.123	0.8128	705.124	1.2893	705.131	1.5484
705.135	0.6037	705.134	1.3385	705.134	1.4258	705.135	1.1562	705.136	1.9407	705.142	1.5898
705.146	1.064	705.146	2.5659	705.145	2.6473	705.146	2.2754	705.147	3.1935	705.154	5.2512
705.158	3.8837	705.157	10.0641	705.157	8.5313	705.158	8.6727	705.159	9.2207	705.165	12.4702
705.169	7.1378	705.169	20.8664	705.168	20.2361	705.17	18.0807	705.17	19.6911	705.177	20.0762
705.181	6.6089	705.18	26.2991	705.18	25.4762	705.181	20.498	705.182	21.3251	705.189	17.0834
705.193	3.6798	705.192	19.324	705.192	19.8039	705.193	13.375	705.194	13.2494	705.2	8.4858
705.204	1.8092	705.203	9.9446	705.203	10.2026	705.204	6.1957	705.205	7.4075	705.212	3.4779
705.216	0.8857	705.215	3.7399	705.215	3.7394	705.216	3.1107	705.217	3.5716	705.223	2.2737
705.227	0.4949	705.227	2.1863	705.226	2.7752	705.227	1.4175	705.228	1.9787	705.235	1.3863
705.239	0.2077	705.238	1.5888	705.238	1.023	705.239	0.7031	705.24	0.7623	705.247	0.7589
705.251	0.1471	705.25	0.7663	705.25	0.6276	705.251	0.6644	705.252	0.6256	705.258	0.3534
705.262	0.281	705.261	0.5497	705.261	0.5924	705.262	0.4451	705.263	0.5239	705.27	0.3534
705.274	0.1978	705.273	0.6186	705.273	0.4513	705.274	0.637	705.275	0.5968	705.281	0.5141
705.285	0.184	705.285	0.5582	705.284	0.3498	705.285	0.7144	705.286	0.5938	705.293	0.6166
705.297	0.1462	705.296	0.9153	705.296	0.538	705.297	0.5031	705.298	0.694	705.304	0.6335
705.308	0.238	705.308	0.6974	705.307	0.9319	705.309	0.5273	705.309	0.8975	705.316	1.0955
705.32	0.3406	705.319	0.89	705.319	1.1289	705.32	1.1788	705.321	1.2103	705.328	1.4781
705.332	0.4693	705.331	1.3624	705.331	1.7506	705.332	1.6029	705.333	1.5535	705.339	2.4068
705.343	0.8781	705.343	2.5364	705.342	2.5356	705.343	3.1333	705.344	2.6468	705.351	4.2353
705.355	1.6634	705.354	8.5245	705.354	7.1128	705.355	7.7664	705.356	6.917	705.362	13.0317
705.366	3.1343	705.366	23.4168	705.365	20.5212	705.367	17.8033	705.367	17.7702	705.374	21.6782
705.378	3.3401	705.377	37.19	705.377	34.7307	705.378	26.2324	705.379	26.0524	705.386	21.8373
705.39	2.3807	705.389	31.9737	705.389	29.5376	705.39	20.2819	705.391	19.7595	705.397	14.3613
705.401	1.197	705.401	18.2597	705.4	15.991	705.402	9.995	705.402	8.7499	705.409	6.509
705.413	0.7437	705.412	7.9467	705.412	8.2476	705.413	4.2412	705.414	5.0446	705.42	3.3356
705.424	0.3203	705.424	3.9762	705.423	4.0466	705.425	1.7497	705.425	2.2854	705.432	2.0641
705.436	0.2597	705.435	2.2468	705.435	2.0064	705.436	1.0627	705.437	1.1571	705.444	1.0374
705.448	0.1722	705.447	1.1768	705.447	1.2083	705.448	0.995	705.449	0.7881	705.455	0.6013
705.459	0.1632	705.459	0.5821	705.458	0.9937	705.459	0.8111	705.46	0.3948	705.467	0.7237
705.471	0.0923	705.47	0.8323	705.47	0.9834	705.471	0.4773	705.472	0.5497	705.478	0.6686
705.482	0.2233	705.482	1.0179	705.481	0.9892	705.483	0.5483	705.483	0.413	705.49	0.5554
705.494	0.159	705.493	1.0137	705.493	0.6203	705.494	0.4354	705.495	0.6165	705.502	0.4085
705.506	0.2318	705.505	0.7072	705.505	0.4468	705.506	0.6741	705.507	0.8079	705.513	0.3381
705.517	0.0994	705.516	0.7803	705.516	0.7276	705.517	0.5418	705.518	0.7107	705.525	0.918
705.529	0.1183	705.528	0.9969	705.528	0.7702	705.529	0.7789	705.53	0.7198	705.536	1.1185
705.54	0.0875	705.54	1.9459	705.539	1.4743	705.541	1.8303	705.541	1.4533	705.548	2.338
705.552	0.3075	705.551	5.2317	705.551	4.4361	705.552	4.5121	705.553	5.2254	705.56	8.4231
705.564	0.9916	705.563	19.8681	705.562	17.0846	705.564	16.4326	705.565	14.6055	705.571	21.718
705.575	1.0167	705.574	43.1542	705.574	37.1105	705.575	29.8673	705.576	28.2801	705.583	31.2733
705.587	0.835	705.586	48.3929	705.586	44.4761	705.587	28.1063	705.588	28.11	705.594	22.5503
705.598	0.4206	705.598	30.1825	705.597	27.0446	705.598	15.5859	705.599	15.4695	705.606	11.5154
705.61	0.3212	705.609	15.0976	705.609	11.7342	705.61	7.9292	705.611	6.9869	705.617	5.8679
705.622	0.2716	705.621	7.515	705.62	6.0736	705.622	4.1767	705.622	4.5025	705.629	2.7082
705.633	0.1396	705.633	3.6345	705.632	3.0045	705.633	2.1722	705.634	2.9749	705.641	1.8805
705.645	0.1012	705.644	1.735	705.644	1.589	705.645	1.4852	705.646	1.5201	705.652	0.8461
705.656	0.1263	705.656	1.6619	705.655	1.4581	705.657	1.0498	705.657	1.0174	705.664	0.9594
705.668	0.1467	705.667	1.1445	705.667	1.1186	705.668	0.824	705.669	0.7076	705.676	1.0466
705.68	0.219	705.679	1.3287	705.678	1.1612	705.68	1.1804	705.681	0.9445	705.687	0.7436
705.691	0.1017	705.691	1.2935	705.69	0.8393	705.691	0.9805	705.692	0.9142	705.699	0.5524
705.703	0.0752	705.702	0.9519	705.702	0.879	705.703	1.0998	705.704	0.8625	705.71	0.8262
705.714	0.1154	705.714	0.9758	705.713	0.8643	705.715	0.6854	705.715	0.9369	705.722	0.9517
705.726	0.0539	705.725	1.3779	705.725	1.5434	705.726	0.9353	705.727	1.107	705.734	1.3419
705.737	0.3075	705.737	1.6281	705.736	2.0946	705.738	1.5207	705.739	1.2467	705.745	2.7572
705.749	0.2512	705.748	5.4201	705.748	4.3597	705.749	4.4282	705.75	3.8359	705.757	8.7123
705.761	0.3222	705.76	18.7138	705.76	17.2154	705.761	15.4247	705.762	14.7968	705.768	25.9012
705.772	0.4793	705.772	48.3761	705.771	43.1444	705.773	36.9112	705.773	34.7674	705.78	44.7381
705.784	0.4244	705.783	64.1823	705.783	61.6166	705.784	47.9995	705.785	41.9729	705.792	40.6879
705.795	0.185	705.795	45.7202	705.794	47.0881	705.796	31.875	705.797	27.2915	705.803	22.6743
705.807	0.0629	705.806	25.5062	705.806	22.1087	705.807	14.599	705.808	13.3102	705.815	9.6961
705.819	0.0397	705.818	11.2212	705.818	10.1202	705.819	7.0229	705.82	6.9641	705.826	4.9865
705.83	0.0823	705.83	5.759	705.829	4.8903	705.83	4.0057	705.831	2.9065	705.838	2.7694
705.842	0.0492	705.841	2.6475	705.841	2.0755	705.842	1.8464	705.843	1.6461	705.849	1.3908
705.854	0.0672	705.853	2.0767	705.852	1.1171	705.854	1.5723	705.854	1.1131	705.861	1.4413
705.865	0.1206	705.864	1.9417	705.864	1.5713	705.865	1.2659	705.866	1.5914	705.873	1.5255
705.877	0.0454	705.876	2.0837	705.876	1.5316	705.877	1.5304	705.878	1.6476	705.884	1.6647
705.888	0.08	705.888	1.8433	705.887	1.4684	705.888	1.3675	705.889	1.5261	705.896	1.2088
705.9	0.0468	705.899	1.5691	705.899	1.0186	705.9	1.1498	705.901	1.2376	705.907	0.9548
705.912	0.0804	705.911	1.368	705.91	1.6977	705.912	0.9643	705.912	1.107	705.919	1.0864
705.923	0.1169	705.922	1.2879	705.922	1.3993	705.923	1.2595	705.924	1.5945	705.931	1.1751
705.935	0.1486	705.934	1.8222	705.934	2.296	705.935	1.8319	705.936	1.8481	705.942	2.1635
705.946	0.3444	705.946	3.5993	705.945	4.176	705.946	3.222	705.947	3.0918	705.954	7.0246
705.958	0.3501	705.957	14.1415	705.957	10.7391	705.958	13.9362	705.959	14.1545	705.965	25.8186
705.97	0.3312	705.969	45.6105	705.968	39.0801	705.97	46.216	705.97	40.2068	705.977	55.695
705.981	0.3061	705.98	84.7914	705.98	73.3949	705.981	63.7	705.982	60.9928	705.989	62.9782
705.993	0.149	705.992	72.2274	705.991	68.628	705.993	54.2759	705.994	49.5945	706	41.8278
706.004	0.1188	706.004	40.8751	706.003	37.4206	706.004	27.5741	706.005	26.1085	706.012	16.9258
706.016	0.0998	706.015	19.2959	706.015	16.6525	706.016	11.6802	706.017	11.1751	706.023	9.0015
706.027	0.0984	706.027	8.4261	706.026	8.3446	706.028	6.286	706.028	5.5488	706.035	3.8084
706.039	0.097	706.038	4.5161	706.038	3.7953	706.039	3.2623	706.04	2.8154	706.047	1.9111
706.051	0.1396	706.05	1.9726	706.049	1.8006	706.051	1.6626	706.052	2.0835	706.058	1.2807
706.062	0.0572	706.062	1.8784	706.061	1.611	706.062	1.0772	706.063	1.1389	706.07	1.5576
706.074	0.0459	706.073	1.444	706.073	1.5169	706.074	1.4191	706.075	1.3713	706.081	1.273
706.085	0.0601	706.085	1.3034	706.084	1.5272	706.086	1.1498	706.086	1.3105	706.093	0.7069
706.097	0.1031	706.096	1.7912	706.096	1.1186	706.097	1.0901	706.098	1.06	706.105	0.889
706.109	0.1022	706.108	2.5547	706.107	1.5243	706.109	1.4852	706.11	1.5869	706.116	1.5898
706.12	0.088	706.12	1.6731	706.119	2.1975	706.12	1.8094	706.121	1.8283	706.128	2.1268
706.132	0.22	706.131	1.9614	706.131	2.2048	706.132	1.99	706.133	2.5436	706.139	2.2064
706.143	0.2105	706.143	3.5965	706.142	3.2338	706.144	3.0656	706.144	3.1024	706.151	5.3063
706.155	0.3212	706.154	10.8782	706.154	9.4808	706.155	10.6658	706.156	8.9807	706.163	20.8581
706.167	0.431	706.166	38.5018	706.165	35.0423	706.167	40.6041	706.168	38.6245	706.174	59.9562
706.178	0.2895	706.178	82.8961	706.177	76.5919	706.178	76.5848	706.179	73.7305	706.186	79.9972
706.19	0.193	706.189	92.2839	706.189	84.8468	706.19	77.5185	706.191	73.7517	706.197	62.1381
706.201	0.0833	706.201	61.6107	706.2	55.7693	706.202	44.097	706.202	41.4672	706.209	30.8893
706.213	0.0397	706.212	26.0925	706.212	25.9466	706.213	19.5111	706.214	17.7383	706.221	13.8732
706.225	0.0468	706.224	11.8891	706.223	12.8234	706.225	10.2288	706.226	9.2905	706.232	8.0421
706.236	0.0402	706.236	6.8275	706.235	7.0937	706.236	4.8072	706.237	4.703	706.244	4.2643
706.248	0.0771	706.247	2.7614	706.247	2.7208	706.248	2.069	706.249	2.3659	706.255	1.9631
706.259	0.0842	706.259	1.7997	706.258	1.7433	706.26	0.9031	706.26	1.5368	706.267	1.3021
706.271	0.1206	706.27	2.1118	706.27	1.4625	706.271	1.3562	706.272	1.4593	706.279	1.7994
706.283	0.0501	706.282	1.4018	706.282	1.2362	706.283	1.1659	706.284	1.5626	706.29	1.5943
706.294	0.0804	706.294	1.7673	706.293	1.3156	706.294	1.0853	706.295	1.7934	706.302	1.4
706.306	0.0752	706.305	1.5691	706.305	1.4258	706.306	1.4127	706.307	1.763	706.313	1.2485
706.317	0.1689	706.317	2.0359	706.316	1.2935	706.318	1.7078	706.318	1.6355	706.325	1.7259
706.329	0.2143	706.328	2.5378	706.328	1.7845	706.329	1.9545	706.33	1.6036	706.337	2.4619
706.341	0.4102	706.34	3.0876	706.34	2.9633	706.341	4.0364	706.342	4.2368	706.348	5.6858
706.352	0.4523	706.352	7.8736	706.351	6.4793	706.352	9.6741	706.353	11.1265	706.36	16.8829
706.364	0.5218	706.363	25.658	706.363	24.3724	706.364	29.3803	706.365	32.1023	706.371	50.231
706.375	0.3264	706.375	69.0161	706.374	68.312	706.376	76.0155	706.376	73.9613	706.383	92.7505
706.387	0.1959	706.386	100	706.386	100	706.387	98.9373	706.388	95.4474	706.395	85.2378
706.399	0.1249	706.398	77.2932	706.398	76.7506	706.399	68.2427	706.4	65.1901	706.406	47.0087
706.41	0.08	706.409	37.4979	706.409	35.2863	706.41	31.2654	706.411	31.9231	706.418	20.9866
706.422	0.0937	706.421	17.6565	706.421	16.8274	706.422	15.5811	706.423	15.26	706.429	11.6454
706.433	0.0501	706.433	7.6781	706.432	8.4857	706.434	7.2261	706.434	7.5913	706.441	5.4379
706.445	0.0615	706.444	3.9987	706.444	3.7526	706.445	3.2785	706.446	3.2603	706.453	2.5843
706.457	0.1277	706.456	2.0752	706.456	2.2548	706.457	1.5868	706.458	1.9726	706.464	2.035
706.468	0.0232	706.467	2.3199	706.467	1.8359	706.468	1.3804	706.469	1.5019	706.476	1.3602
706.48	0.0213	706.479	1.9614	706.479	1.7698	706.48	1.4723	706.481	1.265	706.487	1.9662
706.491	0.0568	706.491	1.3005	706.49	1.8668	706.492	1.5965	706.492	1.76	706.499	1.6601
706.503	0.0591	706.502	1.3244	706.502	1.4875	706.503	1.3369	706.504	1.8405	706.511	1.4979
706.515	0.0653	706.514	1.4974	706.514	1.3464	706.515	1.6304	706.516	1.637	706.522	2.1008
706.526	0.1069	706.526	1.5536	706.525	1.7492	706.526	2.2496	706.527	2.1093	706.534	2.5629
706.538	0.1514	706.537	1.8517	706.537	2.052	706.538	2.7818	706.539	2.908	706.545	3.7701
706.549	0.2465	706.549	4.6117	706.548	3.9996	706.55	4.6992	706.55	5.2755	706.557	11.52
706.561	0.2678	706.56	15.1946	706.56	13.4055	706.561	20.2142	706.562	20.9652	706.569	37.2605
706.573	0.2739	706.572	50.613	706.572	47.8363	706.573	63.3033	706.574	62.4036	706.58	85.429
706.584	0.088	706.584	91.1985	706.583	89.771	706.584	100	706.585	100	706.592	100
706.596	0.1169	706.595	84.5917	706.595	83.2696	706.596	81.8129	706.597	87.1773	706.603	60.1766
706.607	0.0866	706.607	45.0115	706.606	45.3169	706.608	43.6584	706.608	46.5179	706.615	27.6271
706.619	0.1008	706.618	18.5887	706.618	20.8872	706.619	19.5594	706.62	18.8908	706.627	15.4401
706.631	0.0913	706.63	9.6873	706.63	10.6744	706.631	11.0142	706.632	10.6755	706.638	6.9756
706.642	0.0923	706.642	4.8127	706.641	6.4837	706.642	5.3571	706.643	4.3765	706.65	2.7006
706.654	0.167	706.653	2.2693	706.653	2.3886	706.654	2.5641	706.655	2.6954	706.661	1.7749
706.665	0.1164	706.665	1.7308	706.664	1.6757	706.666	1.6691	706.666	1.9756	706.673	1.501
706.677	0.1012	706.676	2.2313	706.676	1.5743	706.677	1.7916	706.678	1.9316	706.685	1.2899
706.689	0.0374	706.688	1.7153	706.688	1.22	706.689	1.8868	706.69	1.4867	706.696	1.4704
706.7	0.0965	706.7	1.5311	706.699	0.9334	706.701	1.6658	706.701	1.5778	706.708	1.8284
706.712	0.0904	706.711	1.1712	706.711	1.4699	706.712	1.5691	706.713	1.6856	706.72	1.7581
706.723	0.0634	706.723	1.6956	706.722	1.32	706.724	2.0448	706.725	2.0045	706.731	2.6134
706.735	0.0994	706.734	1.6436	706.734	1.5331	706.735	2.1319	706.736	2.2065	706.743	2.7878
706.747	0.1916	706.746	3.0651	706.746	2.5503	706.747	3.5268	706.748	3.3029	706.754	6.2978
706.758	0.3633	706.758	7.6725	706.757	7.5905	706.758	13.4895	706.759	13.3587	706.766	24.0743
706.77	0.4532	706.769	30.3161	706.769	32.1819	706.77	48.2672	706.771	45.5521	706.778	67.4613
706.782	0.3089	706.781	67.9503	706.78	72.1513	706.782	89.9421	706.783	90.4255	706.789	93.5844
706.793	0.1609	706.792	74.4798	706.792	76.8844	706.793	89.6502	706.794	93.9121	706.801	68.8414
706.805	0.1372	706.804	46.2825	706.804	49.8853	706.805	51.794	706.806	54.7759	706.812	33.5348
706.816	0.1708	706.816	23.6545	706.815	21.9235	706.817	23.828	706.817	23.2218	706.824	16.2418
706.828	0.1935	706.827	10.7573	706.827	10.4877	706.828	11.1287	706.829	11.9146	706.836	8.85
706.84	0.2285	706.839	5.9684	706.838	5.5827	706.84	6.3166	706.841	6.7318	706.847	4.376
706.851	0.2261	706.851	2.7712	706.85	3.1074	706.851	2.8253	706.852	3.5033	706.859	1.8223
706.863	0.2432	706.862	1.6844	706.862	2.5179	706.863	2.4528	706.864	2.2201	706.87	1.7458
706.874	0.1093	706.874	1.4454	706.873	1.8785	706.875	2.4125	706.875	1.9407	706.882	1.7519
706.886	0.1098	706.885	1.1501	706.885	1.9682	706.886	2.348	706.887	2.0531	706.894	1.6724
706.898	0.0776	706.897	1.2471	706.896	1.3126	706.898	1.5804	706.899	1.8359	706.905	1.6494
706.909	0.0099	706.909	0.7283	706.908	1.2406	706.909	1.5739	706.91	2.0531	706.917	1.628
706.921	0.0601	706.92	1.3919	706.92	1.7756	706.921	1.3594	706.922	1.6826	706.928	1.882
706.932	0.1225	706.932	1.361	706.931	1.7301	706.933	1.7642	706.933	1.8207	706.94	2.1788
706.944	0.22	706.943	1.8728	706.943	1.9932	706.944	2.6334	706.945	2.2551	706.952	3.738
706.956	0.3558	706.955	5.2176	706.955	4.1686	706.956	6.7472	706.957	7.1357	706.963	14.2236
706.967	0.8577	706.966	17.2867	706.966	17.9416	706.967	28.1885	706.968	28.2588	706.975	44.4167
706.979	0.6411	706.978	43.2512	706.978	46.5884	706.979	64.8337	706.98	66.1772	706.986	78.4014
706.99	0.2394	706.99	60.9893	706.989	65.5633	706.99	80.7647	706.991	87.071	706.998	67.2119
707.002	0.1386	707.001	45.789	707.001	49.5649	707.002	56.9738	707.003	61.6428	707.01	36.8903
707.014	0.0852	707.013	23.2636	707.013	24.6443	707.014	25.2213	707.015	27.0835	707.021	15.8333
707.025	0.0549	707.025	10.843	707.024	10.6759	707.025	11.6624	707.026	12.4628	707.033	8.6419
707.037	0.0672	707.036	5.3259	707.036	6.591	707.037	6.3521	707.038	6.1137	707.044	4.4923
707.048	0.0402	707.048	2.5659	707.047	2.6973	707.049	3.3301	707.049	3.072	707.056	2.5461
707.06	0.0241	707.059	1.0264	707.059	1.2876	707.06	2.148	707.061	1.8739	707.068	1.9294
707.072	0.0345	707.071	0.9055	707.071	0.9584	707.072	1.9948	707.073	1.4821	707.079	1.4597
707.083	0.062	707.083	1.1009	707.082	1.1921	707.083	1.3481	707.084	1.8375	707.091	0.9793
707.095	0.0653	707.094	0.9462	707.094	1.8168	707.095	1.2578	707.096	0.9719	707.102	1.3358
707.106	0.1031	707.106	0.8464	707.105	1.2803	707.107	1.4578	707.107	0.8777	707.114	0.7666
707.118	0.0686	707.117	1.2429	707.117	1.2715	707.118	1.2595	707.119	1.7555	707.126	1.628
707.13	0.0658	707.129	1.465	707.129	0.9157	707.13	1.5271	707.131	1.8891	707.137	1.6663
707.141	0.123	707.141	1.0137	707.14	1.4405	707.141	1.7819	707.142	1.5337	707.149	2.7664
707.153	0.4977	707.152	2.4057	707.152	2.6532	707.153	3.2607	707.154	3.9877	707.16	7.144
707.165	0.942	707.164	7.1509	707.163	8.3828	707.165	13.0735	707.165	15.4923	707.172	26.8927
707.176	0.9997	707.176	24.9114	707.175	27.565	707.176	42.4763	707.177	46.6713	707.184	54.7448
707.188	0.5947	707.187	39.202	707.187	44.7863	707.188	61.7842	707.189	67.4042	707.195	59.3411
707.199	0.2659	707.199	33.2687	707.198	39.8048	707.199	48.5333	707.2	55.7341	707.207	35.3143
707.211	0.132	707.21	19.923	707.21	22.6849	707.211	24.3263	707.212	29.3188	707.218	15.4615
707.222	0.0639	707.222	9.9052	707.221	9.5337	707.223	12.1382	707.223	13.1553	707.23	9.078
707.234	0.0468	707.233	5.1375	707.233	4.8565	707.234	6.0376	707.235	6.9869	707.242	4.1878
707.246	0.0577	707.245	2.9962	707.245	1.8844	707.246	2.6624	707.247	2.8291	707.253	1.7045
707.257	0.0748	707.257	1.652	707.256	1.0569	707.258	1.6062	707.258	1.5839	707.265	1.244
707.269	0.1031	707.268	1.4594	707.268	0.8496	707.269	1.3739	707.27	0.9886	707.277	1.501
707.281	0.0866	707.28	0.9378	707.279	0.9937	707.281	1.1433	707.282	1.435	707.288	1.527
707.292	0.1079	707.292	0.6158	707.291	0.9202	707.292	1.1643	707.293	1.2164	707.3	1.2638
707.304	0.1684	707.303	0.6932	707.303	0.8099	707.304	0.9756	707.305	1.2574	707.311	1.3648
707.316	0.2238	707.315	1.0728	707.314	0.9569	707.316	1.4272	707.316	1.3454	707.323	1.8529
707.327	0.3425	707.326	1.1065	707.326	1.098	707.327	1.4127	707.328	1.8602	707.335	1.3006
707.339	0.7485	707.338	1.4819	707.337	1.7992	707.339	2.1174	707.34	2.4601	707.346	2.2354
707.35	1.0938	707.35	2.8978	707.349	3.0309	707.35	3.2027	707.351	3.5792	707.358	5.8495
707.362	1.5324	707.361	5.7351	707.361	6.0016	707.362	6.9891	707.363	10.8106	707.369	14.5205
707.373	1.8546	707.373	12.8255	707.372	16.1865	707.374	23.9425	707.374	26.1936	707.381	32.4561
707.385	1.4506	707.384	24.5894	707.384	28.2749	707.385	40.6251	707.386	45.1588	707.393	43.2845
707.397	0.8232	707.396	25.7353	707.396	30.5033	707.397	40.7863	707.398	44.7519	707.404	31.2596
707.408	0.3506	707.408	16.1957	707.407	17.5961	707.408	24.2409	707.409	26.9574	707.416	15.9557
707.42	0.2252	707.419	8.5217	707.419	8.4284	707.42	9.7805	707.421	12.9821	707.428	8.111
707.432	0.1935	707.431	4.3066	707.43	4.4817	707.432	5.2652	707.432	5.4152	707.439	3.585
707.443	0.0757	707.442	1.7378	707.442	2.1578	707.443	2.3318	707.444	2.7547	707.451	1.7305
707.455	0.0539	707.454	0.62	707.454	1.1671	707.455	1.2256	707.456	1.8177	707.462	1.3205
707.466	0.0511	707.466	0.5062	707.465	0.4601	707.466	0.966	707.467	0.9673	707.474	0.6839
707.478	0.0378	707.477	0.6903	707.477	0.3351	707.478	0.7612	707.479	0.6591	707.486	0.5631
707.49	0.035	707.489	0.7353	707.488	0.5218	707.49	0.7918	707.49	0.9673	707.497	0.7451
707.501	0.0766	707.5	0.6229	707.5	0.5644	707.501	0.7595	707.502	0.5634	707.509	0.7314
707.513	0.0539	707.512	0.3796	707.512	0.3307	707.513	0.7805	707.514	0.5467	707.52	0.6579
707.524	0.0828	707.524	0.509	707.523	0.6321	707.524	0.4193	707.525	0.7031	707.532	0.6717
707.536	0.1301	707.535	0.9842	707.535	0.585	707.536	0.7628	707.537	1.107	707.544	1.0512
707.548	0.2389	707.547	0.928	707.547	0.9716	707.548	0.9692	707.549	1.596	707.555	2.0717
707.559	0.6628	707.559	1.6774	707.558	1.9623	707.559	3.1543	707.56	4.2489	707.567	6.0346
707.571	1.0517	707.57	5.1994	707.57	5.6738	707.571	11.2545	707.572	11.3375	707.578	18.4344
707.582	0.5909	707.582	12.4093	707.581	14.1389	707.583	22.0961	707.583	26.4609	707.59	27.0396
707.594	0.3179	707.593	15.9862	707.593	17.8681	707.594	29.577	707.595	30.6733	707.602	20.7556
707.606	0.2195	707.605	11.6796	707.605	12.9277	707.606	17.0776	707.607	19.5788	707.613	10.2531
707.617	0.1632	707.617	6.2229	707.616	6.8424	707.617	8.2856	707.618	11.1249	707.625	5.2344
707.629	0.1519	707.628	3.2816	707.628	3.6689	707.629	4.2476	707.63	5.6278	707.636	2.5093
707.64	0.079	707.64	1.4538	707.639	2.1769	707.641	1.6271	707.641	2.6317	707.648	1.9509
707.652	0.1041	707.651	0.7677	707.651	0.7335	707.652	0.9885	707.653	1.6218	707.66	1.3358
707.664	0.0558	707.663	0.4541	707.663	0.5071	707.664	0.9708	707.665	0.7988	707.671	0.9242
707.675	0.0123	707.675	0.6327	707.674	0.7585	707.676	0.6886	707.676	0.6803	707.683	0.7207
707.687	0.0658	707.686	0.4794	707.686	0.4424	707.687	0.6257	707.688	0.7471	707.694	0.4988
707.699	0.0426	707.698	0.6411	707.697	0.4248	707.699	0.6015	707.699	0.7046	707.706	0.8354
707.71	0.0828	707.71	0.5765	707.709	0.3116	707.71	0.8321	707.711	0.574	707.718	0.7436
707.722	0.0913	707.721	0.4035	707.721	0.5659	707.722	0.7966	707.723	0.6408	707.729	0.5279
707.733	0.0738	707.733	0.5624	707.732	0.5336	707.734	0.7902	707.734	0.8732	707.741	0.5753
707.745	0.1448	707.744	0.9237	707.744	0.4601	707.745	0.6612	707.746	0.7441	707.753	0.8905
707.757	0.3198	707.756	0.852	707.755	0.8452	707.757	1.482	707.758	1.4077	707.764	2.1681
707.768	0.5691	707.768	2.3972	707.767	2.5047	707.768	4.4573	707.769	4.9065	707.776	7.8463
707.78	0.4854	707.779	6.8922	707.779	6.9952	707.78	10.99	707.781	15.0018	707.787	14.0614
707.792	0.2711	707.791	8.6933	707.79	10.1349	707.792	15.8246	707.792	18.9531	707.799	15.1815
707.803	0.1282	707.802	7.3154	707.802	8.4107	707.803	13.7282	707.804	14.7604	707.811	9.13
707.815	0.1457	707.814	3.754	707.814	4.445	707.815	5.8264	707.816	7.655	707.822	4.2307
707.826	0.2053	707.826	2.3536	707.825	2.9324	707.827	3.3575	707.827	4.6863	707.834	2.4787
707.838	0.2886	707.837	1.5578	707.837	1.9241	707.838	2.9285	707.839	3.0067	707.846	2.1238
707.85	0.4916	707.849	1.4847	707.848	2.3298	707.85	2.069	707.851	1.9149	707.857	1.7902
707.861	0.4343	707.86	1.3048	707.86	1.6536	707.861	1.4562	707.862	1.5079	707.869	1.3312
707.873	0.6713	707.872	0.9069	707.872	1.1259	707.873	1.661	707.874	1.0281	707.88	0.7298
707.884	0.4002	707.884	0.8197	707.883	0.5615	707.885	0.9289	707.885	0.448	707.892	0.7712
707.896	0.1079	707.895	0.5765	707.895	0.4645	707.896	0.4048	707.897	0.3462	707.904	0.3075
707.908	0.0757	707.907	0.5455	707.907	0.2969	707.908	0.6047	707.909	0.9749	707.915	0.4789
707.919	0.0785	707.918	0.4569	707.918	0.4674	707.919	0.279	707.92	0.7198	707.927	0.358
707.931	0.1486	707.93	0.2742	707.93	0.1984	707.931	0.3177	707.932	0.5133	707.938	0.6151
707.942	0.0927	707.942	0.3642	707.941	0.1734	707.943	0.4741	707.943	0.5786	707.95	0.8308
707.954	0.2418	707.953	0.8211	707.953	0.7158	707.954	0.4499	707.955	1.1161	707.962	1.1078
707.966	0.3988	707.965	1.2485	707.965	1.5287	707.966	1.532	707.967	1.6932	707.973	3.9338
707.977	0.3066	707.977	2.618	707.976	2.7928	707.977	4.4686	707.978	6.346	707.985	8.0176
707.989	0.228	707.988	4.2503	707.988	5.3372	707.989	7.7906	707.99	8.9048	707.996	8.2089
708	0.1079	708	4.3909	707.999	4.9638	708.001	6.8843	708.001	8.8972	708.008	5.9597
708.012	0.0653	708.011	3.1438	708.011	2.7634	708.012	4.5186	708.013	5.1995	708.02	3.028
708.024	0.0705	708.023	1.6591	708.023	1.5698	708.024	2.5028	708.025	1.9756	708.031	0.9747
708.035	0.0303	708.035	0.8197	708.034	0.6747	708.035	1.1966	708.036	0.9354	708.043	0.6304
708.047	0.0308	708.046	0.4823	708.046	0.6218	708.047	0.2709	708.048	0.7046	708.054	0.2448
708.059	0.0539	708.058	0.2334	708.058	0.3866	708.059	0.1871	708.059	0.3584	708.066	0.2494
708.07	0.044	708.069	0.1547	708.069	0.3234	708.07	0.258	708.071	0.4449	708.078	0.3167
708.082	0.1221	708.081	0.3107	708.081	0.3454	708.082	0.3822	708.083	0.5087	708.089	0.5615
708.093	0.3747	708.093	0.8478	708.092	0.513	708.094	0.5273	708.094	0.9111	708.101	0.9594
708.105	0.4499	708.104	0.9294	708.104	1.6507	708.105	1.4497	708.106	1.3454	708.113	0.9762
708.117	0.6775	708.116	0.9378	708.115	1.6816	708.117	1.5352	708.118	1.3667	708.124	0.964
708.128	0.4968	708.128	0.6763	708.127	1.1936	708.128	1.0772	708.129	0.9294	708.136	0.9288
708.14	0.3208	708.139	0.7438	708.139	0.7805	708.14	0.5934	708.141	0.697	708.148	0.583
708.152	0.2342	708.151	0.5666	708.15	0.7394	708.152	0.9063	708.153	0.7608	708.159	0.7161
708.163	0.316	708.162	0.6622	708.162	0.9113	708.163	1.4788	708.164	1.4487	708.171	1.9095
708.175	0.2489	708.174	1.6998	708.174	1.8359	708.175	2.4625	708.176	2.5421	708.182	2.9913
708.186	0.246	708.186	3.0862	708.185	3.1559	708.187	3.7945	708.187	4.829	708.194	3.7915
708.198	0.0951	708.197	2.1779	708.197	2.781	708.198	3.5703	708.199	4.2049	708.206	3.4442
708.21	0.0388	708.209	1.5621	708.208	1.9314	708.21	2.0142	708.211	3.3241	708.217	2.0824
708.221	0.0738	708.221	0.8295	708.22	0.7438	708.221	1.1175	708.222	1.7737	708.229	1.3465
708.233	0.0875	708.232	0.2362	708.232	0.3175	708.233	0.7241	708.234	1.0159	708.24	0.9349
708.244	0.0445	708.244	0.3178	708.243	0.6247	708.245	0.3128	708.245	0.5983	708.252	0.4238
708.256	0.0601	708.255	0.2489	708.255	0.3572	708.256	0.2435	708.257	0.3614	708.264	0.2708
708.268	0.0345	708.267	0.239	708.267	0.2381	708.268	0.0951	708.269	0.1716	708.275	0.1515
708.279	0.0719	708.279	0.1533	708.278	0.291	708.279	0.2516	708.28	0.2202	708.287	0.2601
708.291	0.0785	708.29	0.1715	708.29	0.291	708.291	0.3661	708.292	0.3128	708.298	0.2724
708.303	0.0975	708.302	0.09	708.301	0.291	708.303	0.4209	708.303	0.2475	708.31	0.3152
708.314	0.1623	708.313	0.3642	708.313	0.6232	708.314	0.4338	708.315	0.41	708.322	0.4896
708.326	0.308	708.325	0.7733	708.325	0.8878	708.326	0.9353	708.327	0.6591	708.333	0.9548
708.337	0.5417	708.337	1.0081	708.336	1.3523	708.337	0.9885	708.338	1.3105	708.345	1.5316
708.349	0.8866	708.348	2.0823	708.348	2.3371	708.349	1.9416	708.35	2.4403	708.356	2.2339
708.361	1.1336	708.36	3.5515	708.36	3.4249	708.361	3.372	708.361	3.9361	708.368	4.2429
708.372	1.0905	708.371	3.9607	708.371	4.1995	708.372	3.859	708.373	3.5838	708.38	4.0654
708.384	0.7021	708.383	3.463	708.383	3.7321	708.384	3.5768	708.385	3.7402	708.391	3.2973
708.395	0.457	708.395	3.373	708.394	3.0765	708.396	2.7753	708.396	3.5549	708.403	2.5078
708.407	0.2455	708.406	2.1245	708.406	2.6032	708.407	1.6868	708.408	1.8147	708.415	1.9478
708.419	0.0501	708.418	0.7775	708.418	1.0951	708.419	0.9224	708.42	1.0402	708.426	0.9104
708.43	0.0677	708.43	0.5722	708.429	0.4263	708.43	0.6692	708.431	0.8838	708.438	0.5508
708.442	0.0407	708.441	0.3445	708.441	0.1881	708.442	0.3128	708.443	0.3417	708.449	0.1346
708.453	0.0445	708.453	0.1392	708.452	0.5218	708.454	0.2371	708.455	0.2855	708.461	0.049
708.465	0.0525	708.464	0.0506	708.464	0.4542	708.465	0.1048	708.466	0.2384	708.473	0.1025
708.477	0.0468	708.476	0.0984	708.476	0.1823	708.477	0.4048	708.478	0.3128	708.484	0.0842
708.488	0.0085	708.488	0.135	708.487	0.1499	708.489	0.1532	708.489	0.2065	708.496	0.0811
708.5	0.0128	708.499	0.0759	708.499	0.0926	708.5	0.0742	708.501	0.1382	708.508	0.2081
708.512	0.0535	708.511	0.083	708.511	0.1029	708.512	0.0758	708.513	0.1503	708.519	0.2448
708.523	0.0691	708.523	0.1631	708.522	0.1602	708.523	0.1838	708.524	0.1746	708.531	0.1392
708.535	0.1292	708.534	0.3065	708.534	0.2381	708.535	0.1242	708.536	0.1731	708.543	0.1851
708.547	0.2389	708.546	0.3023	708.545	0.5586	708.547	0.3983	708.548	0.6089	708.554	0.5309
708.558	0.3534	708.557	0.4612	708.557	0.7217	708.558	0.6983	708.559	1.0387	708.566	0.7268
708.57	0.5379	708.569	0.9814	708.569	0.9657	708.57	0.9692	708.571	1.0584	708.577	1.4352
708.581	0.3832	708.581	1.0432	708.58	1.4023	708.582	1.7174	708.582	1.6643	708.589	1.4322
708.593	0.2375	708.592	1.4032	708.592	1.4699	708.593	1.9077	708.594	1.8906	708.601	1.3067
708.605	0.4107	708.604	1.4735	708.604	1.4758	708.605	1.3659	708.606	1.6157	708.612	0.8461
708.616	0.5128	708.615	0.8366	708.615	1.6022	708.616	1.6013	708.617	1.2665	708.624	0.8767
708.628	0.2664	708.627	0.8478	708.627	0.8775	708.628	0.9772	708.629	0.7532	708.635	0.7727
708.639	0.096	708.639	0.4035	708.638	0.6453	708.64	0.5064	708.64	0.7623	708.647	0.355
708.651	0.0681	708.65	0.3374	708.65	0.6306	708.651	0.2774	708.652	0.492	708.659	0.4957
708.663	0.088	708.662	0.3951	708.662	0.3866	708.663	0.4693	708.664	0.1837	708.67	0.1821
708.674	0.0544	708.674	0.2179	708.673	0.3366	708.674	0.2709	708.675	0.2399	708.682	0.0245
708.686	0.061	708.685	0.142	708.685	0.3351	708.686	0.2258	708.687	0.2384	708.693	0.1224
708.697	0.0227	708.697	0.1364	708.696	0.2308	708.698	0.3483	708.698	0.1549	708.705	0.2418
708.709	0.0274	708.708	0.1954	708.708	0.4748	708.709	0.2516	708.71	0.4313	708.717	0.2066
708.721	0.0577	708.72	0.2939	708.72	0.3116	708.721	0.1871	708.722	0.8777	708.728	0.2616
708.732	0.0729	708.732	0.225	708.731	0.2484	708.732	0.1145	708.733	0.3052	708.74	0.2509
708.744	0.1836	708.743	0.2207	708.743	0.2293	708.744	0.329	708.745	0.1989	708.752	0.4055
708.756	0.396	708.755	0.4499	708.755	0.7202	708.756	0.5789	708.757	0.4753	708.763	0.8079
708.767	0.4769	708.766	1.3118	708.766	1.1715	708.767	0.9369	708.768	1.0584	708.775	1.3465
708.779	0.3955	708.778	1.5185	708.778	1.4258	708.779	1.0498	708.78	1.025	708.787	1.3388
708.79	0.237	708.79	1.323	708.789	1.0804	708.791	1.1708	708.792	0.9825	708.798	1.068
708.802	0.132	708.801	0.9041	708.801	0.9363	708.802	0.6289	708.803	0.9248	708.81	0.6763
708.814	0.1396	708.813	0.6032	708.813	0.7996	708.814	0.6257	708.815	0.6773	708.821	0.7222
708.825	0.123	708.825	0.7691	708.824	0.8129	708.826	0.5354	708.826	0.7729	708.833	0.9211
708.837	0.1452	708.836	1.3371	708.836	0.7452	708.837	0.9144	708.838	1.1207	708.845	0.9211
708.849	0.1765	708.848	1.0854	708.847	0.9863	708.849	1.3046	708.85	1.0949	708.856	1.2332
708.86	0.2668	708.86	1.0939	708.859	1.3788	708.86	0.9305	708.861	1.4715	708.868	1.0542
708.872	0.1751	708.871	1.2682	708.871	0.976	708.872	0.7208	708.873	1.0493	708.879	0.4162
708.884	0.1112	708.883	0.4893	708.882	0.4233	708.884	0.3661	708.884	0.5831	708.891	0.4468
708.895	0.0369	708.894	0.3276	708.894	0.3778	708.895	0.1661	708.896	0.2582	708.903	0.1897
708.907	0.105	708.906	0.2348	708.906	0.2793	708.907	0.2064	708.908	0.1427	708.914	0.1821
708.918	0.0412	708.918	0.1575	708.917	0.1499	708.918	0.1403	708.919	0.2339	708.926	0.2662
708.93	0.0568	708.929	0.1701	708.929	0.2616	708.93	0.0871	708.931	0.1427	708.938	0.3458
708.942	0.132	708.941	0.3417	708.941	0.291	708.942	0.2838	708.942	0.4449	708.949	0.3733
708.953	0.2517	708.952	0.6004	708.952	0.4454	708.953	0.3596	708.954	0.7426	708.961	0.9043
708.965	0.351	708.964	0.987	708.964	1.4008	708.965	1.3159	708.966	1.2862	708.972	1.654
708.976	0.4882	708.976	1.6281	708.975	1.4831	708.977	1.6658	708.977	1.8056	708.984	1.8086
708.988	0.2115	708.987	1.7364	708.987	1.661	708.988	0.8515	708.989	1.2999	708.996	0.8721
709	0.1107	708.999	0.6678	708.999	0.7438	709	0.8386	709.001	1.0068	709.007	0.3366
709.011	0.027	709.011	0.4373	709.01	0.657	709.011	0.3628	709.012	0.4875	709.019	0.5631
709.023	0.0639	709.022	0.1631	709.022	0.2778	709.023	0.3757	709.024	0.1412	709.03	0.2004
709.035	0.0544	709.034	0.2446	709.034	0.466	709.035	0.2645	709.035	0.1944	709.042	0.2372
709.046	0.0246	709.045	0.1209	709.045	0.1999	709.046	0.1726	709.047	0.161	709.054	0.1454
709.058	0.0284	709.057	0.1111	709.057	0.2014	709.058	0.5047	709.059	0.1701	709.065	0.1515
709.069	0.0691	709.069	0.1828	709.068	0.0397	709.069	0.2209	709.07	0.1929	709.077	0.0383
709.081	0.0501	709.08	0.149	709.08	0.1529	709.081	0.0919	709.082	0.1124	709.089	0.0367
709.093	0.0279	709.092	0.2545	709.092	0.3131	709.093	0.1355	709.094	0.1063	709.1	0.1974
709.104	0.0719	709.104	0.2151	709.103	0.3572	709.105	0.25	709.105	0.4465	709.112	0.332
709.116	0.1117	709.115	0.3431	709.115	0.5174	709.116	0.5354	709.117	0.7198	709.124	0.3489
709.128	0.2129	709.127	0.2264	709.126	0.585	709.128	0.4644	709.129	0.7213	709.135	0.3703
709.139	0.1415	709.139	0.4752	709.138	0.6129	709.139	0.4193	709.14	0.4738	709.147	0.4177
709.151	0.3293	709.15	0.4766	709.15	0.5718	709.151	0.4338	709.152	0.4328	709.158	0.9073
709.162	0.5081	709.162	1.0165	709.161	1.2935	709.163	1.0692	709.163	1.2999	709.17	1.4276
709.174	0.3686	709.173	1.8053	709.173	2.3739	709.174	1.3981	709.175	1.9848	709.182	1.4658
709.186	0.317	709.185	1.967	709.184	2.0534	709.186	1.2337	709.187	1.7752	709.193	1.2118
709.197	0.1244	709.197	1.3399	709.196	1.1171	709.197	0.8176	709.198	1.3591	709.205	0.8829
709.209	0.1083	709.208	0.5793	709.208	0.6056	709.209	0.5451	709.21	0.5072	709.216	0.231
709.221	0.0776	709.22	0.599	709.219	0.4483	709.221	0.1726	709.221	0.3356	709.228	0.202
709.232	0.0653	709.231	0.3473	709.231	0.316	709.232	0.1371	709.233	0.1443	709.24	0.1882
709.244	0.0312	709.243	0.0478	709.243	0.3998	709.244	0.4177	709.245	0.164	709.251	0.1056
709.255	0.0156	709.255	0.0773	709.254	0.2264	709.255	0.1209	709.256	0.3022	709.263	0.1255
709.267	0.0312	709.266	0.2207	709.266	0.1646	709.267	0.0564	709.268	0.205	709.275	0.0765
709.279	0.0189	709.278	0.1448	709.278	0.1793	709.279	0.1355	709.28	0.0896	709.286	0.0842
709.29	0.0691	709.29	0.0591	709.289	0.1632	709.29	0.0742	709.291	0.123	709.298	0.1331
709.302	0.0941	709.301	0.1139	709.301	0.1749	709.302	0.0871	709.303	0.2597	709.309	0.0597
709.313	0.1268	709.313	0.0619	709.312	0.3131	709.314	0.1371	709.314	0.5087	709.321	0.3427
709.325	0.0752	709.324	0.2939	709.324	0.4954	709.325	0.9885	709.326	0.4996	709.333	0.6595
709.337	0.1755	709.336	0.7114	709.336	1.0495	709.337	0.587	709.338	0.8246	709.344	0.8737
709.348	0.3468	709.348	1.2021	709.347	1.5787	709.349	1.632	709.349	1.4563	709.356	2.2814
709.36	0.5772	709.359	2.0668	709.359	2.8442	709.36	2.1319	709.361	2.6757	709.368	2.8108
709.372	0.5871	709.371	2.9315	709.37	3.6321	709.372	3.3946	709.373	3.066	709.379	3.2407
709.383	0.423	709.383	3.2155	709.382	4.2583	709.383	3.8558	709.384	3.1738	709.391	3.2178
709.395	0.2843	709.394	2.2608	709.394	3.4881	709.395	2.8785	709.396	2.9369	709.403	1.7229
709.407	0.1296	709.406	1.9754	709.405	2.3474	709.407	1.5965	709.408	1.6947	709.414	1.2348
709.418	0.0984	709.417	1.084	709.417	1.0583	709.418	0.8628	709.419	0.7304	709.426	0.8415
709.43	0.0629	709.429	0.5413	709.429	0.7658	709.43	0.7628	709.431	0.3417	709.437	0.4544
709.441	0.1188	709.441	0.2671	709.44	0.5292	709.442	0.1951	709.442	0.4677	709.449	0.3121
709.453	0.052	709.452	0.0492	709.452	0.2381	709.453	0.2645	709.454	0.1427	709.461	0.1499
709.465	0.0582	709.464	0.1645	709.464	0.1455	709.465	0.2709	709.466	0.1503	709.472	0.2463
709.476	0.0544	709.476	0.0225	709.475	0.072	709.476	0.2016	709.477	0.0471	709.484	0.1576
709.488	0.0303	709.487	0.135	709.487	0.1102	709.488	0.1113	709.489	0.0759	709.495	0.1178
709.5	0.0222	709.499	0.2348	709.498	0.1955	709.5	0.1532	709.5	0.3736	709.507	0.1438
709.511	0.0241	709.51	0.1181	709.51	0.1279	709.511	0.0774	709.512	0.0714	709.519	0.1071
709.523	0.0369	709.522	0.1294	709.522	0.147	709.523	0.1774	709.524	0.0182	709.53	0.1377
709.534	0.0459	709.534	0.2221	709.533	0.172	709.535	0.1726	709.535	0.0972	709.542	0.0551
709.546	0.0946	709.545	0.1701	709.545	0.3307	709.546	0.2967	709.547	0.2172	709.554	0.1285
709.558	0.2545	709.557	0.3838	709.557	0.4439	709.558	0.7563	709.559	0.8276	709.565	1.0206
709.569	0.3298	709.569	1.2401	709.568	1.3655	709.569	1.0434	709.57	1.5763	709.577	1.706
709.581	0.2512	709.58	1.5719	709.58	1.9888	709.581	2.0658	709.582	2.1488	709.588	1.4
709.593	0.1698	709.592	1.5944	709.591	1.4361	709.593	1.1659	709.593	1.3378	709.6	1.2088
709.604	0.0615	709.604	0.9589	709.603	0.7746	709.604	0.9853	709.605	1.2391	709.612	0.6748
709.616	0.0303	709.615	0.5694	709.615	0.6159	709.616	0.9095	709.617	0.6211	709.623	0.7115
709.628	0.0497	709.627	0.3656	709.626	0.6791	709.628	0.5709	709.628	0.4009	709.635	0.5768
709.639	0.0331	709.638	0.5483	709.638	0.5292	709.639	0.4628	709.64	0.2308	709.647	0.2203
709.651	0.0497	709.65	0.464	709.65	0.3248	709.651	0.3999	709.652	0.2946	709.658	0.1285
709.662	0.0875	709.662	0.2924	709.661	0.2028	709.663	0.1806	709.663	0.1352	709.67	0.1744
709.674	0.1315	709.673	0.2404	709.673	0.0735	709.674	0.1387	709.675	0.3447	709.682	0.2127
709.686	0.1069	709.685	0.3487	709.684	0.2734	709.686	0.1161	709.687	0.2825	709.693	0.1102
709.697	0.0946	709.697	0.3276	709.696	0.2293	709.697	0.1935	709.698	0.167	709.705	0.1377
709.709	0.0998	709.708	0.2179	709.708	0.1632	709.709	0.2725	709.71	0.1762	709.716	0.3672
709.721	0.0828	709.72	0.1589	709.719	0.2969	709.721	0.1032	709.721	0.1974	709.728	0.3841
709.732	0.1561	709.731	0.225	709.731	0.2528	709.732	0.2451	709.733	0.1807	709.74	0.4866
709.744	0.1064	709.743	0.381	709.743	0.0897	709.744	0.3016	709.745	0.3174	709.751	0.6763
709.755	0.2167	709.755	0.5371	709.754	0.341	709.755	0.9321	709.756	0.7654	709.763	1.2256
709.767	0.3141	709.766	0.7677	709.766	1.0583	709.767	1.611	709.768	1.1313	709.775	1.7275
709.779	0.2895	709.778	1.1234	709.778	1.7903	709.779	1.1369	709.78	1.5201	709.786	2.0136
709.79	0.2105	709.79	1.264	709.789	1.3097	709.79	1.4804	709.791	1.4836	709.798	1.3434
709.802	0.1112	709.801	0.6932	709.801	1.2009	709.802	0.7418	709.803	0.8823	709.809	0.71
709.813	0.0658	709.813	0.3459	709.812	0.563	709.814	0.7386	709.814	0.6135	709.821	0.6824
709.825	0.0719	709.824	0.2742	709.824	0.6864	709.825	0.3677	709.826	0.5953	709.833	0.5218
709.837	0.0558	709.836	0.3107	709.836	0.7305	709.837	0.4741	709.838	0.5588	709.844	0.5019
709.848	0.1329	709.848	0.4541	709.847	0.5365	709.848	0.5838	709.849	0.7623	709.856	0.8446
709.86	0.0965	709.859	0.6285	709.859	0.9951	709.86	0.6983	709.861	0.8641	709.868	0.5677
709.872	0.0629	709.871	0.5779	709.87	0.6085	709.872	0.4499	709.873	0.6591	709.879	0.7788
709.883	0.0355	709.883	0.3163	709.882	0.4748	709.883	0.5628	709.884	0.6469	709.891	0.4009
709.895	0.0189	709.894	0.3192	709.894	0.3101	709.895	0.1209	709.896	0.4009	709.903	0.1836
709.907	0.0052	709.906	0.1617	709.905	0.1734	709.907	0.1274	709.908	0.1367	709.914	0.0964
709.918	0.0166	709.918	0.4837	709.917	0.2102	709.918	0.1226	709.919	0.1822	709.926	0.179
709.93	0.0639	709.929	0.1251	709.929	0.1852	709.93	0.1887	709.931	0.2126	709.937	0.2846
709.941	0.2276	709.941	0.0605	709.94	0.2425	709.942	0.1338	709.942	0.4586	709.949	0.2693
709.953	0.2919	709.952	0.3796	709.952	0.5115	709.953	0.3403	709.954	0.5938	709.961	0.7712
709.965	0.395	709.964	0.5624	709.964	0.8761	709.965	0.7176	709.966	1.025	709.972	1.2516
709.976	0.2649	709.976	0.8	709.975	1.292	709.976	1.2724	709.977	1.3728	709.984	1.3373
709.988	0.1978	709.987	1.3132	709.987	1.1759	709.988	1.4223	709.989	1.3591	709.995	1.2348
710	0.1069	709.999	0.8169	709.999	0.6864	710	1.0466	710	0.9825	710.007	0.6488
710.011	0.0402	710.01	0.4274	710.01	0.7879	710.011	0.458	710.012	0.4525	710.019	0.5967
710.023	0.052	710.022	0.1729	710.022	0.2866	710.023	0.3822	710.024	0.5026	710.03	0.2999
710.034	0.071	710.034	0.3403	710.033	0.2308	710.035	0.2774	710.035	0.205	710.042	0.3213
710.046	0.0894	710.045	0.1645	710.045	0.1999	710.046	0.2725	710.047	0.328	710.054	0.1805
710.058	0.0336	710.057	0.3023	710.057	0.219	710.058	0.2225	710.059	0.2931	710.065	0.1622
710.069	0.0199	710.069	0.0211	710.068	0.1749	710.069	0.1403	710.07	0.3629	710.077	0.1086
710.081	0.0241	710.08	0.045	710.08	0.2646	710.081	0.0822	710.082	0.2551	710.089	0.1316
710.093	0.0572	710.092	0.1167	710.091	0.1308	710.093	0.2548	710.094	0.1154	710.1	0.3152
710.104	0.0492	710.104	0.1715	710.103	0.194	710.104	0.3241	710.105	0.202	710.112	0.3351
710.116	0.0828	710.115	0.1842	710.115	0.4821	710.116	0.3274	710.117	0.3645	710.124	0.4391
710.128	0.1126	710.127	0.5526	710.126	0.2896	710.128	0.329	710.129	0.3189	710.135	0.3519
710.139	0.149	710.138	0.5469	710.138	0.4321	710.139	0.5289	710.14	0.3812	710.147	0.4223
710.151	0.2924	710.15	0.5033	710.15	0.4292	710.151	0.466	710.152	0.6758	710.158	0.4039
710.162	0.4376	710.162	0.7508	710.161	1.0172	710.163	0.7628	710.163	0.7289	710.17	0.762
710.174	0.3156	710.173	0.8675	710.173	1.8888	710.174	1.3014	710.175	1.0022	710.182	1.1598
710.186	0.2105	710.185	0.7958	710.185	1.0304	710.186	1.2643	710.187	1.3318	710.193	1.0986
710.197	0.1713	710.197	0.8352	710.196	1.048	710.197	0.9031	710.198	1.0311	710.205	0.9854
710.209	0.0733	710.208	0.5104	710.208	0.8334	710.209	0.5096	710.21	0.5649	710.216	0.7023
710.221	0.0795	710.22	0.4612	710.22	0.3866	710.221	0.5499	710.221	0.5528	710.228	0.4391
710.232	0.0833	710.231	0.4415	710.231	0.0911	710.232	0.5177	710.233	0.2202	710.24	0.2448
710.244	0.071	710.243	0.2151	710.243	0.2631	710.244	0.2709	710.245	0.1913	710.251	0.0995
710.255	0.0648	710.255	0.1237	710.254	0.1058	710.256	0.1935	710.256	0.2415	710.263	0.101
710.267	0.0369	710.266	0.1504	710.266	0.1	710.267	0.3064	710.268	0.1777	710.275	0.1989
710.279	0.0355	710.278	0.0956	710.278	0.1734	710.279	0.208	710.28	0.2551	710.286	0.1255
710.29	0.0733	710.29	0.097	710.289	0.1308	710.29	0.1935	710.291	0.1868	710.298	0.1515
710.302	0.0653	710.301	0.1884	710.301	0.1632	710.302	0.0177	710.303	0.249	710.31	0.0566
710.314	0.1358	710.313	0.1533	710.312	0.2131	710.314	0.1661	710.315	0.2976	710.321	0.1423
710.325	0.141	710.324	0.1504	710.324	0.4542	710.325	0.3725	710.326	0.164	710.333	0.3519
710.337	0.3984	710.336	0.3543	710.336	0.3204	710.337	0.8144	710.338	0.2946	710.345	0.7513
710.349	0.6325	710.348	0.6946	710.347	0.7408	710.349	1.3756	710.35	0.5543	710.356	0.9532
710.36	0.8005	710.36	1.4383	710.359	1.3905	710.36	1.5707	710.361	1.5079	710.368	1.9004
710.372	0.9041	710.371	1.7828	710.371	1.7301	710.372	2.4609	710.373	2.3887	710.379	2.5506
710.383	0.757	710.383	2.4872	710.382	2.9751	710.384	2.8318	710.384	3.23	710.391	2.9393
710.395	0.3378	710.394	2.1385	710.394	2.099	710.395	2.7431	710.396	2.6909	710.403	1.4658
710.407	0.2044	710.406	1.3483	710.406	1.2744	710.407	1.3465	710.408	1.2574	710.414	1.1047
710.418	0.1131	710.418	0.9153	710.417	0.4924	710.418	1.0111	710.419	1.148	710.426	0.5967
710.43	0.1301	710.429	0.3656	710.429	0.3101	710.43	0.4128	710.431	0.6712	710.438	0.4284
710.442	0.0885	710.441	0.1982	710.441	0.2808	710.442	0.2258	710.443	0.369	710.449	0.2877
710.453	0.0279	710.453	0.0647	710.452	0.1132	710.453	0.1451	710.454	0.2566	710.461	0.0979
710.465	0.0218	710.464	0.0591	710.464	0.0441	710.465	0.2548	710.466	0.1078	710.472	0.1882
710.476	0.0232	710.476	0.0169	710.475	0.1749	710.477	0.1855	710.477	0.1549	710.484	0.1362
710.488	0.0501	710.487	0.2025	710.487	0.1044	710.488	0.2129	710.489	0.1017	710.496	0.1102
710.5	0.088	710.499	0.1364	710.499	0.1264	710.5	0.0629	710.501	0.161	710.507	0.1086
710.511	0.0587	710.511	0.0914	710.51	0.0456	710.512	0.0403	710.512	0.1686	710.519	0.0551
710.523	0.1287	710.522	0.1364	710.522	0.097	710.523	0.0387	710.524	0.0106	710.531	0.1209
710.535	0.132	710.534	0.1378	710.534	0.2073	710.535	0.1048	710.536	0.0759	710.542	0.2326
710.546	0.3108	710.546	0.2798	710.545	0.466	710.547	0.5257	710.547	0.3477	710.554	0.6074
710.558	0.8119	710.557	0.7564	710.557	0.6909	710.558	1.0966	710.559	0.7183	710.566	0.8324
710.57	1.1038	710.569	1.3498	710.568	1.0863	710.57	1.5288	710.571	1.306	710.577	1.3251
710.581	0.8559	710.581	1.2738	710.58	1.2479	710.581	1.5997	710.582	1.265	710.589	0.8415
710.593	0.3969	710.592	1.2893	710.592	0.9481	710.593	0.9256	710.594	1.2665	710.601	1.12
710.605	0.2839	710.604	0.9111	710.603	0.6762	710.605	0.8757	710.606	0.9415	710.612	0.5661
710.616	0.1812	710.615	0.2882	710.615	0.4321	710.616	0.4386	710.617	0.615	710.624	0.1897
710.628	0.1386	710.627	0.2011	710.627	0.3704	710.628	0.3548	710.629	0.3417	710.635	0.1484
710.639	0.08	710.639	0.367	710.638	0.1632	710.639	0.3483	710.64	0.1989	710.647	0.1943
710.651	0.0965	710.65	0.3065	710.65	0.194	710.651	0.2387	710.652	0.2794	710.659	0.2326
710.663	0.1287	710.662	0.336	710.662	0.291	710.663	0.4419	710.664	0.3174	710.67	0.3825
710.674	0.2105	710.674	0.464	710.673	0.9422	710.674	0.4548	710.675	0.6606	710.682	0.5141
710.686	0.29	710.685	0.7944	710.685	0.6438	710.686	0.7918	710.687	0.7699	710.694	0.4269
710.698	0.2593	710.697	0.5202	710.697	0.6012	710.698	0.4677	710.699	0.5087	710.705	0.456
710.709	0.1514	710.708	0.2446	710.708	0.5586	710.709	0.3532	710.71	0.284	710.717	0.3152
710.721	0.0998	710.72	0.1547	710.72	0.3101	710.721	0.1516	710.722	0.4146	710.728	0.3504
710.732	0.1571	710.732	0.1743	710.731	0.366	710.733	0.2467	710.733	0.4389	710.74	0.4391
710.744	0.2006	710.743	0.2221	710.743	0.2661	710.744	0.2193	710.745	0.2794	710.752	0.5845
710.756	0.4433	710.755	0.5512	710.755	0.7908	710.756	0.5934	710.757	0.7775	710.763	0.7314
710.767	0.7404	710.767	0.9125	710.766	0.979	710.768	1.4675	710.768	1.3363	710.775	1.2562
710.779	0.8156	710.778	1.3399	710.778	1.4317	710.779	0.9676	710.78	1.4609	710.787	1.7106
710.791	0.3908	710.79	1.0826	710.79	0.9422	710.791	0.7547	710.792	1.1298	710.798	1.1828
710.802	0.2143	710.802	0.4963	710.801	0.807	710.802	0.7337	710.803	0.4844	710.81	0.736
710.814	0.1173	710.813	0.3206	710.813	0.2734	710.814	0.3999	710.815	0.2506	710.822	0.5325
710.826	0.0814	710.825	0.2854	710.824	0.3983	710.826	0.1193	710.827	0.2642	710.833	0.3228
710.837	0.0582	710.837	0.4274	710.836	0.5012	710.837	0.1855	710.838	0.3948	710.845	0.2418
710.849	0.0989	710.848	0.246	710.848	0.3234	710.849	0.3128	710.85	0.4419	710.856	0.4162
710.861	0.088	710.86	0.4499	710.859	0.56	710.861	0.4161	710.861	0.5421	710.868	0.6916
710.872	0.0814	710.871	0.1912	710.871	0.3939	710.872	0.329	710.873	0.5421	710.88	0.3994
710.884	0.027	710.883	0.2334	710.883	0.3513	710.884	0.2354	710.885	0.2278	710.891	0.1652
710.895	0.0908	710.895	0.3276	710.894	0.194	710.895	0.1516	710.896	0.3402	710.903	0.2724
710.907	0.0492	710.906	0.1294	710.906	0.1999	710.907	0.0661	710.908	0.1959	710.915	0.1132
710.919	0.0852	710.918	0.0759	710.918	0.2514	710.919	0.1113	710.92	0.1716	710.926	0.0275
710.93	0.1003	710.93	0.1251	710.929	0.2499	710.931	0.1677	710.931	0.038	710.938	0.1836
710.942	0.1486	710.941	0.1828	710.941	0.2234	710.942	0.1742	710.943	0.12	710.95	0.4621
710.954	0.2621	710.953	0.5399	710.952	0.2749	710.954	0.3532	710.955	0.4935	710.961	0.6671
710.965	0.686	710.965	0.9167	710.964	0.8026	710.965	0.6257	710.966	1.4214	710.973	1.0848
710.977	0.6765	710.976	1.1838	710.976	1.1024	710.977	1.3965	710.978	1.5732	710.985	0.8905
710.989	0.3676	710.988	1.0643	710.987	1.489	710.989	1.3707	710.99	1.3621	710.996	1.0558
711	0.3449	710.999	1.0545	710.999	1.2127	711	1.1337	711.001	1.2209	711.008	0.6549
711.012	0.4684	711.011	0.9786	711.011	0.9437	711.012	1.1208	711.013	0.9005	711.019	0.9976
711.024	0.2569	711.023	0.4794	711.022	0.7805	711.024	1.0095	711.024	0.9066	711.031	0.661
711.035	0.1921	711.034	0.4204	711.034	0.4586	711.035	0.4515	711.036	0.6181	711.043	0.3228
711.047	0.1017	711.046	0.2615	711.046	0.3395	711.047	0.4177	711.048	0.4252	711.054	0.2234
711.058	0.0733	711.058	0.2165	711.057	0.4674	711.058	0.1064	711.059	0.1989	711.066	0.1882
711.07	0.0691	711.069	0.135	711.069	0.2308	711.07	0.0855	711.071	0.2096	711.078	0.1499
711.082	0.0558	711.081	0.1898	711.081	0.1352	711.082	0.0177	711.083	0.085	711.089	0.1285
711.093	0.027	711.093	0.1603	711.092	0.194	711.093	0.0919	711.094	0.2247	711.101	0.1943
711.105	0.0601	711.104	0.1659	711.104	0.291	711.105	0.2854	711.106	0.1868	711.112	0.2142
711.117	0.0516	711.116	0.2025	711.115	0.2631	711.117	0.379	711.117	0.3341	711.124	0.1438
711.128	0.0625	711.128	0.4471	711.127	0.2352	711.128	0.1758	711.129	0.3675	711.136	0.3672
711.14	0.1046	711.139	0.5343	711.139	0.2102	711.14	0.1645	711.141	0.2004	711.147	0.2341
711.152	0.2678	711.151	0.6074	711.15	0.3939	711.152	0.5031	711.152	0.2612	711.159	0.5156
711.163	0.431	711.162	0.7058	711.162	0.685	711.163	0.8144	711.164	0.8307	711.171	0.7237
711.175	0.5095	711.174	0.9786	711.174	0.9554	711.175	1.2627	711.176	1.2513	711.182	1.1537
711.186	0.2976	711.186	1.0432	711.185	1.1112	711.187	1.411	711.187	1.268	711.194	0.9915
711.198	0.1665	711.197	0.8787	711.197	0.4851	711.198	0.8869	711.199	0.8641	711.206	0.5279
711.21	0.1126	711.209	0.4401	711.209	0.8614	711.21	0.4306	711.211	0.3584	711.217	0.2693
711.221	0.0492	711.221	0.284	711.22	0.4454	711.221	0.4193	711.222	0.407	711.229	0.1224
711.233	0.0393	711.232	0.3079	711.232	0.2396	711.233	0.1709	711.234	0.3447	711.241	0.0536
711.245	0.071	711.244	0.3107	711.244	0.2602	711.245	0.1322	711.246	0.1564	711.252	0.0627
711.256	0.0468	711.255	0.0844	711.255	0.3013	711.256	0.0693	711.257	0.0866	711.264	0.0566
711.268	0.0757	711.267	0.1743	711.267	0.1161	711.268	0.2016	711.269	0.2415	711.275	0.0031
711.279	0.0648	711.279	0.1701	711.278	0.2543	711.28	0.0468	711.28	0.1716

## Sheet: CtpAFRTM spectra 90-113
undeut		0.5 min		1 min		10 min		60 min		120 min			charge state 3
m/z	inten	m/z	inten	m/z	inten	m/z	inten	m/z	inten	m/z	inten
874.62	0.2756	874.614	0.4349	874.616	1.1165	874.616	0.8805	874.616	0.8837	874.616	0.6417
874.633	0.2971	874.627	0.1751	874.629	1.2233	874.629	0.7201	874.629	1.0381	874.629	1.1988
874.646	0.3767	874.64	0.6721	874.642	1.3248	874.642	1.317	874.642	1.2097	874.642	1.3949
874.659	0.4763	874.653	0.6608	874.655	1.3515	874.655	0.9514	874.655	1.3298	874.655	1.6222
874.671	0.585	874.666	0.5309	874.668	1.4583	874.668	1.1603	874.668	1.1583	874.668	1.1409
874.684	0.3032	874.679	0.4575	874.681	1.2607	874.681	1.1827	874.681	0.9223	874.681	1.1275
874.697	0.4165	874.691	0.497	874.694	1.0951	874.693	0.6529	874.693	0.918	874.693	1.0562
874.71	0.683	874.704	0.1977	874.707	1.6774	874.706	0.8059	874.706	0.5362	874.706	1.1587
874.723	0.3492	874.717	0.449	874.72	1.015	874.719	0.485	874.719	0.6864	874.719	0.5883
874.736	0.2496	874.73	0.3417	874.733	1.0897	874.732	0.7425	874.732	1.3256	874.732	1.2701
874.749	0.3001	874.743	0.562	874.745	1.3675	874.745	1.3506	874.745	1.4714	874.745	1.5286
874.762	0.6493	874.756	0.3445	874.758	1.3889	874.758	0.8618	874.758	1.3856	874.758	1.4662
874.775	0.7718	874.769	0.3728	874.771	1.5652	874.771	1.2536	874.771	1.244	874.771	0.517
874.788	0.5544	874.782	0.3643	874.784	0.6944	874.784	1.0633	874.784	1.3942	874.784	0.6997
874.801	0.5513	874.795	0.7822	874.797	1.5919	874.797	0.4999	874.797	0.9867	874.797	1.23
874.813	0.4839	874.808	0.6354	874.81	1.8536	874.809	0.6119	874.809	1.9304	874.809	0.7933
874.826	0.4839	874.821	0.963	874.823	1.5224	874.822	1.2237	874.822	1.2355	874.822	0.8289
874.839	0.5314	874.833	1.0928	874.836	1.4904	874.835	1.3021	874.835	1.5358	874.835	0.8066
874.852	0.4288	874.846	0.6156	874.849	1.5118	874.848	1.1864	874.848	1.7159	874.848	0.713
874.865	0.6493	874.859	1.2905	874.862	1.0043	874.861	1.3096	874.861	1.2569	874.861	0.8022
874.878	0.6845	874.872	0.5337	874.875	1.5759	874.874	1.3394	874.874	1.4628	874.874	0.9314
874.891	0.6003	874.885	0.5224	874.888	1.4797	874.887	1.5297	874.887	1.4328	874.887	0.9403
874.904	0.5145	874.898	0.6015	874.9	1.6186	874.9	0.8618	874.9	1.5572	874.9	0.9359
874.917	0.4211	874.911	0.5817	874.913	0.9722	874.913	1.1566	874.913	1.0596	874.913	1.7202
874.929	0.6248	874.924	0.7963	874.926	1.9017	874.926	1.4178	874.926	1.4542	874.926	1.025
874.942	0.6861	874.937	0.7709	874.939	1.5118	874.939	1.3581	874.939	0.9052	874.939	1.5241
874.955	1.3874	874.95	0.6354	874.952	1.4049	874.952	1.4289	874.952	1.0467	874.952	1.1632
874.968	2.4701	874.962	0.4857	874.965	1.063	874.965	0.4999	874.965	0.7593	874.965	1.6801
874.981	3.6676	874.976	0.6749	874.978	1.5545	874.977	1.0185	874.977	0.9867	874.977	1.6445
874.994	7.5252	874.988	0.9065	874.991	2.1207	874.99	1.1678	874.99	1.6516	874.99	1.3949
875.007	10.2663	875.001	1.1041	875.004	1.4476	875.003	1.914	875.003	2.0248	875.003	1.484
875.02	15.3688	875.014	1.1183	875.017	1.2874	875.016	1.2648	875.016	1.8532	875.016	1.2879
875.033	21.1758	875.027	0.8641	875.029	1.4904	875.029	1.4998	875.029	1.4843	875.029	2.0411
875.046	27.3227	875.04	1.6096	875.043	2.4359	875.042	1.9326	875.042	1.7202	875.042	2.4021
875.059	35.5661	875.053	1.5616	875.055	2.3985	875.055	2.593	875.055	2.5524	875.055	2.2505
875.072	47.0008	875.066	2.5274	875.068	3.0395	875.068	2.3281	875.068	2.9299	875.068	2.1971
875.085	61.1154	875.079	1.8299	875.081	2.3397	875.081	2.7683	875.081	3.1187	875.081	3.0616
875.097	67.316	875.092	2.2704	875.094	2.7831	875.094	2.6639	875.094	3.2903	875.094	2.2194
875.11	68.3251	875.105	2.5246	875.107	2.703	875.106	2.8654	875.106	2.0977	875.106	4.0376
875.123	62.6545	875.117	1.8016	875.12	3.2051	875.119	3.2086	875.119	2.4495	875.119	2.2416
875.136	56.6883	875.13	1.7791	875.133	2.8793	875.132	2.2535	875.132	2.8828	875.132	2.1926
875.149	49.4495	875.143	1.7085	875.146	1.7521	875.145	1.8468	875.145	3.3718	875.145	2.5759
875.162	39.0943	875.156	1.7706	875.159	2.1795	875.158	1.9438	875.158	2.1706	875.158	1.5732
875.175	35.4773	875.169	1.7226	875.172	3.766	875.171	1.1155	875.171	2.2393	875.171	1.7024
875.188	28.5264	875.182	1.2595	875.184	2.3077	875.184	2.1304	875.184	2.0763	875.184	1.8807
875.201	22.6735	875.195	0.9036	875.197	2.2756	875.197	1.6789	875.197	2.1063	875.197	1.7737
875.214	17.8987	875.208	1.1267	875.21	2.5588	875.21	2.4438	875.21	2.042	875.21	2.5892
875.226	13.7823	875.221	1.5983	875.223	2.7671	875.223	2.5445	875.223	2.9342	875.223	2.0455
875.24	13.4071	875.234	1.7085	875.236	2.5748	875.236	1.8767	875.236	2.5396	875.236	2.4689
875.252	10.3781	875.247	1.7791	875.249	2.5694	875.249	2.2348	875.249	2.3251	875.249	1.9386
875.265	8.3276	875.26	1.6689	875.262	2.1261	875.261	1.567	875.261	2.5782	875.261	2.2505
875.278	6.8146	875.273	1.1126	875.275	2.265	875.274	2.2087	875.274	2.1964	875.274	1.8093
875.291	6.6538	875.285	1.3555	875.288	3.36	875.287	1.9177	875.287	1.7288	875.287	2.5269
875.304	5.8759	875.298	1.0674	875.301	2.5214	875.3	1.3357	875.3	1.7889	875.3	2.4689
875.317	7.7395	875.311	0.9178	875.314	2.2329	875.313	1.5521	875.313	2.3809	875.313	2.8388
875.33	12.0029	875.324	0.9036	875.327	2.484	875.326	1.276	875.326	1.347	875.326	2.3486
875.343	18.3841	875.337	0.754	875.339	3.9049	875.339	2.0968	875.339	2.2822	875.339	2.8076
875.356	24.3963	875.35	0.6608	875.352	2.9861	875.352	2.1042	875.352	2.531	875.352	2.2194
875.369	31.462	875.363	0.7342	875.365	2.9327	875.365	1.9475	875.365	2.6768	875.365	2.0545
875.381	40.151	875.376	2.1095	875.378	4.7009	875.378	2.746	875.378	3.6549	875.378	2.5447
875.394	48.9931	875.389	2.8013	875.391	6.0844	875.391	3.3205	875.391	2.9257	875.391	3.2755
875.407	68.6253	875.402	2.8719	875.404	4.0438	875.404	3.9585	875.404	4.5772	875.404	4.1
875.42	92.3493	875.414	3.5101	875.417	6.1432	875.416	5.727	875.416	5.4652	875.416	3.5117
875.433	100	875.427	4.0354	875.43	4.594	875.429	5.5703	875.429	5.9157	875.429	4.2203
875.446	98.0123	875.44	5.1564	875.443	5.0748	875.442	6.4545	875.442	5.6711	875.442	5.2765
875.459	89.334	875.453	4.0749	875.456	5.6784	875.455	6.2866	875.455	5.1049	875.455	5.7489
875.472	77.4843	875.466	4.2133	875.469	6.1218	875.468	5.5852	875.468	5.1692	875.468	4.6125
875.485	66.4186	875.479	3.7897	875.481	6.859	875.481	4.1674	875.481	5.3623	875.481	6.3372
875.498	59.1752	875.492	3.0809	875.494	6.047	875.494	3.3243	875.494	4.929	875.494	5.5172
875.511	50.5704	875.505	2.7448	875.507	4.4925	875.507	3.8503	875.507	4.0496	875.507	4.5546
875.524	40.442	875.518	1.9767	875.52	4.0171	875.52	3.2683	875.52	3.9938	875.52	3.4939
875.536	33.3395	875.531	1.6012	875.533	2.2169	875.533	3.0631	875.533	3.093	875.533	3.1864
875.549	26.6979	875.544	1.5334	875.546	4.0224	875.546	1.6976	875.546	3.6978	875.546	3.3023
875.562	20.4729	875.557	1.251	875.559	3.3707	875.558	3.0295	875.558	2.5996	875.558	2.4244
875.575	16.0289	875.569	1.234	875.572	2.5427	875.571	1.9401	875.571	2.5653	875.571	2.7541
875.588	13.1621	875.582	0.6947	875.585	2.4519	875.584	2.6228	875.584	1.8789	875.584	2.4912
875.601	12.4699	875.595	1.0392	875.598	2.0994	875.597	2.5146	875.597	1.6773	875.597	2.3887
875.614	8.7303	875.608	1.4571	875.611	3.563	875.61	1.8655	875.61	2.797	875.61	2.5937
875.627	7.5328	875.621	1.2115	875.624	4.4605	875.623	2.246	875.623	2.9643	875.623	2.3664
875.64	6.6461	875.634	1.1041	875.636	3.5096	875.636	2.5855	875.636	2.1921	875.636	2.3753
875.653	8.4042	875.647	1.635	875.649	2.9327	875.649	2.205	875.649	1.9519	875.649	1.8896
875.666	10.4577	875.66	1.5164	875.662	3.4829	875.662	2.3766	875.662	2.0334	875.662	3.0705
875.678	13.2464	875.673	1.8468	875.675	3.312	875.675	3.2571	875.675	3.1144	875.675	2.977
875.692	18.1008	875.686	1.4091	875.688	4.1453	875.688	2.9064	875.688	3.8823	875.688	2.5135
875.704	24.3564	875.699	1.4543	875.701	5.2137	875.701	2.7758	875.701	4.0582	875.701	3.3469
875.717	31.3165	875.712	1.6915	875.714	4.5032	875.713	4.0406	875.713	3.0329	875.713	3.9262
875.73	43.2826	875.725	2.2902	875.727	4.8771	875.726	3.66	875.726	3.7922	875.726	5.3523
875.743	55.797	875.737	3.4028	875.74	4.6047	875.739	3.91	875.739	4.8604	875.739	5.3166
875.756	66.7203	875.75	2.7844	875.753	5.8707	875.752	4.4062	875.752	4.7574	875.752	4.6571
875.769	67.5181	875.763	3.5412	875.766	8.3333	875.765	5.7232	875.765	5.4395	875.765	7.077
875.782	69.7478	875.776	4.0777	875.779	5.4647	875.778	5.4248	875.778	5.7784	875.778	5.2721
875.795	64.9883	875.789	2.9962	875.792	6.2981	875.791	4.9696	875.791	4.8818	875.791	7.1572
875.808	54.5642	875.802	3.0329	875.804	7.719	875.804	5.824	875.804	6.3232	875.804	7.7945
875.821	51.3009	875.815	3.4141	875.817	7.5107	875.817	4.1152	875.817	5.5596	875.817	6.56
875.833	40.543	875.828	3.5242	875.83	6.2767	875.83	4.604	875.83	5.9071	875.83	5.6197
875.846	35.9918	875.841	3.287	875.843	6.6613	875.843	4.298	875.843	4.011	875.843	5.9896
875.859	29.1328	875.854	2.8352	875.856	7.4412	875.856	3.8391	875.856	6.0057	875.856	5.3478
875.872	25.0287	875.866	3.143	875.869	5.235	875.869	3.272	875.869	4.8089	875.869	4.6526
875.885	18.8542	875.88	1.7649	875.882	5.828	875.881	2.6191	875.881	4.6373	875.881	4.6303
875.898	15.1988	875.892	1.4091	875.895	4.1453	875.894	2.6415	875.894	3.4061	875.894	2.9279
875.911	11.8298	875.905	1.3301	875.908	2.7297	875.907	2.246	875.907	3.7064	875.907	2.5313
875.924	10.568	875.918	1.3442	875.921	2.906	875.92	2.5557	875.92	2.5696	875.92	3.5162
875.937	7.8942	875.931	1.4176	875.934	3.2853	875.933	2.2348	875.933	2.1235	875.933	2.0545
875.95	6.5604	875.944	1.0279	875.947	3.5951	875.946	1.6192	875.946	1.8961	875.946	2.1792
875.963	5.6171	875.957	0.7794	875.959	3.5951	875.959	1.6752	875.959	2.0677	875.959	2.7497
875.976	4.9831	875.97	0.9714	875.972	2.3344	875.972	2.2087	875.972	1.7588	875.972	2.7363
875.989	5.9754	875.983	0.9121	875.985	2.9647	875.985	1.8841	875.985	2.9686	875.985	3.7212
876.001	6.7242	875.996	1.1098	875.998	2.0566	875.998	2.4624	875.998	3.6807	875.998	2.7541
876.014	7.8299	876.009	1.3103	876.011	3.4722	876.011	3.7309	876.011	2.5524	876.011	3.3469
876.027	11.0381	876.022	1.2453	876.024	4.6207	876.024	2.7161	876.024	1.9261	876.024	2.9413
876.04	15.061	876.034	1.5277	876.037	3.7233	876.036	3.2534	876.036	2.9128	876.036	4.2248
876.053	19.012	876.047	1.8864	876.05	4.0118	876.049	4.4547	876.049	4.0882	876.049	5.642
876.066	24.1773	876.06	2.1829	876.063	4.9679	876.062	4.395	876.062	5.6111	876.062	4.7952
876.079	28.8801	876.073	3.1825	876.076	6.3622	876.075	4.9845	876.075	4.6587	876.075	4.871
876.092	36.6978	876.086	3.6937	876.089	6.8376	876.088	4.3167	876.088	5.0491	876.088	4.9155
876.105	36.3731	876.099	4.0721	876.101	5.641	876.101	5.3949	876.101	7.3356	876.101	5.486
876.118	35.8984	876.112	3.8716	876.114	6.8269	876.114	4.9286	876.114	6.7608	876.114	5.5617
876.131	32.5585	876.125	4.4476	876.127	5.8226	876.127	5.9732	876.127	4.899	876.127	5.379
876.144	28.3058	876.138	3.2531	876.14	5.3045	876.14	5.421	876.14	5.0834	876.14	6.3104
876.157	23.5142	876.151	2.6488	876.153	5.9135	876.153	3.5966	876.153	5.4395	876.153	5.4459
876.169	22.2814	876.164	2.7053	876.166	6.7415	876.166	4.3577	876.166	5.0791	876.166	4.5991
876.182	19.5066	876.177	2.4794	876.179	5.9722	876.178	4.0854	876.178	4.5215	876.178	5.1919
876.195	15.5158	876.189	2.1716	876.192	5.3632	876.192	3.7794	876.192	4.8561	876.192	3.8638
876.208	13.1269	876.202	1.7706	876.205	3.4241	876.204	2.787	876.204	3.3847	876.204	3.8103
876.221	9.9769	876.215	1.7226	876.218	2.7885	876.217	2.8131	876.217	3.2946	876.217	3.7658
876.234	9.2158	876.228	1.203	876.231	3.8622	876.23	3.3728	876.23	2.0977	876.23	3.0661
876.247	7.0091	876.241	1.4317	876.244	2.6068	876.243	3.1937	876.243	2.6168	876.243	2.8967
876.26	5.0137	876.254	1.7169	876.256	2.6656	876.256	2.4363	876.256	2.887	876.256	3.534
876.273	3.8698	876.267	1.0533	876.269	3.3654	876.269	1.705	876.269	1.776	876.269	3.0082
876.286	3.1271	876.28	1.8214	876.282	3.5417	876.282	1.6938	876.282	1.4114	876.282	3.3379
876.299	2.9494	876.293	1.1663	876.295	3.2959	876.295	1.7498	876.295	1.8661	876.295	2.4065
876.312	2.3843	876.306	0.8867	876.308	2.9701	876.308	2.093	876.308	2.265	876.308	2.2283
876.324	2.9892	876.319	1.0025	876.321	2.2489	876.321	2.0744	876.321	2.2093	876.321	2.1436
876.337	3.6692	876.332	0.9799	876.334	1.7094	876.334	1.9513	876.334	2.132	876.334	2.206
876.35	4.6691	876.345	0.8867	876.347	3.1677	876.346	2.0259	876.346	2.531	876.346	2.9948
876.363	5.15	876.357	0.689	876.36	3.9049	876.359	2.6415	876.359	2.7498	876.359	2.9279
876.376	6.9157	876.37	1.0561	876.373	2.8793	876.372	2.1266	876.372	2.96	876.372	1.9965
876.389	8.3383	876.383	1.8751	876.386	3.4028	876.385	2.6788	876.385	4.0753	876.385	3.0973
876.402	10.4838	876.396	1.7875	876.399	3.9904	876.398	3.134	876.398	4.5944	876.398	4.0866
876.415	12.3183	876.409	2.132	876.412	5.3259	876.411	3.7011	876.411	4.4829	876.411	3.6989
876.428	14.0549	876.422	2.7561	876.424	7.0459	876.424	3.9025	876.424	4.2426	876.424	4.5724
876.441	14.9814	876.435	3.4903	876.437	6.8643	876.437	4.8875	876.437	6.3704	876.437	6.3595
876.454	13.8666	876.448	3.6541	876.45	5.7318	876.45	4.3764	876.45	6.4562	876.45	7.6519
876.467	13.4133	876.461	3.2927	876.463	6.4744	876.463	4.6786	876.463	6.1773	876.463	5.7177
876.48	12.156	876.474	3.0046	876.476	6.0043	876.476	5.0032	876.476	4.6587	876.476	6.7561
876.492	9.4654	876.487	2.6375	876.489	6.3141	876.489	4.3615	876.489	4.8132	876.489	6.8987
876.505	8.4884	876.5	2.1942	876.502	4.5139	876.501	3.813	876.501	3.8994	876.501	5.1027
876.518	7.7809	876.513	2.0897	876.515	4.9679	876.514	2.9101	876.514	4.041	876.514	4.2604
876.531	7.0581	876.525	2.1038	876.528	4.562	876.527	2.6937	876.527	4.4957	876.527	4.0911
876.544	5.395	876.538	1.7226	876.541	2.7404	876.54	2.5072	876.54	2.6082	876.54	3.0394
876.557	4.4502	876.551	1.138	876.554	1.8536	876.553	2.052	876.553	2.4581	876.553	2.4199
876.57	3.3093	876.564	0.5817	876.567	2.7724	876.566	2.0072	876.566	2.3637	876.566	2.5046
876.583	3.1209	876.577	1.0364	876.58	3.1677	876.579	1.4513	876.579	1.4114	876.579	2.1258
876.596	2.6692	876.59	0.7907	876.592	3.3814	876.592	1.5297	876.592	1.7031	876.592	2.2194
876.609	1.9096	876.603	0.3841	876.605	2.9754	876.605	1.3319	876.605	1.1625	876.605	2.7051
876.622	1.8545	876.616	0.8726	876.618	2.8953	876.618	1.567	876.618	1.2054	876.618	1.3236
876.635	1.9203	876.629	0.3953	876.631	2.1207	876.631	1.3357	876.631	1.1926	876.631	1.7915
876.648	1.1883	876.642	0.9827	876.644	1.7628	876.644	1.5931	876.644	1.1282	876.644	1.3013
876.66	1.3308	876.655	1.4741	876.657	1.7147	876.657	1.6901	876.657	1.6687	876.657	2.4288
876.673	1.4349	876.668	0.8669	876.67	1.4957	876.67	1.6715	876.67	1.7288	876.67	2.05
876.686	1.8958	876.681	0.8161	876.683	1.4637	876.683	2.399	876.683	2.0162	876.683	2.3441
876.699	2.1868	876.693	1.0787	876.696	1.9177	876.695	2.7609	876.695	1.776	876.695	2.6605
876.712	2.5114	876.706	1.1041	876.709	2.5641	876.708	3.231	876.708	2.235	876.708	3.2488
876.725	2.9019	876.719	1.5842	876.722	3.1464	876.721	3.1041	876.721	3.1101	876.721	3.329
876.738	3.5819	876.732	1.5164	876.735	4.9306	876.734	2.6042	876.734	2.8527	876.734	3.4315
876.751	5.0505	876.745	2.1433	876.748	3.6058	876.747	2.4661	876.747	2.7369	876.747	3.8727
876.764	6.6339	876.758	3.0639	876.76	5.2511	876.76	4.201	876.76	4.0067	876.76	4.9022
876.777	6.9172	876.771	2.8521	876.773	5.8013	876.773	4.3801	876.773	6.5248	876.773	6.1589
876.79	5.7825	876.784	2.4653	876.786	4.781	876.786	3.675	876.786	5.3709	876.786	6.6491
876.803	4.709	876.797	2.6065	876.799	3.5737	876.799	4.1674	876.799	4.1826	876.799	5.4503
876.816	4.6737	876.81	1.8016	876.812	4.797	876.812	4.3838	876.812	4.959	876.812	5.2854
876.828	3.833	876.823	1.7198	876.825	4.61	876.825	4.3465	876.825	4.2984	876.825	4.0777
876.841	3.0735	876.836	2.1208	876.838	4.2361	876.838	3.5668	876.838	4.0839	876.838	5.3122
876.854	2.5329	876.849	2.3862	876.851	4.5566	876.851	3.078	876.851	2.8055	876.851	3.9841
876.867	2.4349	876.861	1.2764	876.864	4.0705	876.863	2.2908	876.863	3.9552	876.863	4.051
876.88	2.1929	876.874	1.1409	876.877	1.8536	876.876	2.3841	876.876	3.316	876.876	3.8148
876.893	1.8407	876.887	1.1352	876.89	3.1944	876.889	2.2199	876.889	1.9862	876.889	2.7096
876.906	1.3216	876.9	0.6071	876.903	2.516	876.902	1.3618	876.902	2.368	876.902	2.0277
876.919	0.9418	876.913	0.449	876.916	2.6282	876.915	1.2872	876.915	2.0934	876.915	2.1436
876.932	1.1056	876.926	0.7625	876.928	2.1635	876.928	1.1603	876.928	1.7889	876.928	2.5358
876.945	0.8698	876.939	0.7144	876.942	2.1688	876.941	1.6603	876.941	1.081	876.941	2.4867
876.958	0.9387	876.952	0.7596	876.954	1.6774	876.954	0.8618	876.954	1.1025	876.954	1.23
876.971	0.8331	876.965	0.6721	876.967	1.1752	876.967	0.6977	876.967	1.2955	876.967	1.2122
876.984	0.6539	876.978	0.4518	876.98	1.2981	876.98	1.1044	876.98	1.2655	876.98	0.8824
876.996	0.7458	876.991	0.2711	876.993	1.672	876.993	1.1752	876.993	2.2951	876.993	0.869
877.009	0.6125	877.004	0.3247	877.006	3.2051	877.006	2.0222	877.006	1.8532	877.006	2.0233
877.022	1.0122	877.017	0.7229	877.019	2.5588	877.019	1.4215	877.019	1.909	877.019	1.3726
877.035	0.9709	877.029	0.5789	877.032	2.1421	877.031	1.5782	877.031	2.2693	877.031	3.124
877.048	1.0842	877.042	1.1352	877.045	2.4626	877.044	2.1192	877.044	2.664	877.044	2.2773
877.061	1.7167	877.055	1.8242	877.058	3.7233	877.057	3.2832	877.057	4.0153	877.057	3.6276
877.074	1.5819	877.068	1.9711	877.071	4.9893	877.07	3.966	877.07	3.9381	877.07	4.1312
877.087	2.0964	877.081	2.1123	877.084	4.6848	877.083	4.548	877.083	5.0405	877.083	4.207
877.1	1.8683	877.094	2.982	877.096	4.9466	877.096	4.6599	877.096	4.9076	877.096	5.027
877.113	2.294	877.107	2.598	877.11	5.4861	877.109	5.38	877.109	5.7398	877.109	5.8915
877.126	1.9908	877.12	3.6541	877.122	4.8718	877.122	5.5927	877.122	4.5772	877.122	6.5778
877.139	2.1883	877.133	3.9478	877.135	3.985	877.135	5.477	877.135	3.9509	877.135	5.9004
877.152	1.5344	877.146	2.8493	877.148	4.6368	877.148	5.2942	877.148	4.2598	877.148	6.6892
877.165	1.5482	877.159	2.7448	877.161	4.0919	877.161	4.6786	877.161	4.5815	877.161	6.4575
877.177	1.3905	877.172	1.683	877.174	4.8184	877.174	3.5071	877.174	4.5343	877.174	6.5511
877.19	1.4548	877.185	1.6943	877.187	4.1934	877.187	4.1152	877.187	4.011	877.187	5.2944
877.203	1.2067	877.198	1.8751	877.2	3.8248	877.199	3.022	877.199	2.9042	877.199	3.5117
877.216	0.9464	877.211	1.0307	877.213	3.2532	877.212	3.3578	877.212	3.2217	877.212	1.7291
877.229	0.9586	877.223	1.1183	877.226	2.9647	877.225	2.8877	877.225	2.8527	877.225	2.558
877.242	0.7841	877.236	1.3216	877.239	2.3237	877.238	1.72	877.238	2.6382	877.238	2.5982
877.255	0.4135	877.249	0.5648	877.252	1.266	877.251	1.2088	877.251	1.613	877.251	2.4689
877.268	0.3492	877.262	0.6721	877.265	1.5385	877.264	1.1827	877.264	1.6473	877.264	1.6489
877.281	0.3384	877.275	0.5507	877.278	1.7415	877.277	0.9588	877.277	1.3985	877.277	1.0918
877.294	0.4119	877.288	0.3135	877.29	1.4049	877.29	0.8656	877.29	1.1883	877.29	1.4172
877.307	0.2925	877.301	0.5958	877.303	1.7575	877.303	0.8507	877.303	1.0424	877.303	1.8762
877.32	0.1975	877.314	0.4716	877.316	2.1688	877.316	1.0894	877.316	1.4929	877.316	1.7024
877.333	0.4073	877.327	0.3982	877.329	1.8536	877.329	1.3767	877.329	1.5272	877.329	2.1525
877.346	0.4732	877.34	0.4066	877.342	2.5694	877.342	1.5446	877.342	1.643	877.342	1.8539
877.358	0.6233	877.353	0.8359	877.355	1.688	877.355	1.7871	877.355	2.368	877.355	1.845
877.371	0.8116	877.366	1.1832	877.368	2.516	877.368	2.9773	877.368	2.8141	877.368	3.4627
877.384	1.0735	877.379	1.6124	877.381	3.8462	877.38	3.1489	877.38	4.0839	877.38	3.6811
877.397	0.7442	877.391	2.5274	877.394	5.0427	877.393	4.6786	877.393	3.8737	877.393	3.7301
877.41	0.9372	877.404	3.0837	877.407	6.063	877.406	5.6598	877.406	5.5124	877.406	5.8782
877.423	1.0184	877.417	3.9168	877.42	7.7618	877.419	7.4805	877.419	6.735	877.419	7.0814
877.436	1.0536	877.43	6.6362	877.433	6.5919	877.432	7.2193	877.432	7.8032	877.432	9.5771
877.449	0.9816	877.443	8.0848	877.446	7.0566	877.445	8.6856	877.445	8.7856	877.445	9.6306
877.462	0.5008	877.456	7.5935	877.459	7.078	877.458	8.6035	877.458	9.8237	877.458	9.8667
877.475	0.9908	877.469	6.1392	877.471	7.8632	877.471	7.5663	877.471	7.6702	877.471	9.791
877.488	0.6646	877.482	4.7498	877.484	8.4509	877.484	7.1708	877.484	7.623	877.484	7.8613
877.501	0.7994	877.495	4.3008	877.497	6.5812	877.497	5.768	877.497	7.7345	877.497	9.0512
877.514	0.7274	877.508	4.5747	877.51	6.2126	877.51	5.0703	877.51	6.5849	877.51	8.3738
877.527	0.513	877.521	3.304	877.523	5.6677	877.523	4.4137	877.523	6.0873	877.523	6.2213
877.539	0.4043	877.534	2.7872	877.536	4.9733	877.536	4.0928	877.536	5.2936	877.536	5.5395
877.552	0.4778	877.547	1.9739	877.549	4.2628	877.549	2.6639	877.549	4.204	877.549	5.8514
877.565	0.3537	877.56	1.7056	877.562	3.3066	877.562	2.2833	877.562	3.7021	877.562	4.5813
877.578	0.317	877.572	1.5983	877.575	2.9594	877.574	2.4102	877.574	3.5305	877.574	3.1552
877.591	0.1838	877.585	1.3894	877.588	3.7073	877.587	2.5743	877.587	3.2474	877.587	3.4048
877.604	0.3721	877.598	1.0025	877.601	2.7671	877.6	1.5745	877.6	2.7541	877.6	2.9057
877.617	0.2833	877.611	0.5704	877.614	1.9765	877.613	1.3804	877.613	1.4929	877.613	1.7068
877.63	0.2711	877.624	0.5309	877.627	1.9658	877.626	1.3431	877.626	1.7846	877.626	2.0812
877.643	0.392	877.637	0.5168	877.64	2.2169	877.639	1.0745	877.639	2.4409	877.639	2.4778
877.656	0.4165	877.65	0.4462	877.653	2.6335	877.652	0.9477	877.652	1.7588	877.652	2.4867
877.669	0.3599	877.663	0.8302	877.665	3.4615	877.665	1.8319	877.665	2.1964	877.665	2.4645
877.682	0.222	877.676	0.5422	877.678	3.9476	877.678	2.4773	877.678	2.8527	877.678	3.0304
877.695	0.2297	877.689	0.5309	877.691	5.4968	877.691	3.1004	877.691	3.0115	877.691	4.2872
877.707	0.3047	877.702	1.4543	877.704	5.9188	877.704	4.9435	877.704	3.981	877.704	4.5724
877.721	0.6906	877.715	2.341	877.717	6.3248	877.717	5.8576	877.717	5.4352	877.717	4.6704
877.733	0.7136	877.728	3.5694	877.73	9.4124	877.73	7.7603	877.73	7.5587	877.73	7.8791
877.746	0.5697	877.741	6.7294	877.743	11.266	877.742	10.0437	877.742	8.3823	877.742	8.5833
877.759	0.6462	877.754	7.2998	877.756	13.1677	877.755	12.6553	877.755	7.3656	877.755	10.1876
877.772	0.4885	877.766	10.9144	877.769	15.3205	877.768	12.2859	877.768	10.7117	877.768	14.1183
877.785	0.6156	877.779	13.374	877.782	15.9241	877.781	13.1851	877.781	11.5997	877.781	15.0319
877.798	0.5605	877.792	13.5067	877.795	14.781	877.794	13.9275	877.794	14.7613	877.794	14.3099
877.811	0.4962	877.805	12.4167	877.808	12.7511	877.807	13.588	877.807	15.349	877.807	15.7627
877.824	0.415	877.818	11.6627	877.821	13.9316	877.82	11.9091	877.82	12.0673	877.82	15.629
877.837	0.5207	877.831	10.8099	877.833	12.516	877.833	10.7525	877.833	11.5825	877.833	14.5595
877.85	0.3476	877.844	9.0026	877.846	11.3301	877.846	8.8236	877.846	10.6817	877.846	12.2554
877.863	0.3369	877.857	7.6132	877.859	10.2991	877.859	7.9581	877.859	8.8842	877.859	10.6778
877.876	0.2435	877.87	5.8539	877.872	8.1731	877.872	7.2678	877.872	6.868	877.872	8.0708
877.889	0.2052	877.883	5.2468	877.885	10.5823	877.885	6.1113	877.885	6.9667	877.885	8.1109
877.902	0.1593	877.896	2.6799	877.898	6.9979	877.898	4.7756	877.898	6.2803	877.898	6.4129
877.914	0.1302	877.909	2.1942	877.911	5.3526	877.911	3.481	877.911	6.0958	877.911	5.7311
877.927	0.1899	877.922	1.8412	877.924	4.1132	877.923	3.1713	877.923	5.5896	877.923	6.3817
877.94	0.2879	877.935	2.3805	877.937	4.1453	877.937	2.746	877.937	4.6201	877.937	5.4815
877.953	0.2726	877.947	1.0618	877.95	3.3921	877.949	2.4176	877.949	2.9385	877.949	4.7061
877.966	0.2756	877.96	0.9262	877.963	4.0705	877.962	3.4362	877.962	2.9728	877.962	4.0109
877.979	0.1945	877.973	0.6721	877.976	4.4124	877.975	1.9028	877.975	2.4709	877.975	3.5474
877.992	0.3017	877.986	0.7342	877.989	4.4284	877.988	2.343	877.988	2.5739	877.988	3.5162
878.005	0.2726	877.999	0.8076	878.002	5.3793	878.001	4.2906	878.001	2.7455	878.001	4.5011
878.018	0.1899	878.012	0.6156	878.015	5.9882	878.014	5.1785	878.014	4.5172	878.014	4.9913
878.031	0.2588	878.025	1.0194	878.028	7.3771	878.027	6.2232	878.027	5.5038	878.027	5.486
878.044	0.4073	878.038	1.9231	878.04	11.0256	878.04	8.5102	878.04	8.2064	878.04	8.7036
878.057	0.5253	878.051	4.7922	878.053	12.687	878.053	10.3309	878.053	9.6006	878.053	11.1859
878.07	0.5344	878.064	7.9662	878.066	14.2949	878.066	12.7374	878.066	11.6726	878.066	10.8249
878.083	0.3599	878.077	13.3768	878.079	19.0598	878.079	17.0764	878.079	14.95	878.079	15.4508
878.096	0.4318	878.09	14.2409	878.092	19.8985	878.092	19.6993	878.092	17.2837	878.092	19.0873
878.109	0.4181	878.103	20.8884	878.105	25.3205	878.105	21.7961	878.105	21.1402	878.105	21.0705
878.121	0.2848	878.116	24.5736	878.118	27.6976	878.118	25.0606	878.118	25.4601	878.118	25.6919
878.134	0.2435	878.129	24.7091	878.131	27.906	878.13	23.613	878.13	26.1207	878.13	28.6466
878.147	0.2603	878.141	22.1563	878.144	25.7639	878.143	21.9602	878.143	23.4524	878.143	26.8283
878.16	0.2833	878.154	21.199	878.157	26.7735	878.156	21.4789	878.156	22.7403	878.156	25.6651
878.173	0.3537	878.167	18.6688	878.17	22.7618	878.169	22.1542	878.169	22.7232	878.169	21.5295
878.186	0.2588	878.18	15.4806	878.183	17.8526	878.182	18.0316	878.182	19.4114	878.182	22.2514
878.199	0.1761	878.193	12.7951	878.196	18.7233	878.195	13.6104	878.195	17.2279	878.195	20.1569
878.212	0.1317	878.206	9.943	878.209	14.1346	878.208	10.5212	878.208	13.8604	878.208	16.7655
878.225	0.1057	878.219	8.4209	878.221	12.5801	878.221	9.3758	878.221	11.4109	878.221	13.8152
878.238	0.2481	878.232	5.5885	878.234	11.5224	878.234	7.8909	878.234	10.2141	878.234	10.5263
878.251	0.2833	878.245	3.7784	878.247	10.9615	878.247	7.5104	878.247	8.5067	878.247	9.0824
878.264	0.1501	878.258	2.4229	878.26	8.4776	878.26	7.3238	878.26	7.4171	878.26	8.815
878.277	0.2496	878.271	2.4229	878.273	7.5962	878.273	5.0964	878.273	5.1821	878.273	6.0742
878.289	0.3721	878.284	2.3693	878.286	6.0256	878.286	3.1489	878.286	5.6154	878.286	6.5912
878.303	0.3568	878.297	1.4458	878.299	6.9818	878.299	2.8057	878.299	4.3799	878.299	6.2614
878.315	0.2879	878.31	1.1098	878.312	5.3205	878.312	2.7795	878.312	4.8775	878.312	4.9245
878.328	0.3109	878.323	1.2849	878.325	7.313	878.324	3.3541	878.324	4.5472	878.324	4.7016
878.341	0.4533	878.336	1.3922	878.338	8.7393	878.337	4.6301	878.337	6.1516	878.337	6.2614
878.354	0.513	878.348	1.4825	878.351	10.2991	878.35	7.5066	878.35	7.1897	878.35	8.1153
878.367	0.4104	878.361	2.7222	878.364	12.9968	878.363	9.3907	878.363	9.1759	878.363	10.5843
878.38	0.5743	878.374	4.9249	878.377	16.1806	878.376	13.8529	878.376	11.9343	878.376	12.6877
878.393	0.5253	878.387	8.2373	878.39	21.3462	878.389	17.9644	878.389	16.7732	878.389	15.5265
878.406	0.6125	878.4	12.1682	878.403	26.1966	878.402	21.2588	878.402	19.8404	878.402	22.0999
878.419	0.7825	878.413	16.8954	878.416	29.7863	878.415	27.6499	878.415	24.8852	878.415	25.9905
878.432	0.6187	878.426	23.2068	878.428	37.6976	878.428	34.873	878.428	30.0674	878.428	28.2054
878.445	0.6631	878.439	35.728	878.441	45.3686	878.441	41.6856	878.441	39.432	878.441	36.5168
878.458	0.4012	878.452	40.0486	878.454	52.0139	878.454	45.4278	878.454	42.7137	878.454	45.0689
878.471	0.3583	878.465	42.6663	878.467	45.9776	878.467	44.4017	878.467	45.3691	878.467	45.0733
878.484	0.2649	878.478	40.1926	878.48	42.8793	878.48	39.4657	878.48	46.669	878.48	48.7856
878.496	0.3691	878.491	33.7739	878.493	44.2628	878.493	32.7762	878.493	36.6265	878.493	45.8086
878.51	0.4364	878.504	27.6658	878.506	40.5929	878.506	31.0226	878.506	34.769	878.506	36.08
878.522	0.4058	878.517	25.593	878.519	36.7575	878.519	27.5007	878.519	29.0249	878.519	32.5906
878.535	0.222	878.53	21.3063	878.532	31.9872	878.532	22.9377	878.532	27.339	878.532	28.2499
878.548	0.2665	878.543	16.4295	878.545	25.625	878.544	17.4272	878.544	25.0054	878.544	25.2195
878.561	0.2037	878.556	12.3348	878.558	23.7553	878.557	16.8004	878.557	21.2732	878.557	25.068
878.574	0.1639	878.568	9.5165	878.571	18.6058	878.57	13.3716	878.57	18.4419	878.57	17.4607
878.587	0.1807	878.581	6.9976	878.584	16.8803	878.583	11.9987	878.583	14.2937	878.583	14.7244
878.6	0.1761	878.594	5.3626	878.597	14.4338	878.596	9.3199	878.596	13.9119	878.596	13.8509
878.613	0.193	878.607	3.8829	878.61	12.8953	878.609	6.35	878.609	10.5401	878.609	10.7536
878.626	0.1317	878.62	2.4116	878.622	10.438	878.622	5.7792	878.622	9.6821	878.622	9.0022
878.639	0.1087	878.633	1.7762	878.635	12.0192	878.635	4.6674	878.635	7.9233	878.635	8.3961
878.652	0.2266	878.646	2.389	878.648	10.2724	878.648	5.1561	878.648	5.7741	878.648	8.1332
878.665	0.2389	878.659	1.1154	878.661	10.1335	878.661	4.9024	878.661	7.9919	878.661	8.6724
878.678	0.1608	878.672	0.7879	878.674	12.2863	878.674	7.2977	878.674	8.9228	878.674	9.1983
878.691	0.1669	878.685	1.8384	878.687	17.5053	878.687	10.913	878.687	9.0815	878.687	12.9284
878.703	0.3047	878.698	3.6937	878.7	19.3803	878.7	13.3493	878.7	12.6078	878.7	15.8207
878.716	0.3093	878.711	6.5317	878.713	23.0288	878.713	17.7592	878.713	17.0821	878.713	18.5213
878.729	0.4763	878.724	11.1826	878.726	29.4124	878.726	21.7886	878.726	21.226	878.726	23.2854
878.742	0.3231	878.737	18.0786	878.739	35.7479	878.739	29.59	878.739	29.7628	878.739	28.7312
878.755	0.3476	878.75	27.293	878.752	39.6528	878.751	42.5027	878.751	34.2499	878.751	35.6478
878.768	0.3461	878.762	37.925	878.765	53.6752	878.764	53.1135	878.764	45.6737	878.764	45.2204
878.781	0.3078	878.775	53.2051	878.778	67.1581	878.777	60.4858	878.777	55.3859	878.777	58.122
878.794	0.2925	878.788	64.721	878.791	69.9626	878.79	62.4035	878.79	65.8058	878.79	63.3852
878.807	0.0766	878.801	65.9889	878.804	69.7596	878.803	67.4701	878.803	63.2706	878.803	64.2899
878.82	0.1945	878.814	55.4388	878.817	66.6186	878.816	64.3995	878.816	64.5832	878.816	61.8031
878.833	0.1516	878.827	53.3859	878.83	62.922	878.829	51.304	878.829	63.3821	878.829	56.589
878.846	0.2389	878.84	42.816	878.842	58.1571	878.842	45.1144	878.842	57.3163	878.842	58.5053
878.859	0.2312	878.853	37.3998	878.856	51.2073	878.855	40.5328	878.855	43.7433	878.855	44.494
878.872	0.3507	878.866	31.0064	878.868	47.7724	878.868	34.4215	878.868	42.7395	878.868	37.4482
878.885	0.1945	878.879	23.5146	878.881	39.8451	878.881	27.3738	878.881	36.5021	878.881	36.0934
878.898	0.2511	878.892	18.2961	878.894	33.9797	878.894	22.9788	878.894	28.7718	878.894	31.6636
878.911	0.2511	878.905	14.015	878.907	28.3333	878.907	18.4047	878.907	24.186	878.907	26.8417
878.923	0.0658	878.918	10.0136	878.92	25.6036	878.92	14.8491	878.92	21.2904	878.92	24.3237
878.937	0.0965	878.931	7.1642	878.933	21.7254	878.933	13.2149	878.933	16.1598	878.933	20.8744
878.949	0.222	878.944	5.2863	878.946	17.5534	878.946	10.8346	878.946	15.9109	878.946	16.0346
878.962	0.4165	878.957	4.0156	878.959	14.8825	878.958	9.0326	878.958	13.7446	878.958	11.8856
878.975	0.3813	878.97	3.4339	878.972	12.7244	878.971	7.9021	878.971	10.9219	878.971	13.0665
878.988	0.2266	878.982	2.5217	878.985	14.4551	878.984	7.6447	878.984	11.235	878.984	12.2198
879.001	0.2067	878.995	2.2111	878.998	16.3568	878.997	8.4207	878.997	10.5873	878.997	10.3347
879.014	0.1761	879.008	2.2111	879.011	16.6186	879.01	10.9876	879.01	10.6259	879.01	12.3624
879.027	0.3629	879.021	2.2761	879.024	17.4573	879.023	13.935	879.023	15.6021	879.023	15.7405
879.04	0.2129	879.034	5.0604	879.037	23.8835	879.036	18.968	879.036	19.4243	879.036	18.9224
879.053	0.2527	879.047	9.9317	879.049	31.0417	879.049	24.93	879.049	25.1383	879.049	23.6196
879.066	0.2726	879.06	16.3815	879.062	40.1122	879.062	33.1567	879.062	28.8791	879.062	31.365
879.079	0.2067	879.073	23.3367	879.075	50.1496	879.075	46.0098	879.075	37.3	879.075	36.2538
879.092	0.1639	879.086	36.0782	879.088	58.8301	879.088	53.1993	879.088	46.3472	879.088	44.9797
879.105	0.4273	879.099	50.1864	879.101	71.1058	879.101	69.6116	879.101	55.8149	879.101	57.4446
879.118	0.3583	879.112	69.725	879.114	84.8878	879.114	82.1662	879.114	72.4679	879.114	64.5572
879.13	0.1409	879.125	87.1993	879.127	93.1517	879.127	82.987	879.127	85.4918	879.127	77.7218
879.144	0.2879	879.138	85.4936	879.14	97.0192	879.14	76.8011	879.14	86.9504	879.14	85.6901
879.156	0.2328	879.151	72.5037	879.153	92.5588	879.153	76.9727	879.153	82.1972	879.153	78.2744
879.169	0.0597	879.164	62.9363	879.166	85.6838	879.165	69.7273	879.165	75.9084	879.165	74.3973
879.182	0.0949	879.177	54.7893	879.179	73.0662	879.178	61.0081	879.178	65.9731	879.178	73.4079
879.195	0.1822	879.189	47.5912	879.192	65.7906	879.191	49.8153	879.191	57.1147	879.191	63.8709
879.208	0.0904	879.202	37.7386	879.205	55.3526	879.204	47.0992	879.204	48.1918	879.204	56.1968
879.221	0.1715	879.215	30.8455	879.218	50.2244	879.217	36.6862	879.217	40.4101	879.217	46.0894
879.234	0.0674	879.228	22.0631	879.231	42.4199	879.23	33.9738	879.23	37.0598	879.23	42.1186
879.247	0.0643	879.241	16.2544	879.244	33.9637	879.243	25.6949	879.243	33.6708	879.243	33.0808
879.26	0.2986	879.254	12.1089	879.257	30.7372	879.256	19.3672	879.256	31.8176	879.256	26.0261
879.273	0.1746	879.267	8.7823	879.27	27.1902	879.269	14.9573	879.269	23.0406	879.269	23.5171
879.286	0.3216	879.28	6.2436	879.283	24.2842	879.282	14.6737	879.282	17.4896	879.282	19.0205
879.299	0.2527	879.293	4.1483	879.295	20.3526	879.295	10.8346	879.295	13.6245	879.295	18.5436
879.312	0.1378	879.306	4.0156	879.308	17.0513	879.308	8.9841	879.308	14.0963	879.308	14.9739
879.325	0.3537	879.319	3.496	879.321	16.266	879.321	8.4916	879.321	13.1998	879.321	12.5585
879.338	0.3782	879.332	2.4116	879.334	18.328	879.334	9.7414	879.334	12.2303	879.334	12.7457
879.351	0.3078	879.345	3.496	879.347	19.7329	879.347	12.5396	879.347	16.9319	879.347	16.3956
879.364	0.4563	879.358	2.3636	879.36	23.5951	879.36	16.7556	879.36	20.5783	879.36	16.5827
879.376	0.3982	879.371	5.0548	879.373	28.2959	879.373	22.546	879.373	21.7451	879.373	25.9815
879.389	0.7488	879.384	10.4795	879.386	36.7521	879.386	32.5486	879.386	28.6174	879.386	26.24
879.402	0.5865	879.397	18.7083	879.399	43.3013	879.399	39.6336	879.399	32.6412	879.399	37.114
879.415	0.6233	879.41	28.047	879.412	53.1944	879.412	46.644	879.412	42.6623	879.412	46.2276
879.428	0.7887	879.423	40.0373	879.425	65.203	879.424	58.0681	879.424	53.108	879.424	54.6415
879.441	0.9295	879.435	55.7946	879.438	82.0032	879.437	77.4354	879.437	65.0937	879.437	65.9299
879.454	0.8423	879.448	78.1148	879.451	89.9626	879.45	94.5379	879.45	82.7034	879.45	79.6203
879.467	0.8392	879.461	100	879.464	99.6635	879.463	100	879.463	100	879.463	87.2677
879.48	0.7075	879.474	93.8778	879.477	100	879.476	96.4631	879.476	97.868	879.476	100
879.493	0.4946	879.487	79.6707	879.49	96.0203	879.489	85.7852	879.489	86.5343	879.489	94.1842
879.506	0.5651	879.5	70.0949	879.503	83.1357	879.502	72.2195	879.502	84.1234	879.502	84.9993
879.519	0.562	879.513	62.0213	879.515	82.1581	879.515	68.2759	879.515	76.6462	879.515	75.342
879.532	0.4931	879.526	50.3445	879.528	69.7596	879.528	57.4861	879.528	70.0699	879.528	67.3381
879.545	0.3721	879.539	42.4771	879.541	66.9605	879.541	51.2331	879.541	56.7457	879.541	59.0312
879.558	0.3032	879.552	32.2828	879.554	55.0908	879.554	42.8124	879.554	48.8096	879.554	51.2679
879.571	0.1685	879.565	21.2075	879.567	42.8205	879.567	34.0969	879.567	35.8028	879.567	42.6267
879.584	0.1761	879.578	16.8785	879.58	36.0363	879.58	28.0491	879.58	36.8839	879.58	33.5888
879.596	0.1026	879.591	12.7697	879.593	31.7094	879.593	22.3632	879.593	27.7937	879.593	28.6287
879.609	0.2282	879.604	10.5021	879.606	27.4252	879.606	18.4047	879.606	23.8814	879.606	23.8602
879.622	0.0995	879.617	6.8338	879.619	22.0139	879.619	14.9088	879.619	23.2508	879.619	21.0393
879.635	0.2175	879.63	5.8935	879.632	18.9316	879.631	9.7601	879.631	17.0306	879.631	17.3403
879.648	0.17	879.643	4.0269	879.645	17.6442	879.644	9.1594	879.644	15.2246	879.644	15.2859
879.661	0.2129	879.655	3.9252	879.658	18.6325	879.657	9.1072	879.657	13.2341	879.657	14.8803
879.674	0.0643	879.668	2.9594	879.671	18.7821	879.67	9.4654	879.67	12.419	879.67	16.81
879.687	0.2205	879.681	2.3608	879.684	19.7062	879.683	13.5619	879.683	16.4729	879.683	17.2557
879.7	0.2129	879.694	2.6291	879.697	24.8451	879.696	18.7255	879.696	18.0988	879.696	20.1524
879.713	0.1991	879.707	5.9669	879.71	31.3675	879.709	23.4862	879.709	22.7575	879.709	23.2051
879.726	0.3109	879.72	10.6292	879.723	34.2628	879.722	28.7095	879.722	28.5144	879.722	29.6047
879.739	0.2695	879.733	18.1746	879.736	40.2564	879.735	40.2828	879.735	35.3438	879.735	37.0828
879.752	0.1914	879.746	28.1345	879.749	53.4188	879.748	50.9943	879.748	42.4049	879.748	39.4536
879.765	0.1746	879.759	42.6663	879.761	64.0759	879.761	57.8965	879.761	57.8868	879.761	48.4112
879.778	0.2297	879.772	59.5956	879.774	82.7938	879.774	78.1517	879.774	73.5061	879.774	59.4055
879.791	0.3354	879.785	79.9447	879.787	94.2682	879.787	94.7879	879.787	79.1944	879.787	77.7887
879.804	0.1776	879.798	92.8019	879.8	96.1966	879.8	93.8104	879.8	90.6267	879.8	94.7948
879.817	0.3767	879.811	83.3079	879.813	99.2842	879.813	89.2512	879.813	92.1539	879.813	88.8542
879.83	0.2037	879.824	73.4045	879.826	87.5855	879.826	81.6774	879.826	88.8508	879.826	86.2784
879.842	0.2619	879.837	66.0821	879.839	81.64	879.839	74.7006	879.839	82.4632	879.839	76.0818
879.856	0.219	879.85	57.6161	879.852	72.3184	879.852	63.8063	879.852	69.6195	879.852	72.3784
879.868	0.2542	879.863	47.0716	879.865	72.3184	879.865	53.5388	879.865	62.0308	879.865	63.0821
879.881	0.2986	879.876	38.4107	879.878	57.078	879.878	48.9908	879.878	55.6475	879.878	53.7903
879.894	0.2037	879.889	33.4265	879.891	48.7714	879.89	34.6939	879.89	48.5222	879.89	49.1733
879.907	0.1639	879.902	21.2612	879.904	44.5353	879.903	31.4219	879.903	44.6484	879.903	39.6675
879.92	0.2818	879.914	16.5481	879.917	35.1122	879.916	26.9821	879.916	34.7433	879.916	29.9479
879.933	0.3859	879.927	11.482	879.93	29.8878	879.929	24.0794	879.929	29.5569	879.929	28.5129
879.946	0.4196	879.94	8.2063	879.943	26.3248	879.942	18.0539	879.942	23.3838	879.942	22.9333
879.959	0.4012	879.953	7.4071	879.956	20.0908	879.955	13.4239	879.955	19.4629	879.955	20.3396
879.972	0.5528	879.966	5.0124	879.969	19.7062	879.968	10.4391	879.968	16.4	879.968	16.2708
879.985	0.4502	879.979	3.7191	879.981	16.3141	879.981	9.6519	879.981	14.7956	879.981	13.8331
879.998	0.3093	879.992	2.8747	879.995	17.4412	879.994	9.7713	879.994	10.7975	879.994	12.9418
880.011	0.3139	880.005	2.8408	880.008	17.2703	880.007	10.1257	880.007	11.1793	880.007	12.8749
880.024	0.173	880.018	2.5895	880.02	19.3483	880.02	12.8605	880.02	12.7665	880.02	12.4783
880.037	0.2052	880.031	3.2673	880.033	20.9348	880.033	15.849	880.033	17.5668	880.033	17.4651
880.05	0.242	880.044	5.4134	880.046	26.4476	880.046	19.9231	880.046	19.5015	880.046	19.0205
880.063	0.098	880.057	9.4827	880.059	31.1058	880.059	25.5904	880.059	25.0912	880.059	23.2809
880.076	0.2772	880.07	15.0006	880.072	37.6763	880.072	34.8916	880.072	29.7242	880.072	28.5351
880.088	0.2481	880.083	22.3822	880.085	42.3665	880.085	42.9653	880.085	37.5188	880.085	37.5462
880.101	0.3124	880.096	33.6835	880.098	55.8654	880.098	53.009	880.098	48.1961	880.098	43.723
880.114	0.3997	880.109	48.8761	880.111	63.1036	880.111	69.1266	880.111	58.3759	880.111	57.5427
880.127	0.2435	880.122	65.7009	880.124	76.7147	880.124	76.3534	880.124	70.4775	880.124	67.3337
880.14	0.1807	880.135	75.0254	880.137	81.5972	880.136	80.6813	880.136	81.6868	880.136	75.3866
880.153	0.1792	880.148	70.0553	880.15	79.2147	880.149	76.9317	880.149	80.1767	880.149	76.982
880.166	0.196	880.16	60.488	880.163	71.2821	880.162	69.3766	880.162	76.7191	880.162	71.4738
880.179	0.1057	880.173	53.8518	880.176	70.8333	880.175	57.6204	880.175	69.4951	880.175	64.2809
880.192	0.1838	880.186	46.5294	880.189	68.5203	880.188	53.05	880.188	60.036	880.188	60.9073
880.205	0.2343	880.199	37.5099	880.202	55.3953	880.201	47.1813	880.201	51.4778	880.201	53.3669
880.218	0.1501	880.212	32.0456	880.215	47.6763	880.214	38.0704	880.214	43.7733	880.214	46.2989
880.231	0.2266	880.225	24.3985	880.227	43.0128	880.227	29.0453	880.227	37.6389	880.227	38.4509
880.244	0.196	880.238	16.2261	880.24	35.2778	880.24	24.3629	880.24	32.4568	880.24	31.4453
880.257	0.2251	880.251	11.4312	880.254	25.9669	880.253	21.2402	880.253	26.318	880.253	30.9684
880.27	0.1455	880.264	10.0757	880.266	23.2212	880.266	19.1247	880.266	21.9296	880.266	23.7622
880.283	0.2021	880.277	6.6051	880.279	19.0385	880.279	14.7521	880.279	17.2065	880.279	21.574
880.296	0.2175	880.29	4.8741	880.292	17.7991	880.292	11.398	880.292	16.8204	880.292	15.4953
880.309	0.1562	880.303	4.0749	880.305	17.0673	880.305	8.9691	880.305	11.3337	880.305	15.4508
880.322	0.2511	880.316	2.5867	880.318	12.4199	880.318	7.7342	880.318	11.5654	880.318	13.735
880.335	0.3354	880.329	1.8016	880.331	11.9124	880.331	8.167	880.331	9.8494	880.331	11.0076
880.347	0.3369	880.342	1.6492	880.344	13.4188	880.344	9.9355	880.344	12.0844	880.344	10.816
880.36	0.3017	880.355	2.4624	880.357	14.0118	880.357	9.2676	880.357	11.8914	880.357	11.2438
880.373	0.3492	880.368	3.0385	880.37	16.6987	880.37	12.3531	880.37	13.7489	880.37	12.3223
880.386	0.4686	880.381	5.3202	880.383	19.9893	880.383	15.0617	880.383	16.9491	880.383	15.1522
880.399	0.4257	880.394	10.9031	880.396	22.922	880.395	20.3485	880.395	19.819	880.395	19.3903
880.412	0.4257	880.407	14.5374	880.409	26.3462	880.408	25.2658	880.408	24.4219	880.408	24.8184
880.425	0.5911	880.419	20.2474	880.422	33.1998	880.421	32.3583	880.421	28.6002	880.421	30.135
880.438	0.9234	880.432	27.1377	880.435	39.5299	880.434	40.7529	880.434	37.8105	880.434	35.5007
880.451	0.7167	880.445	36.1459	880.448	44.9092	880.447	49.1363	880.447	45.6437	880.447	41.4412
880.464	0.4747	880.458	48.0091	880.461	56.2714	880.46	56.6317	880.46	54.8754	880.46	49.0485
880.477	0.5942	880.471	53.5948	880.474	59.2094	880.473	54.5685	880.473	60.6109	880.473	49.1287
880.49	0.6524	880.484	47.0688	880.486	57.7083	880.486	54.5499	880.486	57.6423	880.486	50.7866
880.503	0.4793	880.497	38.23	880.5	50.7639	880.499	48.0469	880.499	54.129	880.499	46.1384
880.516	0.3997	880.51	39.4612	880.513	47.735	880.512	43.3571	880.512	48.2347	880.512	45.9735
880.529	0.4824	880.523	30.1423	880.525	45.2297	880.525	35.8654	880.525	44.2066	880.525	41.1738
880.542	0.5222	880.536	23.6304	880.538	38.2906	880.538	28.411	880.538	37.9392	880.538	37.0828
880.555	0.3706	880.549	20.6879	880.551	32.3985	880.551	27.1984	880.551	31.6846	880.551	32.8758
880.568	0.1194	880.562	15.5597	880.564	28.8355	880.564	22.6169	880.564	28.0426	880.564	28.4995
880.581	0.1792	880.575	11.1488	880.577	25.1335	880.577	18.677	880.577	23.6369	880.577	22.6481
880.594	0.2282	880.588	8.3503	880.59	21.047	880.59	15.5244	880.59	19.4629	880.59	21.5339
880.606	0.2358	880.601	6.3792	880.603	17.3237	880.603	12.8493	880.603	16.563	880.603	16.7432
880.619	0.2037	880.614	4.843	880.616	15.3846	880.616	9.6444	880.616	12.2517	880.616	13.7662
880.632	0.2741	880.627	3.6654	880.629	11.5224	880.629	7.6857	880.629	10.051	880.629	12.4025
880.645	0.2511	880.64	2.5923	880.642	11.4156	880.641	6.156	880.641	9.1716	880.641	10.6957
880.658	0.1087	880.653	2.3862	880.655	9.4071	880.654	6.0553	880.654	7.8718	880.654	8.4006
880.671	0.3446	880.665	1.9372	880.668	8.9904	880.667	5.6337	880.667	6.9238	880.667	6.7873
880.684	0.219	880.678	1.4543	880.681	10.6464	880.68	5.8202	880.68	6.8766	880.68	6.9522
880.697	0.3476	880.691	1.2905	880.694	8.7126	880.693	8.3797	880.693	8.8713	880.693	7.4691
880.71	0.4028	880.704	1.9654	880.707	11.9177	880.706	8.2752	880.706	9.5491	880.706	6.4352
880.723	0.4135	880.717	3.7501	880.72	16.25	880.719	12.0807	880.719	11.4924	880.719	10.8427
880.736	0.513	880.73	5.3795	880.733	14.1026	880.732	13.991	880.732	12.9939	880.732	16.0747
880.749	0.6279	880.743	8.7174	880.746	15.4487	880.745	15.5841	880.745	16.4729	880.745	14.4659
880.762	0.6462	880.756	12.1315	880.759	22.6015	880.758	20.938	880.758	19.6088	880.758	18.1425
880.775	0.5191	880.769	17.9205	880.772	26.9177	880.771	26.3291	880.771	22.2384	880.771	20.9769
880.788	0.5344	880.782	24.1641	880.784	30.0588	880.784	33.4142	880.784	28.8362	880.784	26.2356
880.801	0.5712	880.795	29.8345	880.797	33.1944	880.797	36.2982	880.797	31.2857	880.797	31.5879
880.814	0.4073	880.808	29.939	880.81	34.765	880.81	34.7237	880.81	38.188	880.81	36.802
880.827	0.5207	880.821	26.3018	880.823	36.0363	880.823	33.0709	880.823	34.9577	880.823	34.0746
880.84	0.6738	880.834	25.2485	880.836	34.562	880.836	29.3251	880.836	33.8467	880.836	32.1271
880.853	0.4609	880.847	21.6537	880.849	28.9156	880.849	26.5343	880.849	30.4105	880.849	28.1742
880.866	0.6355	880.86	20.2022	880.862	26.2126	880.862	23.5832	880.862	26.6784	880.862	23.4413
880.879	0.4058	880.873	16.8728	880.875	24.4605	880.875	21.229	880.875	24.4863	880.875	23.4592
880.891	0.4763	880.886	12.2811	880.888	24.5887	880.888	18.2927	880.888	22.6031	880.888	21.7657
880.904	0.3782	880.899	8.8614	880.901	17.8686	880.901	14.2633	880.901	16.2498	880.901	17.4607
880.917	0.2389	880.912	5.9104	880.914	18.36	880.913	12.8232	880.913	13.011	880.913	15.2502
880.93	0.4135	880.925	5.2157	880.927	13.328	880.927	10.4652	880.927	10.6988	880.927	13.3206
880.943	0.4502	880.938	4.0664	880.94	8.6752	880.939	7.7678	880.939	10.0124	880.939	11.3953
880.956	0.5191	880.951	3.7473	880.953	10.0855	880.952	5.8314	880.952	8.1721	880.952	8.2267
880.969	0.2527	880.963	3.2192	880.966	7.8739	880.965	5.3688	880.965	8.2794	880.965	6.1188
880.982	0.3124	880.976	1.6548	880.979	7.1154	880.978	4.5667	880.978	5.4352	880.978	5.847
880.995	0.3001	880.989	1.2764	880.992	5.9188	880.991	4.0854	880.991	6.1344	880.991	5.4013
881.008	0.3063	881.002	0.7681	881.005	6.4904	881.004	3.6041	881.004	4.9333	881.004	4.6125
881.021	0.5804	881.015	0.9545	881.018	6.266	881.017	4.0592	881.017	3.6378	881.017	5.6464
881.034	0.4717	881.028	0.7257	881.031	5.2297	881.03	3.9137	881.03	5.7655	881.03	7.1973
881.047	0.3629	881.041	1.2482	881.044	6.0577	881.043	4.9771	881.043	7.563	881.043	5.5662
881.06	0.5528	881.054	2.4088	881.057	8.5096	881.056	6.9694	881.056	7.9919	881.056	6.3639
881.073	0.4962	881.067	4.0099	881.069	9.61	881.069	9.8981	881.069	9.0901	881.069	7.4067
881.086	0.6845	881.08	4.8571	881.082	11.4156	881.082	9.4019	881.082	11.1321	881.082	6.9121
881.099	0.5666	881.093	6.7548	881.095	15.0107	881.095	12.327	881.095	13.1998	881.095	11.9301
881.112	0.6968	881.106	10.1802	881.108	15.2831	881.108	18.6957	881.108	14.6369	881.108	16.0791
881.125	0.7626	881.119	13.3486	881.121	15.3472	881.121	18.7777	881.121	18.2446	881.121	15.1923
881.138	0.5804	881.132	15.5258	881.134	21.4209	881.134	18.0763	881.134	20.3423	881.134	16.605
881.151	0.5988	881.145	15.8477	881.147	20.7265	881.147	19.6321	881.147	18.9696	881.147	18.6283
881.164	0.5574	881.158	14.8396	881.16	20.2778	881.16	18.5614	881.16	18.8152	881.16	16.9794
881.177	0.5421	881.171	12.9674	881.173	18.8889	881.173	16.4571	881.173	19.1669	881.173	16.1059
881.189	0.464	881.184	11.8039	881.186	15.5235	881.186	13.5582	881.186	16.9105	881.186	17.942
881.202	0.415	881.197	10.9144	881.199	14.1987	881.198	13.5656	881.198	14.3237	881.198	15.3973
881.215	0.0291	881.21	8.4886	881.212	12.3397	881.212	9.7788	881.212	14.1092	881.212	12.6877
881.228	0.242	881.223	7.0936	881.225	10.9722	881.225	8.7714	881.225	9.5663	881.225	11.997
881.241	0.2496	881.236	5.9048	881.238	9.1934	881.237	7.3201	881.237	10.2484	881.237	8.9175
881.254	0.2037	881.249	3.6485	881.251	7.6229	881.25	6.8239	881.25	8.4166	881.25	7.2508
881.267	0.2083	881.261	3.64	881.264	8.0716	881.263	5.0815	881.263	7.1211	881.263	6.9076
881.28	0.4181	881.274	1.9824	881.277	7.4947	881.276	5.0032	881.276	5.5124	881.276	6.4887
881.293	0.3583	881.287	1.6802	881.29	6.8964	881.289	3.022	881.289	5.8127	881.289	4.4699
881.306	0.2006	881.3	1.5955	881.303	5.3259	881.302	2.828	881.302	4.663	881.302	4.3362
881.319	0.2083	881.313	0.9997	881.316	3.7286	881.315	2.7758	881.315	4.7617	881.315	3.797
881.332	0.3093	881.326	0.7314	881.329	3.0662	881.328	1.9513	881.328	3.3761	881.328	3.6276
881.345	0.1531	881.339	0.545	881.342	3.4455	881.341	2.2236	881.341	3.1745	881.341	3.2666
881.358	0.4028	881.352	0.7653	881.355	3.3387	881.354	2.1789	881.354	3.8179	881.354	3.231
881.371	0.5926	881.365	0.9573	881.367	3.5737	881.367	2.5781	881.367	3.4147	881.367	3.6321
881.384	0.3093	881.378	1.1973	881.38	3.8462	881.38	3.3093	881.38	4.1182	881.38	3.7479
881.397	0.464	881.391	1.491	881.393	4.0598	881.393	4.1563	881.393	4.5429	881.393	4.0198
881.41	0.6952	881.404	2.8719	881.406	4.8932	881.406	4.6338	881.406	5.1478	881.406	3.6499
881.423	0.6646	881.417	3.1599	881.419	5.4434	881.419	5.3464	881.419	5.8728	881.419	4.666
881.436	0.7825	881.43	3.4819	881.432	7.8526	881.432	5.9732	881.432	6.572	881.432	6.8274
881.449	0.8453	881.443	5.34	881.445	9.9359	881.445	8.6296	881.445	8.3223	881.445	7.3176
881.462	0.7121	881.456	7.8589	881.458	8.344	881.458	9.7676	881.458	11.3165	881.458	8.5031
881.475	0.7014	881.469	9.446	881.471	10.9188	881.471	8.8684	881.471	10.9734	881.471	8.8685
881.487	0.5712	881.482	8.7343	881.484	9.3056	881.484	9.3199	881.484	12.4791	881.484	10.0807
881.5	0.4165	881.495	7.4071	881.497	9.6848	881.497	9.9653	881.497	12.4362	881.497	9.4523
881.513	0.3798	881.508	6.1448	881.51	9.6314	881.51	7.3947	881.51	9.665	881.51	8.2981
881.526	0.3017	881.521	6.6277	881.523	9.1239	881.523	8.1819	881.523	7.5501	881.523	8.922
881.539	0.4763	881.534	5.6252	881.536	7.1581	881.535	6.309	881.535	6.6492	881.535	10.5085
881.552	0.3553	881.547	3.5327	881.549	8.0021	881.548	5.9284	881.548	8.215	881.548	6.6937
881.565	0.2925	881.559	3.5101	881.562	6.5224	881.561	5.727	881.561	7.001	881.561	4.715
881.578	0.464	881.572	3.2249	881.575	4.1506	881.574	4.1451	881.574	6.0529	881.574	5.3166
881.591	0.4686	881.585	2.1913	881.588	4.7382	881.587	2.9064	881.587	4.7445	881.587	4.9557
881.604	0.219	881.598	1.4684	881.601	3.8729	881.6	3.2907	881.6	3.1144	881.6	4.354
881.617	0.2466	881.611	1.0816	881.614	3.6058	881.613	2.552	881.613	3.5434	881.613	3.3379
881.63	0.2511	881.624	0.6213	881.627	2.8526	881.626	1.5483	881.626	3.3418	881.626	2.4511
881.643	0.2649	881.637	0.5535	881.64	2.4199	881.639	1.4998	881.639	2.4838	881.639	2.87
881.656	0.1394	881.65	0.6184	881.653	1.7895	881.652	1.7125	881.652	2.3637	881.652	1.5999
881.669	0.2772	881.663	0.3784	881.666	1.7041	881.665	1.026	881.665	1.9519	881.665	1.8272
881.682	0.1991	881.676	0.562	881.678	1.5705	881.678	1.7647	881.678	1.7417	881.678	2.4422
881.695	0.2665	881.689	0.7483	881.692	1.4797	881.691	1.47	881.691	1.5872	881.691	1.796
881.708	0.34	881.702	0.4885	881.705	2.3504	881.704	1.2237	881.704	1.5229	881.704	1.6133
881.721	0.5544	881.715	0.3191	881.717	2.5641	881.717	2.0893	881.717	2.0505	881.717	1.7559
881.734	0.5161	881.728	0.3982	881.73	2.7831	881.73	2.4661	881.73	2.1535	881.73	2.558
881.747	0.34	881.741	0.8669	881.743	3.4776	881.743	1.6528	881.743	1.4628	881.743	2.919
881.76	0.5253	881.754	1.8694	881.756	4.1132	881.756	2.2572	881.756	2.6468	881.756	2.7274
881.773	0.5681	881.767	2.2874	881.769	3.2372	881.769	3.9212	881.769	3.0672	881.769	2.3575
881.786	0.7044	881.78	2.694	881.782	3.8462	881.782	5.2308	881.782	4.1525	881.782	3.4449
881.799	0.6432	881.793	2.9425	881.795	3.4509	881.795	4.9323	881.795	3.6807	881.795	4.4387
881.812	0.3599	881.806	3.6767	881.808	4.4498	881.808	3.5593	881.808	4.2727	881.808	4.7328
881.824	0.2236	881.819	3.88	881.821	4.7382	881.821	4.1227	881.821	5.7612	881.821	3.6499
881.837	0.5727	881.832	3.7247	881.834	5.2778	881.834	4.0779	881.834	4.2469	881.834	4.4253
881.85	0.6799	881.845	2.6234	881.847	4.4818	881.846	3.8503	881.846	4.4228	881.846	4.7596
881.863	0.392	881.858	2.6996	881.86	3.7233	881.86	2.8915	881.86	3.4404	881.86	4.5011
881.876	0.4257	881.871	1.9344	881.873	3.1357	881.872	2.9512	881.872	4.1483	881.872	3.7257
881.889	0.4977	881.884	1.4571	881.886	3.9263	881.885	2.4773	881.885	3.5391	881.885	3.4226
881.902	0.3262	881.896	1.1239	881.899	2.6175	881.898	2.4214	881.898	3.8008	881.898	2.4957
881.915	0.2404	881.909	0.8782	881.912	2.0246	881.911	2.4214	881.911	2.4152	881.911	1.747
881.928	0.2144	881.922	0.7766	881.925	3.3547	881.924	1.3916	881.924	1.7846	881.924	1.796
881.941	0.2021	881.935	0.8924	881.938	1.5598	881.937	1.3058	881.937	1.7374	881.937	1.4929
881.954	0.2756	881.948	1.0844	881.951	1.3568	881.95	1.7498	881.95	1.6816	881.95	1.5152
881.967	0.539	881.961	0.641	881.964	1.0844	881.963	1.5259	881.963	1.5915	881.963	1.1988
881.98	0.2956	881.974	0.2626	881.977	1.0791	881.976	0.8581	881.976	1.0296	881.976	0.9314
881.993	0.3262	881.987	0.4631	881.99	0.8654	881.989	0.7499	881.989	1.4071	881.989	1.3815
882.006	0.3078	882	0.3699	882.003	0.7585	882.002	0.4291	882.002	1.3041	882.002	0.869
882.019	0.1164	882.013	0.5083	882.015	0.7692	882.015	0.8768	882.015	0.8236	882.015	0.7621
882.032	0.3292	882.026	0.2937	882.029	0.2991	882.028	0.5186	882.028	0.7378	882.028	0.8467
882.045	0.3461	882.039	0.3897	882.042	0.7265	882.041	0.9738	882.041	1.1239	882.041	1.074
882.058	0.513	882.052	0.7173	882.054	1.0203	882.054	0.8096	882.054	1.7288	882.054	0.927
882.071	0.3507	882.065	0.8641	882.067	1.6774	882.067	0.7425	882.067	0.9781	882.067	0.3209
882.084	0.3813	882.078	0.5535	882.08	1.3248	882.08	0.8096	882.08	1.0982	882.08	0.8378
882.097	0.3874	882.091	0.9827	882.093	1.1538	882.093	1.2834	882.093	1.3942	882.093	1.5286
882.11	0.1623	882.104	1.1352	882.106	0.9135	882.106	1.5968	882.106	1.4929	882.106	1.7336
882.123	0.2481	882.117	1.3978	882.119	1.4423	882.119	2.0334	882.119	1.3942	882.119	1.3459
882.136	0.2282	882.13	1.4204	882.132	2.7991	882.132	1.9513	882.132	1.3256	882.132	1.2657
882.149	0.1945	882.143	1.9259	882.145	1.7468	882.145	1.7871	882.145	2.8527	882.145	1.8807
882.162	0.1501	882.156	1.6068	882.158	1.5759	882.158	2.1602	882.158	2.2264	882.158	1.9876
882.174	0.1286	882.169	2.1829	882.171	1.9872	882.171	2.2199	882.171	1.8446	882.171	1.8405
882.187	0.3798	882.182	1.2538	882.184	1.8429	882.184	1.6603	882.184	1.7803	882.184	1.5464
882.2	0.196	882.195	1.5673	882.197	1.2874	882.197	1.3319	882.197	1.7846	882.197	1.4127
882.213	0.3109	882.208	1.3611	882.21	1.2927	882.21	1.7088	882.21	1.5358	882.21	1.1632
882.226	0.3997	882.221	0.7709	882.223	1.64	882.222	0.9327	882.222	1.9948	882.222	1.952
882.239	0.343	882.234	0.4801	882.236	1.2714	882.235	1.0372	882.235	1.2183	882.235	1.3236
882.252	0.3798	882.246	0.8218	882.249	1.0203	882.248	1.2237	882.248	1.2355	882.248	2.1436
882.265	0.3262	882.259	0.6862	882.262	1.6132	882.261	0.7984	882.261	1.0467	882.261	1.2701
882.278	0.3522	882.272	0.3247	882.275	1.4583	882.274	0.6902	882.274	0.6006	882.274	0.7532
882.291	0.2695	882.285	0.1779	882.288	1.2714	882.287	0.6828	882.287	0.8794	882.287	0.9225
882.304	0.6616	882.298	0.305	882.301	2.0139	882.3	0.4141	882.3	0.7679	882.3	0.9359
882.317	1.2833	882.311	0.4716	882.314	1.0791	882.313	0.9103	882.313	0.6349	882.313	1.1854
882.33	1.9479	882.324	0.6213	882.327	0.8921	882.326	0.7163	882.326	0.7464	882.326	1.5018
882.343	2.6171	882.337	0.3699	882.34	1.1645	882.339	0.9029	882.339	1.1325	882.339	1.2567
882.356	2.8667	882.35	0.1214	882.353	1.8056	882.352	0.7611	882.352	1.2612	882.352	0.7576
882.369	5.0214	882.363	0.6156	882.365	1.9979	882.365	1.1976	882.365	0.7722	882.365	1.0161
882.382	6.6706	882.376	0.7737	882.379	1.2393	882.378	1.7349	882.378	1.54	882.378	1.2746
882.395	8.9815	882.389	1.1267	882.391	1.5919	882.391	1.761	882.391	1.0381	882.391	1.7247
882.408	9.1117	882.402	1.5419	882.404	2.0459	882.404	2.052	882.404	0.888	882.404	1.6623
882.421	11.0657	882.415	1.8977	882.417	1.3408	882.417	1.8132	882.417	1.6816	882.417	1.8762
882.434	10.4501	882.428	1.8016	882.43	2.4893	882.43	2.343	882.43	1.6344	882.43	2.3129
882.447	10.3521	882.441	1.5221	882.443	2.3397	882.443	2.6079	882.443	1.4929	882.443	2.2862
882.46	9.1086	882.454	1.5193	882.456	2.1047	882.456	2.0819	882.456	2.1192	882.456	2.0946
882.473	8.9585	882.467	2.2083	882.469	2.6496	882.469	1.9326	882.469	2.5868	882.469	2.6561
882.486	7.6599	882.48	1.6887	882.482	2.5321	882.482	1.3207	882.482	1.8832	882.482	2.4154
882.499	6.8483	882.493	1.3131	882.495	1.5011	882.495	2.0483	882.495	2.4237	882.495	2.9814
882.512	5.3307	882.506	1.234	882.508	1.7201	882.508	1.9438	882.508	2.4666	882.508	2.0545
882.524	4.6293	882.519	1.6096	882.521	1.4263	882.521	1.9326	882.521	2.1449	882.521	1.5108
882.538	3.6983	882.532	0.8246	882.534	1.3675	882.534	1.0521	882.534	1.0167	882.534	1.1988
882.551	3.5421	882.545	0.8952	882.547	1.0684	882.547	1.2014	882.547	1.3642	882.547	1.025
882.563	2.4747	882.558	0.4264	882.56	1.2874	882.56	1.317	882.56	1.1154	882.56	1.2523
882.576	1.5988	882.571	0.4264	882.573	1.3408	882.572	0.8992	882.572	1.2355	882.572	1.2389
882.589	1.9556	882.584	0.5394	882.586	0.9028	882.586	0.97	882.586	1.5701	882.586	1.1008
882.602	1.7014	882.597	0.4603	882.599	1.234	882.598	1.0633	882.598	1.0167	882.598	0.7041
882.615	1.4135	882.61	0.257	882.612	1.2286	882.611	0.8021	882.611	0.5577	882.611	1.123
882.628	1.7335	882.622	0.3163	882.625	0.8868	882.624	0.7126	882.624	0.4504	882.624	1.4662
882.641	1.3308	882.635	0.2146	882.638	0.4754	882.637	0.6678	882.637	1.0896	882.637	0.5838
882.654	2.2144	882.648	0.5958	882.651	0.4113	882.65	0.4701	882.65	0.7336	882.65	0.8111
882.667	3.3935	882.661	0.5337	882.664	1.4476	882.663	1.1193	882.663	0.7636	882.663	0.7309
882.68	4.0566	882.674	0.2739	882.677	0.9455	882.676	1.0073	882.676	0.888	882.676	1.1141
882.693	5.6048	882.687	0.6438	882.69	0.9402	882.689	1.0708	882.689	0.8923	882.689	0.713
882.706	7.7993	882.7	0.7709	882.703	1.0951	882.702	1.3692	882.702	1.5272	882.702	0.615
882.719	8.1775	882.713	0.8105	882.716	1.437	882.715	1.8132	882.715	1.5014	882.715	1.1899
882.732	12.3107	882.726	1.0448	882.729	1.2981	882.728	2.4549	882.728	1.5572	882.728	1.6534
882.745	13.6782	882.739	1.5249	882.742	3.2051	882.741	2.8318	882.741	1.244	882.741	1.9163
882.758	17.5587	882.752	2.0276	882.755	2.3665	882.754	3.0444	882.754	1.776	882.754	2.0723
882.771	15.329	882.765	1.892	882.768	3.0876	882.767	3.4623	882.767	3.3589	882.767	3.3023
882.784	14.7057	882.778	1.5899	882.78	2.4679	882.78	2.9213	882.78	2.7927	882.78	2.099
882.797	12.0243	882.791	1.5729	882.793	2.3451	882.793	2.1154	882.793	2.7069	882.793	2.5224
882.81	11.9554	882.804	1.8242	882.806	1.9872	882.806	1.6976	882.806	1.9476	882.806	1.7826
882.823	10.8099	882.817	1.1889	882.819	2.3558	882.819	1.4178	882.819	2.265	882.819	2.6026
882.836	9.4072	882.83	1.3046	882.832	2.6282	882.832	1.8431	882.832	1.2569	882.832	2.8655
882.849	7.6921	882.843	0.8528	882.845	1.7682	882.845	1.1864	882.845	1.3642	882.845	1.8673
882.862	6.7181	882.856	0.8698	882.858	1.8376	882.858	1.4849	882.858	2.1535	882.858	1.7202
882.875	5.6998	882.869	0.9968	882.871	2.0246	882.871	1.4327	882.871	1.1454	882.871	1.386
882.888	4.1699	882.882	0.7907	882.884	1.5919	882.884	1.2349	882.884	0.9566	882.884	1.5197
882.901	3.0275	882.895	0.5874	882.897	1.1592	882.897	0.791	882.897	1.1454	882.897	1.7113
882.914	2.17	882.908	0.7653	882.91	1.063	882.91	1.1678	882.91	0.7293	882.91	0.9314
882.927	1.8882	882.921	0.4659	882.923	1.5705	882.923	1.3506	882.923	0.4762	882.923	0.7086
882.939	1.3721	882.934	0.3897	882.936	1.2553	882.936	0.9738	882.936	1.0167	882.936	0.6952
882.952	1.6998	882.947	0.3078	882.949	0.6624	882.949	0.7686	882.949	1.0596	882.949	0.6462
882.966	1.2649	882.96	0.4179	882.962	0.8814	882.962	0.5559	882.962	0.7293	882.962	0.2941
882.978	1.7886	882.973	0.3078	882.975	0.7105	882.975	0.444	882.975	0.9523	882.975	0.3922
882.991	2.4027	882.986	0.3191	882.988	0.8494	882.987	0.9327	882.987	1.1583	882.987	0.7621
883.004	3.7656	882.999	0.4546	883.001	1.2233	883	0.6193	883	1.1282	883	1.3147
883.017	4.1837	883.011	0.3586	883.014	1.3355	883.013	0.7947	883.013	1.5486	883.013	0.8779
883.03	4.9969	883.024	0.8811	883.027	1.1912	883.026	1.8468	883.026	1.184	883.026	1.1899
883.043	7.0305	883.038	1.2849	883.04	2.1688	883.039	1.4961	883.039	1.5529	883.039	1.3459
883.056	8.2418	883.051	1.186	883.053	1.9658	883.052	2.0669	883.052	2.0162	883.052	1.8539
883.069	10.6338	883.063	1.2905	883.066	2.3611	883.065	2.4288	883.065	1.9476	883.065	2.4154
883.082	12.7609	883.076	1.3216	883.079	2.2703	883.078	2.7348	883.078	2.5653	883.078	2.7987
883.095	12.2663	883.089	2.5641	883.092	2.6282	883.091	3.6973	883.091	3.2774	883.091	2.714
883.108	11.5419	883.102	3.1063	883.105	2.3451	883.104	3.1899	883.104	3.5219	883.104	2.7007
883.121	9.9417	883.115	2.3071	883.118	2.1955	883.117	2.649	883.117	2.6983	883.117	3.075
883.134	9.5527	883.128	1.9174	883.131	2.5267	883.13	2.4661	883.13	2.132	883.13	3.231
883.147	9.4041	883.141	1.7113	883.144	1.7201	883.143	1.996	883.143	1.9476	883.143	2.9235
883.16	7.7993	883.154	1.9061	883.157	2.5801	883.156	2.093	883.156	3.286	883.156	2.1792
883.173	7.052	883.167	1.3865	883.17	2.1207	883.169	2.1042	883.169	2.694	883.169	2.1302
883.186	5.2939	883.18	1.587	883.183	1.6987	883.182	1.8692	883.182	2.0334	883.182	2.9012
883.199	4.3277	883.193	0.9319	883.196	2.4733	883.195	1.9774	883.195	1.5787	883.195	1.9653
883.212	3.3016	883.206	0.963	883.208	2.0513	883.208	1.1305	883.208	1.244	883.208	1.1008
883.225	3.1225	883.219	0.5478	883.221	1.8803	883.221	1.5931	883.221	1.4414	883.221	1.3949
883.238	2.1654	883.232	0.5337	883.234	1.4637	883.234	1.2163	883.234	1.3642	883.234	1.2968
883.251	1.6814	883.245	0.4942	883.247	1.3515	883.247	1.3655	883.247	1.2011	883.247	0.9091
883.264	1.5865	883.258	0.5337	883.26	1.0897	883.26	1.123	883.26	0.9481	883.26	0.8423
883.277	1.4778	883.271	0.7003	883.273	0.9882	883.273	0.6716	883.273	1.021	883.273	1.123
883.29	0.9877	883.284	0.3869	883.286	0.9295	883.286	0.8357	883.286	0.3174	883.286	1.8138
883.303	1.2481	883.297	0.6297	883.299	0.6838	883.299	0.735	883.299	0.3904	883.299	1.1364
883.316	1.0811	883.31	0.514	883.312	1.2927	883.312	0.832	883.312	1.154	883.312	1.2879
883.329	1.3017	883.323	0.3304	883.325	1.6186	883.325	0.3246	883.325	0.755	883.325	0.8735
883.342	1.6049	883.336	0.4208	883.338	0.7799	883.338	0.929	883.338	0.785	883.338	1.7425
883.355	2.075	883.349	0.5365	883.351	1.1271	883.351	1.0521	883.351	1.1282	883.351	1.2523
883.367	3.1592	883.362	1.0477	883.364	1.2233	883.364	1.2237	883.364	1.7717	883.364	0.9091
883.38	4.957	883.375	0.9573	883.377	1.8857	883.377	1.8282	883.377	2.3208	883.377	1.894
883.394	5.5068	883.388	1.0166	883.39	1.9231	883.39	2.205	883.39	2.7541	883.39	1.8717
883.407	6.3751	883.401	1.234	883.403	1.9979	883.403	2.7646	883.403	1.9776	883.403	2.5402
883.419	7.5267	883.414	2.0078	883.416	3.0929	883.416	3.3466	883.416	2.7369	883.416	3.2132
883.432	6.8177	883.427	2.5133	883.429	4.0224	883.428	3.1414	883.428	3.7579	883.428	3.8861
883.445	6.4854	883.44	3.1769	883.442	4.5299	883.442	3.4623	883.442	3.7021	883.442	3.7212
883.458	6.4808	883.453	2.903	883.455	2.6389	883.455	2.4251	883.455	4.1054	883.455	3.1062
883.471	5.0811	883.466	2.3805	883.468	2.9167	883.467	2.4512	883.467	4.277	883.467	3.3513
883.484	4.1133	883.479	2.0332	883.481	1.9551	883.48	2.149	883.48	3.3718	883.48	3.5608
883.497	4.4348	883.491	1.5193	883.494	3.1303	883.493	2.4773	883.493	2.6726	883.493	3.4137
883.51	4.147	883.505	1.2397	883.507	2.9113	883.506	2.2162	883.506	1.7031	883.506	2.2372
883.523	2.977	883.518	1.1041	883.52	3.0288	883.519	1.5446	883.519	2.5053	883.519	1.8049
883.536	2.0888	883.53	1.4543	883.533	1.7415	883.532	1.47	883.532	2.2564	883.532	2.0678
883.549	2.173	883.543	1.1239	883.546	1.8162	883.545	1.0036	883.545	2.205	883.545	2.0634
883.562	2.2971	883.556	0.6071	883.559	1.2927	883.558	1.1305	883.558	1.4414	883.558	1.9208
883.575	1.4701	883.569	0.5478	883.572	0.9455	883.571	0.7536	883.571	1.6044	883.571	2.1391
883.588	1.6814	883.582	0.4772	883.585	0.8494	883.584	0.5522	883.584	1.1583	883.584	1.1943
883.601	1.6324	883.595	0.2711	883.598	1.1806	883.597	0.679	883.597	0.9481	883.597	0.9983
883.614	0.7764	883.608	0.1158	883.611	1.1432	883.61	0.7723	883.61	1.0296	883.61	1.0963
883.627	0.5635	883.621	0.4236	883.624	0.9936	883.623	0.638	883.623	0.8022	883.623	0.5838
883.64	0.804	883.634	0.4377	883.637	1.2393	883.636	0.9327	883.636	0.725	883.636	0.7532
883.653	0.977	883.647	0.2174	883.65	1.0417	883.649	0.5895	883.649	0.9094	883.649	1.2345
883.666	0.7381	883.66	0.2513	883.663	1.0737	883.662	0.9215	883.662	0.7679	883.662	1.3904
883.679	1.0643	883.673	0.4123	883.676	0.5662	883.675	1.0932	883.675	0.8623	883.675	1.6979
883.692	1.4808	883.686	0.3417	883.688	0.9509	883.688	0.7536	883.688	1.5272	883.688	1.4528
883.705	2.003	883.699	0.5252	883.702	1.9712	883.701	0.9626	883.701	1.5229	883.701	1.6846
883.718	2.0919	883.712	0.9884	883.715	2.3451	883.714	1.1454	883.714	1.2569	883.714	1.1632
883.731	2.5666	883.725	0.7173	883.727	2.3077	883.727	1.3842	883.727	2.2865	883.727	2.6695
883.744	3.415	883.738	1.4458	883.74	2.1848	883.74	2.5669	883.74	2.9686	883.74	1.8138
883.757	3.6064	883.751	1.9767	883.753	1.8056	883.753	2.4512	883.753	2.2736	883.753	2.2416
883.77	3.3797	883.764	2.1208	883.766	1.9765	883.766	2.1901	883.766	4.7016	883.766	2.5982
883.783	2.7886	883.777	1.8016	883.779	3.1998	883.779	2.4699	883.779	4.6158	883.779	3.0705
883.796	3.1745	883.79	2.1688	883.792	2.6175	883.792	2.011	883.792	3.8952	883.792	3.7658
883.809	2.418	883.803	1.8271	883.805	2.9006	883.805	2.205	883.805	3.6335	883.805	3.4627
883.822	2.1409	883.816	1.8158	883.818	2.281	883.818	2.3244	883.818	4.1311	883.818	2.6383
883.835	2.441	883.829	1.4797	883.831	2.6015	883.831	2.6228	883.831	3.2345	883.831	3.0349
883.848	2.0857	883.842	0.9545	883.844	2.5534	883.844	1.3767	883.844	2.1406	883.844	2.6383
883.861	1.196	883.855	0.7963	883.857	1.8964	883.857	1.3357	883.857	2.2135	883.857	1.8004
883.874	1.0735	883.868	1.1126	883.87	1.1432	883.87	1.9699	883.87	2.2822	883.87	1.8539
883.886	0.9525	883.881	1.011	883.883	0.9722	883.883	1.0223	883.883	2.1406	883.883	2.4244
883.899	0.7473	883.894	0.7003	883.896	1.5331	883.896	0.8432	883.896	0.9309	883.896	1.3013
883.913	0.4824	883.907	0.2767	883.909	0.9562	883.909	0.7163	883.909	1.3985	883.909	1.533
883.926	0.7458	883.92	0.3756	883.922	0.7906	883.922	0.9775	883.922	1.2827	883.922	1.4216
883.938	0.5896	883.933	0.4321	883.935	1.1645	883.935	0.6753	883.935	0.7807	883.935	0.9359
883.951	0.5283	883.946	0.5789	883.948	1.3034	883.947	0.776	883.947	1.0682	883.947	1.0562
883.964	0.4426	883.959	0.5055	883.961	0.9882	883.961	0.6044	883.961	0.6907	883.961	1.328
883.977	0.5681	883.972	0.3502	883.974	0.9989	883.973	0.7163	883.973	0.858	883.973	0.8824
883.99	0.683	883.985	0.5648	883.987	1.7094	883.986	0.7984	883.986	1.021	883.986	1.0384
884.003	0.9372	883.997	0.2259	884	1.4209	883.999	0.9887	883.999	1.6173	883.999	1.0517
884.016	0.7488	884.01	0.5704	884.013	0.8226	884.012	0.7051	884.012	1.8532	884.012	1.5018
884.029	0.608	884.024	0.6947	884.026	1.6026	884.025	1.2797	884.025	1.244	884.025	0.8289
884.042	1.0367	884.037	1.042	884.039	1.4316	884.038	1.5558	884.038	1.746	884.038	0.5571
884.055	1.0811	884.049	0.8613	884.052	1.5064	884.051	1.899	884.051	2.1192	884.051	2.6115
884.068	0.7963	884.062	1.0618	884.065	2.2169	884.064	2.6975	884.064	2.7798	884.064	2.6695
884.081	1.5252	884.075	1.6068	884.078	3.3868	884.077	2.3505	884.077	3.4276	884.077	2.7319
884.094	1.7105	884.088	1.8101	884.091	3.7821	884.09	2.5333	884.09	4.3627	884.09	3.6989
884.107	1.5084	884.101	1.9513	884.104	4.2415	884.103	2.3244	884.103	3.7021	884.103	3.3647
884.12	1.3844	884.114	2.1829	884.117	3.4241	884.116	2.3766	884.116	3.7364	884.116	2.6338
884.133	1.4885	884.127	1.9796	884.13	2.8098	884.129	2.6676	884.129	3.7021	884.129	3.075
884.146	1.4272	884.14	1.2962	884.143	2.5694	884.142	2.3057	884.142	3.1444	884.142	3.2889
884.159	1.2006	884.153	1.1917	884.156	2.3024	884.155	2.108	884.155	2.4452	884.155	2.304
884.172	0.9403	884.166	1.2256	884.169	2.8846	884.168	1.4476	884.168	3.685	884.168	2.0857
884.185	1.0321	884.179	0.6693	884.182	2.4306	884.181	1.4178	884.181	2.5996	884.181	3.0082
884.198	0.8223	884.192	0.9036	884.195	2.4947	884.194	1.2275	884.194	2.2307	884.194	1.6979
884.211	0.7289	884.205	0.706	884.208	1.6774	884.207	0.8842	884.207	1.3084	884.207	1.7024
884.224	0.4977	884.218	0.5365	884.221	1.3355	884.22	0.582	884.22	1.5701	884.22	1.9832
884.237	0.1439	884.231	0.7653	884.234	2.2382	884.233	0.8283	884.233	1.6988	884.233	1.3102
884.25	0.3782	884.244	0.2287	884.246	1.0203	884.246	0.9215	884.246	1.8661	884.246	0.7041
884.263	0.4609	884.257	0.2203	884.26	1.1004	884.259	0.791	884.259	1.9218	884.259	0.5704
884.276	0.2848	884.27	0.3643	884.273	1.2019	884.272	0.444	884.272	1.5658	884.272	0.9047
884.289	0.222	884.283	0.4151	884.285	1.1058	884.285	0.4402	884.285	0.8494	884.285	0.9136
884.302	0.2129	884.296	0.3897	884.298	1.2447	884.298	0.3694	884.298	1.3213	884.298	1.1943
884.315	0.2894	884.309	0.2796	884.311	1.2607	884.311	0.3955	884.311	0.6692	884.311	0.7888
884.328	0.4809	884.322	0.3643	884.324	1.688	884.324	1.0223	884.324	0.9481	884.324	1.5464
884.341	0.4257	884.335	0.3445	884.337	1.0791	884.337	1.0745	884.337	0.9824	884.337	1.4929
884.354	0.7733	884.348	0.514	884.35	1.6132	884.35	0.9365	884.35	1.2398	884.35	1.6712
884.367	0.7856	884.361	0.4716	884.363	1.2821	884.363	0.9924	884.363	1.54	884.363	1.5821
884.38	1.0674	884.374	0.9771	884.376	2.2276	884.376	1.0484	884.376	2.2993	884.376	2.4199
884.393	1.2818	884.387	1.1832	884.389	2.6442	884.389	2.787	884.389	1.8618	884.389	1.9163
884.406	1.3415	884.4	1.7085	884.402	3.0235	884.402	2.2721	884.402	2.3894	884.402	3.2577
884.419	0.853	884.413	1.6689	884.415	3.0716	884.415	1.996	884.415	3.3718	884.415	3.3112
884.432	1.5268	884.426	1.7875	884.428	3.6699	884.428	2.925	884.428	3.908	884.428	3.3914
884.445	1.6202	884.439	2.1998	884.441	3.7019	884.441	3.4063	884.441	4.2684	884.441	3.5875
884.458	1.4931	884.452	1.4628	884.454	3.4402	884.454	3.0071	884.454	3.3804	884.454	2.4734
884.471	1.2603	884.465	1.8468	884.467	3.312	884.467	2.5594	884.467	4.071	884.467	2.772
884.484	1.3354	884.478	1.9598	884.48	2.8045	884.48	2.8877	884.48	3.685	884.48	3.4449
884.496	1.0245	884.491	1.3865	884.493	2.5321	884.493	2.5258	884.493	3.4705	884.493	3.5251
884.51	0.9204	884.504	1.4261	884.506	3.1624	884.506	2.7273	884.506	3.183	884.506	2.821
884.523	0.7733	884.517	1.4007	884.519	2.5801	884.519	1.3581	884.519	2.8055	884.519	2.5046
884.535	0.7014	884.53	1.0053	884.532	2.4893	884.532	1.9028	884.532	2.1964	884.532	2.0277
884.548	0.9295	884.543	1.1522	884.545	2.5534	884.545	1.5409	884.545	2.0977	884.545	2.3932
884.562	0.6692	884.556	1.1691	884.558	1.8216	884.558	0.6828	884.558	1.3041	884.558	1.845
884.574	0.5008	884.569	0.4321	884.571	2.297	884.571	0.6977	884.571	1.776	884.571	1.2478
884.587	0.4533	884.582	0.5733	884.584	1.9284	884.583	1.1044	884.583	1.5272	884.583	1.2434
884.6	0.317	884.595	0.4434	884.597	1.4316	884.596	0.485	884.596	1.0596	884.596	1.3548
884.613	0.3155	884.608	0.6551	884.61	0.9776	884.609	0.6119	884.609	1.2183	884.609	1.6534
884.626	0.2848	884.62	0.3671	884.623	1.4637	884.622	0.4999	884.622	0.6907	884.622	0.8868
884.639	0.2389	884.634	0.2852	884.636	1.453	884.635	0.235	884.635	0.9781	884.635	0.9091
884.652	0.3583	884.646	0.4208	884.649	1.031	884.648	0.3544	884.648	0.5748	884.648	0.6685
884.665	0.6508	884.659	0.4518	884.662	0.8868	884.661	0.638	884.661	0.4118	884.661	0.8245
884.678	0.3308	884.673	0.2118	884.675	1.3194	884.674	0.8133	884.674	0.4633	884.674	1.0384
884.691	0.317	884.686	0.593	884.688	1.9872	884.687	0.9103	884.687	1.1668	884.687	1.1498
884.704	0.2511	884.698	0.5591	884.701	1.7521	884.7	1.4886	884.7	1.3813	884.7	0.8958
884.717	0.438	884.712	0.7032	884.714	2.6709	884.713	1.2051	884.713	2.3165	884.713	1.894
884.73	0.7412	884.724	0.9742	884.727	2.7457	884.726	2.3542	884.726	3.3632	884.726	2.2238
884.743	0.6937	884.737	1.7593	884.74	2.9861	884.739	2.4102	884.739	2.694	884.739	2.4377
884.756	0.3292	884.75	1.7706	884.753	3.4081	884.752	2.6825	884.752	3.123	884.752	2.6828
884.769	0.4763	884.763	2.7053	884.766	3.9049	884.765	3.1153	884.765	3.8008	884.765	2.8165
884.782	0.389	884.776	2.8154	884.779	4.9038	884.778	3.4474	884.778	5.2636	884.778	3.9307
884.795	0.2833	884.789	2.7025	884.792	4.4017	884.791	2.4027	884.791	5.0706	884.791	3.5162
884.808	0.3553	884.802	2.6601	884.805	3.0128	884.804	2.6788	884.804	4.8046	884.804	3.0037
884.821	0.3415	884.815	2.0784	884.818	2.9167	884.817	2.2535	884.817	3.6764	884.817	3.436
884.834	0.3001	884.828	1.9174	884.831	3.8301	884.83	2.108	884.83	3.2431	884.83	3.7791
884.847	0.3078	884.841	1.0928	884.844	2.7618	884.843	1.7685	884.843	3.4233	884.843	2.5892
884.86	0.3507	884.854	0.8048	884.857	1.8002	884.856	1.608	884.856	3.6335	884.856	2.4778
884.873	0.4655	884.867	0.641	884.87	2.078	884.869	1.5521	884.869	2.2865	884.869	1.7782
884.886	0.3017	884.88	0.7625	884.883	2.0299	884.882	1.6379	884.882	2.1835	884.882	2.148
884.899	0.3553	884.893	0.6806	884.896	2.11	884.895	1.0969	884.895	1.7931	884.895	2.2862
884.912	0.3767	884.906	0.5365	884.909	1.5438	884.908	2.1901	884.908	1.6258	884.908	1.3993
884.925	0.4043	884.919	0.4716	884.922	1.234	884.921	1.5856	884.921	0.8794	884.921	2.0233
884.938	0.4288	884.932	0.6354	884.935	0.8013	884.934	0.6119	884.934	0.8665	884.934	1.4172
884.951	0.5023	884.945	0.6975	884.947	1.7254	884.947	0.679	884.947	0.8065	884.947	1.0161
884.964	0.5222	884.958	0.2965	884.961	1.7949	884.96	0.8096	884.96	1.1068	884.96	1.3414
884.977	0.7534	884.971	0.192	884.973	1.7254	884.973	0.7051	884.973	1.0596	884.973	1.3993
884.99	0.4456	884.984	0.4151	884.986	1.3248	884.986	1.1902	884.986	1.1111	884.986	1.1765
885.003	0.7611	884.997	0.2598	884.999	1.1485	884.999	1.0894	884.999	1.317	884.999	0.6284
885.016	0.6707	885.01	0.3558	885.012	1.2553	885.012	1.1193	885.012	1.939	885.012	1.64
885.029	0.4472	885.023	1.0364	885.025	2.0887	885.025	1.4289	885.025	1.9004	885.025	1.8049
885.042	0.6003	885.036	1.4035	885.038	2.0887	885.038	2.0371	885.038	1.3985	885.038	1.9475
885.055	0.6095	885.049	1.4741	885.051	2.8312	885.051	2.0222	885.051	2.5181	885.051	3.0884
885.068	0.6064	885.062	1.7169	885.064	3.4188	885.064	2.5855	885.064	3.3761	885.064	3.5117
885.081	0.6263	885.075	2.3212	885.077	5	885.077	3.3205	885.077	3.4748	885.077	3.5697
885.094	0.5099	885.088	2.4286	885.09	5.3739	885.09	4.2122	885.09	4.1783	885.09	3.7658
885.107	0.4364	885.101	4.1229	885.103	5.5021	885.103	3.4921	885.103	4.7059	885.103	4.764
885.12	0.3737	885.114	3.8744	885.116	4.4658	885.116	4.3391	885.116	5.3237	885.116	4.8888
885.133	0.3813	885.127	3.2701	885.129	4.8932	885.129	3.6414	885.129	5.3751	885.129	4.8442
885.146	0.5452	885.14	3.2023	885.142	6.3515	885.142	4.3726	885.142	5.5081	885.142	5.7846
885.159	0.1439	885.153	2.9962	885.155	4.8504	885.155	3.3765	885.155	5.2336	885.155	4.9913
885.172	0.1149	885.166	2.5754	885.168	3.8141	885.168	3.3429	885.168	4.2469	885.168	5.6019
885.185	0.2818	885.179	2.0078	885.181	2.9647	885.181	3.134	885.181	3.6721	885.181	5.2542
885.198	0.3476	885.192	1.5334	885.194	2.5481	885.194	2.2945	885.194	2.9128	885.194	3.6766
885.211	0.3292	885.205	1.1917	885.207	3.2853	885.207	0.9514	885.207	2.6125	885.207	2.9057
885.224	0.2312	885.218	0.8952	885.22	3.7767	885.22	1.7423	885.22	1.9776	885.22	1.9653
885.237	0.2389	885.231	0.802	885.233	2.5855	885.233	1.6453	885.233	2.1921	885.233	1.9252
885.25	0.3262	885.244	0.4829	885.246	2.2703	885.246	0.9215	885.246	2.3508	885.246	1.6578
885.263	0.1164	885.257	0.6834	885.259	1.3034	885.259	0.9999	885.259	1.6216	885.259	2.0188
885.276	0.1394	885.27	0.8246	885.272	1.5598	885.272	1.2872	885.272	1.1583	885.272	1.025
885.289	0.026	885.283	0.5987	885.285	1.2179	885.285	1.1305	885.285	1.6001	885.285	0.5615
885.302	0.0582	885.296	0.6382	885.298	0.8654	885.298	0.9439	885.298	0.9995	885.298	0.7041
885.314	0.2956	885.309	0.2287	885.311	1.2019	885.311	0.8395	885.311	0.9781	885.311	0.8868
885.327	0.4839	885.322	0.2005	885.324	1.9765	885.324	0.8357	885.324	1.3041	885.324	1.4885
885.341	0.4135	885.335	0.192	885.337	2.7831	885.337	1.2014	885.337	1.5529	885.337	1.5063
885.354	0.245	885.348	0.4772	885.35	2.6068	885.35	1.47	885.35	1.7631	885.35	1.5642
885.366	0.2236	885.361	0.4151	885.363	2.7778	885.363	2.3766	885.363	2.0891	885.363	2.3932
885.38	0.4104	885.374	1.0279	885.376	3.6378	885.376	2.7683	885.376	3.3632	885.376	2.0857
885.393	0.3706	885.387	2.149	885.389	4.7863	885.389	4.2197	885.389	3.3847	885.389	2.6204
885.405	0.3599	885.4	3.4423	885.402	5.4113	885.402	3.757	885.402	4.9934	885.402	2.9903
885.418	0.3461	885.413	4.6086	885.415	7.6603	885.415	5.0778	885.415	6.1473	885.415	4.3674
885.431	0.3691	885.426	4.8345	885.428	5.1656	885.428	6.6336	885.428	6.8766	885.428	6.7249
885.444	0.4609	885.439	6.0036	885.441	7.7885	885.441	6.212	885.441	6.7908	885.441	6.1099
885.457	0.3782	885.452	7.4692	885.454	8.8942	885.453	6.1448	885.453	7.0782	885.453	7.7276
885.47	0.4012	885.465	6.9666	885.467	7.89	885.466	5.8837	885.466	8.2536	885.466	7.0814
885.483	0.4165	885.478	5.1875	885.48	7.2703	885.48	6.6634	885.48	7.6745	885.48	6.1857
885.496	0.2282	885.491	4.2471	885.493	6.9284	885.492	5.3949	885.492	6.7221	885.492	7.1126
885.509	0.3568	885.504	4.0015	885.506	6.9712	885.505	4.5667	885.505	5.7569	885.505	6.3684
885.522	0.657	885.516	4.0015	885.519	6.6774	885.518	4.2159	885.518	5.0491	885.518	7.585
885.535	0.5421	885.529	2.7928	885.532	6.6774	885.531	3.7496	885.531	3.8866	885.531	5.0314
885.548	0.2741	885.543	2.2902	885.545	5.7212	885.544	2.8803	885.544	3.9423	885.544	4.4699
885.561	0.3737	885.556	1.7282	885.558	3.9637	885.557	2.3542	885.557	3.5134	885.557	4.2738
885.574	0.3507	885.568	1.1832	885.571	2.8419	885.57	2.1117	885.57	2.6983	885.57	3.3157
885.587	0.5099	885.582	1.0448	885.584	2.922	885.583	1.9401	885.583	2.8742	885.583	3.4538
885.6	0.3047	885.595	1.0985	885.597	1.8697	885.596	1.8841	885.596	2.5138	885.596	2.4555
885.613	0.2129	885.607	0.8189	885.61	2.6816	885.609	1.179	885.609	1.6687	885.609	2.0767
885.626	0.1838	885.62	0.7257	885.623	2.6282	885.622	1.2051	885.622	1.8446	885.622	2.0099
		885.634	0.7229

## Sheet: CtpAFRTM spectra 394-422
undeut		0.5 min		1 min		10 min		60 min		120 min			charge state 6
m/z	inten	m/z	inten	m/z	inten	m/z	inten	m/z	inten	m/z	inten
567.711	0.7193	567.707	0.3282	567.711	0.5823	567.711	0.6289	567.711	0.6842	567.711	0.864
567.721	0.5324	567.718	0.3499	567.721	0.4923	567.721	0.3208	567.721	0.5456	567.721	0.835
567.731	0.5382	567.728	0.3674	567.731	0.4414	567.731	0.3856	567.731	0.2609	567.731	0.5181
567.742	0.6607	567.738	0.4118	567.742	0.3208	567.742	0.4535	567.742	0.3727	567.742	0.436
567.752	0.7495	567.749	0.3602	567.752	0.3412	567.752	0.6763	567.752	0.2877	567.752	0.4135
567.763	0.969	567.759	0.3292	567.763	0.584	567.763	0.3176	567.763	0.2817	567.763	0.362
567.773	0.8952	567.77	0.2095	567.773	0.5755	567.773	0.5689	567.773	0.4383	567.773	0.3202
567.783	0.8407	567.78	0.2518	567.783	0.4533	567.783	0.4519	567.783	0.5769	567.783	0.465
567.794	0.71	567.79	0.3912	567.794	0.6451	567.794	0.4124	567.794	0.6097	567.794	0.5181
567.804	0.9039	567.801	0.3777	567.804	0.494	567.804	0.2844	567.804	0.559	567.804	0.4376
567.815	1.1629	567.811	0.3726	567.814	0.5008	567.814	0.4994	567.814	0.4338	567.814	0.5647
567.825	0.915	567.822	0.3261	567.825	0.3854	567.825	0.4409	567.825	0.5501	567.825	0.4505
567.835	0.9486	567.832	0.2787	567.835	0.4804	567.835	0.3129	567.835	0.6648	567.835	0.3588
567.846	0.9991	567.842	0.2745	567.846	0.4906	567.846	0.4361	567.846	0.4338	567.846	0.3781
567.856	1.178	567.853	0.3726	567.856	0.4431	567.856	0.5404	567.856	0.4934	567.856	0.2655
567.867	1.8369	567.863	0.4489	567.866	0.7368	567.866	0.4804	567.866	0.6142	567.866	0.6773
567.877	4.1237	567.874	0.4066	567.877	1.1187	567.877	0.5231	567.877	0.6097	567.877	0.8527
567.888	6.9313	567.884	0.3272	567.887	1.1696	567.887	0.7	567.887	0.6827	567.887	1.1841
567.898	11.5851	567.894	0.3808	567.898	1.4362	567.898	0.817	567.898	1.2387	567.898	0.9862
567.908	16.2418	567.905	0.5491	567.908	1.1645	567.908	1.0113	567.908	1.2596	567.908	1.0989
567.919	24.4016	567.915	1.4015	567.918	1.6161	567.918	1.5786	567.918	1.8127	567.918	1.8438
567.929	34.6566	567.926	2.2334	567.929	1.5889	567.929	1.6419	567.929	3.0126	567.929	1.3305
567.939	48.1698	567.936	3.1963	567.939	2.5939	567.939	2.2297	567.939	3.193	567.939	1.3804
567.95	57.0483	567.947	4.2222	567.95	2.0371	567.95	3.1036	567.95	4.3587	567.95	2.2267
567.96	53.2212	567.957	4.3667	567.96	1.9505	567.96	2.5789	567.96	4.2141	567.96	2.1462
567.971	46.7021	567.967	4.0509	567.971	1.5329	567.971	2.9124	567.971	3.9592	567.971	1.9323
567.981	39.1844	567.978	3.7412	567.981	1.9098	567.981	2.5284	567.981	3.4986	567.981	2.0288
567.991	30.7483	567.988	2.606	567.991	1.9268	567.991	2.522	567.991	3.5403	567.991	1.6684
568.002	23.3711	567.999	2.2716	568.002	1.5652	568.002	2.1001	568.002	2.5133	568.002	0.9187
568.012	18.3092	568.009	1.6843	568.012	1.1442	568.012	1.1883	568.012	2.3553	568.012	0.9573
568.023	13.8203	568.019	1.0661	568.023	1.0084	568.023	1.1947	568.023	1.8827	568.023	1.057
568.033	12.1378	568.03	0.6791	568.033	0.6587	568.033	1.0335	568.033	1.8618	568.033	1.1761
568.043	12.8699	568.04	0.6698	568.043	1.1544	568.043	1.1741	568.043	1.7098	568.043	1.3482
568.054	16.0694	568.051	0.708	568.054	1.3411	568.054	1.615	568.054	1.762	568.054	1.5928
568.064	21.3949	568.061	0.644	568.064	1.8436	568.064	1.7746	568.064	2.2345	568.064	1.6539
568.075	30.2658	568.071	1.16	568.075	2.1831	568.075	2.0401	568.075	3.0976	568.075	2.3731
568.085	41.0277	568.082	2.1384	568.085	2.3715	568.085	3.1936	568.085	3.7297	568.085	2.653
568.096	58.1502	568.092	3.9507	568.095	3.1371	568.095	4.0564	568.095	5.2978	568.095	3.7004
568.106	84.7527	568.102	5.343	568.106	3.4767	568.106	5.1547	568.106	5.8136	568.106	4.8025
568.116	100	568.113	7.6517	568.116	4.6005	568.116	5.662	568.116	7.0151	568.116	5.3946
568.127	97.784	568.123	8.5094	568.127	4.6684	568.127	5.6051	568.127	8.3522	568.127	4.5628
568.137	87.9388	568.134	7.5042	568.137	4.3	568.137	5.7078	568.137	8.8546	568.137	4.2828
568.148	69.0961	568.144	6.76	568.147	3.424	568.147	4.9856	568.147	7.8782	568.147	4.6078
568.158	52.315	568.154	5.0375	568.158	3.1983	568.158	4.3361	568.158	5.8628	568.158	3.6731
568.168	40.1859	568.165	4.3306	568.168	2.8486	568.168	3.4165	568.168	5.3813	568.168	2.719
568.179	33.2412	568.175	2.5337	568.179	2.3308	568.179	2.8428	568.179	4.2499	568.179	2.3329
568.189	25.1987	568.186	1.9031	568.189	1.8962	568.189	2.1286	568.189	3.4121	568.189	2.0047
568.199	21.0773	568.196	1.4439	568.199	2.4038	568.199	2.0764	568.199	2.555	568.199	1.2614
568.21	19.4686	568.207	1.1064	568.21	2.1186	568.21	2.1128	568.21	2.9575	568.21	1.7617
568.22	20.7951	568.217	0.7947	568.22	2.2951	568.22	2.5442	568.22	2.4492	568.22	1.6974
568.231	24.5647	568.227	0.8948	568.231	2.7569	568.231	2.3482	568.231	3.6477	568.231	2.3924
568.241	30.1654	568.238	1.5048	568.241	3.0319	568.241	3.3517	568.241	4.1724	568.241	3.3835
568.252	39.9763	568.248	2.6431	568.251	3.7788	568.251	4.1133	568.251	4.712	568.251	3.5733
568.262	54.729	568.259	4.5421	568.262	4.0097	568.262	4.7107	568.262	5.8345	568.262	4.7285
568.272	80.37	568.269	6.6073	568.272	4.9043	568.272	6.5058	568.272	8.0854	568.272	5.7389
568.283	95.9459	568.279	10.3743	568.283	5.7345	568.283	8.4116	568.283	9.6461	568.283	5.9432
568.293	95.9575	568.29	11.4466	568.293	5.7599	568.293	9.2491	568.293	10.1529	568.293	6.2441
568.304	84.924	568.3	9.7737	568.303	6.4865	568.303	8.6122	568.303	9.6908	568.303	6.2457
568.314	70.9139	568.311	8.1729	568.314	5.597	568.314	6.9056	568.314	7.3237	568.314	6.3052
568.324	54.2419	568.321	6.0727	568.324	5.6258	568.324	5.5829	568.324	7.8379	568.324	5.2498
568.335	44.5134	568.331	5.0416	568.335	4.3424	568.335	4.5021	568.335	7.3132	568.335	4.3215
568.345	32.0424	568.342	3.2737	568.345	3.2713	568.345	3.3912	568.345	5.5662	568.345	2.822
568.356	22.7476	568.352	2.6947	568.356	2.1831	568.355	3.1526	568.355	4.1128	568.356	3.1663
568.366	18.5222	568.363	2.0105	568.366	1.9285	568.366	2.5805	568.366	3.3808	568.366	2.4455
568.376	16.0485	568.373	1.1869	568.376	2.0762	568.376	2.0669	568.376	3.1453	568.376	2.6402
568.387	16.8189	568.383	1.1177	568.387	2.6686	568.387	2.1396	568.387	3.108	568.387	2.6321
568.397	19.0529	568.394	1.0641	568.397	2.8893	568.397	2.9203	568.397	3.7669	568.397	2.7271
568.408	24.4817	568.404	1.3045	568.408	4.0827	568.408	2.4588	568.408	4.3766	568.408	3.5009
568.418	28.4835	568.415	2.4057	568.418	4.042	568.418	4.4294	568.418	5.3575	568.418	5.0471
568.428	39.7064	568.425	4.9085	568.428	4.9247	568.428	4.216	568.428	6.064	568.428	5.3141
568.439	55.0332	568.435	7.2761	568.439	5.1624	568.439	6.7729	568.439	7.2104	568.439	6.2248
568.449	66.5974	568.446	8.8242	568.449	6.568	568.449	8.6122	568.449	8.5087	568.449	7.9382
568.46	65.0682	568.456	10.171	568.46	7.7631	568.46	8.4732	568.46	10.0918	568.46	7.9833
568.47	55.2277	568.467	9.7695	568.47	7.1638	568.47	8.2804	568.47	10.6851	568.47	7.4411
568.481	47.3489	568.477	8.6456	568.48	6.1147	568.48	6.7444	568.48	9.5954	568.48	5.977
568.491	36.1313	568.487	7.2069	568.491	7.0467	568.491	6.49	568.491	8.4789	568.491	5.5346
568.501	29.1825	568.498	6.1367	568.501	5.1199	568.501	6.0949	568.501	7.1865	568.501	5.1919
568.512	24.516	568.508	3.9115	568.512	4.1676	568.512	5.0457	568.512	6.4635	568.512	4.1059
568.522	17.5306	568.519	2.832	568.522	2.7942	568.522	3.9822	568.522	5.4096	568.522	3.1341
568.533	12.752	568.529	2.0136	568.532	2.5702	568.532	3.7957	568.532	3.9756	568.532	3.2644
568.543	10.9587	568.539	1.5254	568.543	3.1864	568.543	2.3782	568.543	3.2601	568.543	3.2757
568.553	10.8861	568.55	1.0083	568.553	3.4767	568.553	2.816	568.553	3.4643	568.553	3.1872
568.564	11.2519	568.56	1.1219	568.564	3.2322	568.564	2.9866	568.564	4.1664	568.564	3.6924
568.574	13.7187	568.571	1.4119	568.574	3.9724	568.574	3.9743	568.574	3.9398	568.574	4.9521
568.585	17.616	568.581	2.8826	568.584	5.653	568.584	5.8216	568.584	5.5393	568.584	6.1717
568.595	23.3194	568.592	5.0509	568.595	7.5339	568.595	6.9483	568.595	8.0928	568.595	8.0589
568.605	29.6133	568.602	6.8054	568.605	8.9107	568.605	9.1716	568.605	8.8739	568.605	8.4868
568.616	34.7385	568.612	10.6674	568.616	10.5268	568.616	11.1564	568.616	11.5452	568.616	10.6347
568.626	33.7881	568.623	14.0588	568.626	10.9783	568.626	10.4817	568.626	13.665	568.626	12.1696
568.637	31.1756	568.633	11.395	568.636	10.7118	568.636	11.3429	568.636	13.0776	568.636	11.2992
568.647	26.3587	568.644	10.6117	568.647	9.7561	568.647	10.4453	568.647	10.5539	568.647	9.7949
568.657	20.9507	568.654	7.6074	568.657	7.8242	568.657	8.3562	568.657	8.7368	568.657	7.544
568.668	18.0996	568.664	7.0934	568.668	6.4305	568.668	7.868	568.668	7.6605	568.668	8.1908
568.678	13.7117	568.675	5.9137	568.678	5.855	568.678	5.8105	568.678	6.6871	568.678	6.1556
568.689	9.1003	568.685	3.8506	568.688	5.3966	568.688	5.4328	568.688	6.31	568.688	4.3343
568.699	7.253	568.696	2.2293	568.699	4.9366	568.699	4.5732	568.699	5.8449	568.699	4.1203
568.709	6.2242	568.706	1.8732	568.709	3.8739	568.709	3.7483	568.709	4.0233	568.709	5.3141
568.72	6.2817	568.716	1.6905	568.72	5.0452	568.72	4.6617	568.72	3.8951	568.72	4.8266
568.73	6.0553	568.727	1.1569	568.73	5.5443	568.73	4.6222	568.73	4.4839	568.73	5.6906
568.741	6.7891	568.737	2.2231	568.741	6.2726	568.74	5.5908	568.74	5.5855	568.741	7.2512
568.751	7.7708	568.748	3.8878	568.751	8.2605	568.751	8.1461	568.751	8.151	568.751	8.6815
568.761	11.0283	568.758	6.6341	568.761	10.7916	568.761	9.4782	568.761	9.8667	568.761	12.0425
568.772	13.8284	568.769	10.204	568.772	12.9951	568.772	11.9339	568.772	12.7512	568.772	14.6843
568.782	15.8644	568.779	15.579	568.782	16.6398	568.782	14.9553	568.782	15.1765	568.782	17.5448
568.793	15.9422	568.789	19.4833	568.793	17.8468	568.793	18.7968	568.793	18.1489	568.793	20.2317
568.803	14.4699	568.8	19.5979	568.803	15.3174	568.803	17.6859	568.803	18.0639	568.803	19.3259
568.814	11.6403	568.81	16.6885	568.813	14.0391	568.813	14.8652	568.813	14.8172	568.813	16.4637
568.824	10.2852	568.821	13.294	568.824	13.3482	568.824	12.9974	568.824	12.8853	568.824	15.8813
568.834	8.3502	568.831	10.0585	568.834	12.0274	568.834	11.5467	568.834	11.903	568.834	11.8317
568.845	6.2439	568.841	8.5424	568.845	9.6016	568.845	9.7073	568.845	11.4841	568.845	9.523
568.855	4.598	568.852	6.3039	568.855	8.4659	568.855	6.6891	568.855	8.4894	568.855	8.3308
568.866	3.4764	568.862	4.0313	568.865	6.4254	568.865	6.1202	568.865	6.3666	568.865	7.108
568.876	2.9632	568.873	2.9847	568.876	7.4524	568.876	5.7204	568.876	6.8511	568.876	6.5288
568.886	2.576	568.883	2.3149	568.886	7.9804	568.886	5.8516	568.886	5.9806	568.886	7.3381
568.897	2.9638	568.893	1.9403	568.897	9.734	568.897	6.3557	568.897	7.5085	568.897	8.297
568.907	2.8773	568.904	3.1034	568.907	11.6047	568.907	8.6122	568.907	8.8516	568.907	10.3403
568.918	2.7751	568.914	6.1067	568.918	13.8574	568.918	9.5888	568.918	10.8714	568.918	13.9007
568.928	3.8497	568.925	10.0121	568.928	17.7449	568.928	13.8112	568.928	13.6292	568.928	19.099
568.938	5.8503	568.935	16.6338	568.938	21.354	568.938	19.5079	568.938	18.3203	568.938	23.081
568.949	6.9917	568.946	24.9007	568.949	23.7561	568.949	24.2944	568.949	24.1533	568.949	29.2253
568.959	6.3206	568.956	31.896	568.959	29.0237	568.959	29.1663	568.959	27.4864	568.959	33.04
568.97	5.6936	568.966	31.3325	568.97	27.4399	568.97	29.6546	568.97	29.1485	568.97	31.5679
568.98	4.8605	568.977	27.711	568.98	25.1142	568.98	25.7087	568.98	26.0524	568.98	26.553
568.99	4.0599	568.987	23.0295	568.99	21.1129	568.99	22.1532	568.99	24.0057	568.99	23.4108
569.001	3.2529	568.997	17.3119	569.001	17.9605	569.001	18.3101	569.001	22.1066	569.001	19.7844
569.011	2.605	569.008	13.1279	569.011	15.8555	569.011	15.4214	569.011	16.8833	569.011	16.1499
569.022	1.888	569.018	10.0172	569.022	12.737	569.022	12.2721	569.022	14.3522	569.022	12.8196
569.032	2.0238	569.029	6.6207	569.032	11.6608	569.032	9.9823	569.032	12.0073	569.032	11.3104
569.043	1.4706	569.039	4.666	569.042	12.2481	569.042	8.9046	569.042	10.1813	569.042	11.888
569.053	1.2604	569.05	3.0498	569.053	11.7388	569.053	8.124	569.053	10.0933	569.053	11.2364
569.063	1.308	569.06	2.9837	569.063	12.2074	569.063	9.4861	569.063	10.7045	569.063	11.8253
569.074	1.3899	569.07	3.5008	569.074	16.5345	569.074	12.3716	569.074	12.8809	569.074	16.0856
569.084	1.6447	569.081	6.566	569.084	22.1264	569.084	16.5592	569.084	15.8801	569.084	21.7537
569.095	1.9321	569.091	13.132	569.095	25.8764	569.095	19.8034	569.095	19.2058	569.095	26.3535
569.105	2.4604	569.102	22.7344	569.105	29.5024	569.105	28.2324	569.105	25.9168	569.105	34.961
569.115	2.7252	569.112	36.0398	569.115	41.2056	569.115	34.3747	569.115	35.0009	569.115	45.6279
569.126	2.2479	569.122	49.7766	569.126	45.1474	569.126	46.2438	569.126	40.6893	569.126	50.6717
569.136	2.2015	569.133	51.2906	569.136	43.185	569.136	44.4961	569.136	43.0639	569.136	50.0861
569.147	1.8601	569.143	42.517	569.147	39.7932	569.147	40.0303	569.147	40.6028	569.147	43.3738
569.157	1.4189	569.154	34.1707	569.157	36.2758	569.157	34.6165	569.157	37.8123	569.157	39.2261
569.168	1.3434	569.164	26.3858	569.167	30.5244	569.167	30.1713	569.167	31.9391	569.167	31.2734
569.178	1.0944	569.174	18.8466	569.178	27.6521	569.178	25.0845	569.178	26.2551	569.178	25.652
569.188	1.0038	569.185	14.289	569.188	21.8752	569.188	19.8492	569.188	21.8592	569.188	19.4095
569.199	0.9904	569.195	9.753	569.199	18.3289	569.199	15.7628	569.199	16.4778	569.199	17.384
569.209	0.6584	569.206	6.8674	569.209	17.6261	569.209	13.5268	569.209	16.0873	569.209	16.8756
569.22	0.5922	569.216	4.8961	569.22	16.8859	569.219	13.8791	569.219	15.0632	569.22	18.2946
569.23	0.6287	569.227	3.8785	569.23	21.5883	569.23	15.728	569.23	14.3522	569.23	19.8295
569.24	0.6247	569.237	5.4204	569.24	26.1497	569.24	19.0481	569.24	17.6763	569.24	24.5564
569.251	0.6874	569.247	9.9976	569.251	29.3836	569.251	22.5104	569.251	22.0693	569.251	30.0812
569.261	0.9295	569.258	16.9042	569.261	37.1806	569.261	28.9435	569.261	28.0603	569.261	35.0784
569.272	0.9893	569.268	31.0652	569.271	47.244	569.272	40.1994	569.272	37.1892	569.271	48.2761
569.282	1.0566	569.279	46.6638	569.282	61.9247	569.282	53.7167	569.282	50.4248	569.282	61.6266
569.293	0.8482	569.289	67.912	569.292	71.2615	569.292	62.9816	569.292	61.3455	569.292	69.0709
569.303	0.8941	569.299	71.5222	569.303	69.2855	569.303	63.3988	569.303	63.3296	569.303	70.4609
569.313	0.7658	569.31	63.5866	569.313	63.9737	569.313	61.8185	569.313	60.2737	569.313	65.002
569.324	0.5829	569.32	51.1028	569.324	55.2345	569.324	52.3372	569.324	54.1098	569.324	55.6882
569.334	0.6845	569.331	38.8459	569.334	47.098	569.334	43.6791	569.334	45.8291	569.334	45.0374
569.345	0.6317	569.341	30.2003	569.345	37.5881	569.344	34.7018	569.344	37.8958	569.345	39.0218
569.355	0.497	569.352	21.1718	569.355	33.4629	569.355	28.501	569.355	31.6588	569.355	28.2761
569.365	0.317	569.362	13.6191	569.365	29.5585	569.365	23.6418	569.365	26.8872	569.365	23.3658
569.376	0.2752	569.372	8.5878	569.376	24.4861	569.376	19.1255	569.376	21.1899	569.376	24.5226
569.386	0.3031	569.383	6.5753	569.386	25.1091	569.386	17.8787	569.386	19.331	569.386	24.2668
569.397	0.3843	569.393	5.2264	569.396	27.2531	569.396	21.0281	569.396	21.2912	569.396	25.7147
569.407	0.3106	569.404	5.5897	569.407	29.353	569.407	24.8538	569.407	21.8607	569.407	28.1409
569.418	0.2311	569.414	10.911	569.417	35.8345	569.417	29.4618	569.417	28.108	569.417	35.7332
569.428	0.4377	569.424	20.18	569.428	46.1032	569.428	38.2652	569.428	35.3437	569.428	46.051
569.438	0.5713	569.435	33.6381	569.438	54.474	569.438	49.6239	569.438	44.3235	569.438	59.1022
569.449	0.4598	569.445	52.9099	569.449	70.2192	569.449	64.6266	569.449	60.8968	569.449	76.6905
569.459	0.3762	569.456	78.5722	569.459	85.5891	569.459	76.8576	569.459	77.081	569.459	90.9372
569.47	0.3547	569.466	91.0788	569.469	85.382	569.469	84.9373	569.469	81.2653	569.469	92.2323
569.48	0.3553	569.477	78.5722	569.48	78.9295	569.48	80.7892	569.48	77.0661	569.48	83.0907
569.49	0.281	569.487	61.0395	569.49	71.5382	569.49	67.2703	569.49	69.8497	569.49	69.5905
569.501	0.2781	569.497	49.4071	569.501	61.7923	569.501	58.5601	569.501	61.1726	569.501	53.7608
569.511	0.252	569.508	35.6734	569.511	50.1197	569.511	45.0602	569.511	48.3275	569.511	43.9305
569.522	0.2613	569.518	24.9389	569.521	39.1719	569.521	38.8072	569.521	41.1246	569.521	35.3857
569.532	0.1643	569.529	16.6152	569.532	36.2996	569.532	30.9535	569.532	33.075	569.532	29.4152
569.543	0.1968	569.539	11.3971	569.542	30.117	569.542	24.1001	569.542	25.6783	569.542	26.8088
569.553	0.1283	569.549	8.6095	569.553	31.5769	569.553	22.6131	569.553	26.4042	569.553	27.2544
569.563	0.2752	569.56	6.4659	569.563	32.4562	569.563	24.1554	569.563	25.316	569.563	28.688
569.574	0.2624	569.57	6.5897	569.574	38.223	569.574	25.5839	569.574	26.7903	569.574	33.3457
569.584	0.3286	569.581	10.3898	569.584	41.153	569.584	32.4484	569.584	31.9271	569.584	38.5874
569.595	0.2833	569.591	20.0128	569.594	50.0806	569.594	40.5645	569.594	38.1805	569.594	49.7707
569.605	0.2247	569.601	35.4979	569.605	63.2438	569.605	54.2445	569.605	49.9061	569.605	68.0701
569.615	0.3193	569.612	58.3076	569.615	79.943	569.615	74.3687	569.615	61.5825	569.615	86.3454
569.626	0.2758	569.622	87.6555	569.626	97.1786	569.626	88.8183	569.626	85.9803	569.626	99.276
569.636	0.3031	569.633	100	569.636	99.7522	569.636	100	569.636	98.9789	569.636	98.8207
569.647	0.1956	569.643	86.3974	569.646	87.2392	569.646	92.5224	569.646	91.8267	569.646	87.1193
569.657	0.2235	569.654	69.8822	569.657	78.3693	569.657	76.6648	569.657	84.0439	569.657	76.956
569.668	0.2061	569.664	55.9524	569.667	68.0836	569.667	64.2126	569.667	67.3484	569.667	67.0678
569.678	0.1898	569.674	41.0731	569.678	58.8742	569.678	52.2076	569.678	56.4412	569.678	54.5797
569.688	0.1811	569.685	30.0775	569.688	46.3867	569.688	41.8555	569.688	47.1513	569.688	42.8799
569.699	0.1074	569.695	20.7879	569.699	38.0193	569.699	34.5059	569.699	38.4309	569.699	34.2032
569.709	0.1713	569.706	13.8627	569.709	38.0905	569.709	26.8907	569.709	31.9391	569.709	31.518
569.72	0.1927	569.716	9.6209	569.719	34.6376	569.719	24.9976	569.719	28.0082	569.719	28.762
569.73	0.3629	569.726	6.8643	569.73	33.996	569.73	26.2539	569.73	26.835	569.73	31.9652
569.74	0.3878	569.737	5.8869	569.74	37.858	569.74	28.2418	569.74	27.6519	569.74	32.2371
569.751	0.3948	569.747	9.6312	569.751	42.2989	569.751	33.7821	569.751	32.9721	569.751	38.3429
569.761	0.3965	569.758	17.9518	569.761	51.2673	569.761	42.6203	569.761	37.9658	569.761	47.8932
569.772	0.3071	569.768	32.7021	569.771	67.8476	569.771	58.0813	569.771	49.4112	569.771	62.6917
569.782	0.3118	569.779	57.385	569.782	84.7302	569.782	72.395	569.782	69.0686	569.782	82.6064
569.793	0.2729	569.789	83.8306	569.792	95.0634	569.792	91.3056	569.792	87.1176	569.792	96.2851
569.803	0.2723	569.799	98.8905	569.803	100	569.803	97.1019	569.803	100	569.803	100
569.813	0.2258	569.81	87.9847	569.813	93.9939	569.813	91.0875	569.813	95.9648	569.813	89.0966
569.824	0.27	569.82	72.611	569.824	81.2705	569.824	80.0891	569.824	84.5045	569.824	75.5933
569.834	0.3025	569.831	58.1776	569.834	71.9388	569.834	64.4749	569.834	70.0063	569.834	62.3425
569.845	0.2078	569.841	42.5325	569.845	56.7522	569.844	53.0451	569.844	58.6638	569.845	52.7488
569.855	0.1237	569.852	30.6792	569.855	47.5801	569.855	44.9512	569.855	46.1913	569.855	44.3906
569.865	0.0343	569.862	20.4328	569.865	40.6284	569.865	33.3618	569.865	39.4312	569.865	32.4817
569.876	0.0993	569.872	14.9278	569.876	36.1315	569.876	29.8521	569.876	32.8514	569.876	30.358
569.886	0.1771	569.883	9.2298	569.886	33.6021	569.886	23.517	569.886	25.8184	569.886	27.832
569.897	0.1771	569.893	6.4164	569.896	33.1234	569.897	26.4119	569.897	25.24	569.896	26.6205
569.907	0.1991	569.904	5.5659	569.907	34.8346	569.907	26.6616	569.907	27.2554	569.907	28.2793
569.918	0.1945	569.914	9.1627	569.917	37.274	569.917	33.0758	569.917	31.304	569.917	35.6834
569.928	0.2038	569.924	18.6205	569.928	46.9757	569.928	39.3319	569.928	36.3544	569.928	44.3424
569.938	0.3193	569.935	29.419	569.938	60.0591	569.938	49.4106	569.938	43.9926	569.938	53.5741
569.949	0.2044	569.945	45.8248	569.949	77.8566	569.949	65.4151	569.949	57.3147	569.949	68.9985
569.959	0.1196	569.956	70.4406	569.959	84.0342	569.959	82.4784	569.959	74.4693	569.959	81.9677
569.97	0.2671	569.966	91.7084	569.97	92.2301	569.97	91.3309	569.97	86.818	569.97	83.5621
569.98	0.0673	569.977	77.3637	569.98	84.7285	569.98	85.3987	569.98	85.2364	569.98	77.6719
569.99	0.1289	569.987	64.434	569.99	74.38	569.99	74.5299	569.99	78.6313	569.99	71.6499
570.001	0.1602	569.997	50.2523	570.001	61.6243	570.001	63.7006	570.001	65.8264	570.001	59.5045
570.011	0.0784	570.008	36.3225	570.011	55.5622	570.011	51.2184	570.011	55.1458	570.011	46.0381
570.022	0.1103	570.018	27.4932	570.022	44.1917	570.022	40.9453	570.022	43.8912	570.022	38.4635
570.032	0.1736	570.029	19.1665	570.032	38.5082	570.032	33.2954	570.032	37.4575	570.032	33.0464
570.043	0.0656	570.039	11.587	570.042	32.991	570.042	26.6679	570.042	30.514	570.042	26.849
570.053	0.0877	570.05	7.8324	570.053	28.7657	570.053	23.0555	570.053	22.767	570.053	23.4575
570.063	0.148	570.06	5.4875	570.063	26.1395	570.063	21.7234	570.063	22.7774	570.063	22.6884
570.074	0.115	570.07	5.6929	570.074	27.5587	570.074	23.5043	570.074	23.5257	570.074	24.5435
570.084	0.2055	570.081	7.6455	570.084	32.424	570.084	27.9132	570.084	24.5066	570.084	26.7026
570.095	0.234	570.091	13.2135	570.095	38.8069	570.095	35.3465	570.095	33.0004	570.095	36.0422
570.105	0.1591	570.102	22.5919	570.105	50.0008	570.105	43.3883	570.105	36.8598	570.105	41.9677
570.115	0.2229	570.112	37.8221	570.115	59.8384	570.115	53.8889	570.115	46.1004	570.115	54.5073
570.126	0.2456	570.122	55.9999	570.126	73.246	570.126	65.0122	570.126	62.0655	570.126	70.3773
570.136	0.1724	570.133	66.7551	570.136	74.5684	570.136	74.5425	570.136	70.4952	570.136	65.6649
570.147	0.1364	570.143	62.7558	570.147	67.3163	570.147	68.2343	570.147	68.7541	570.147	63.8613
570.157	0.1254	570.154	53.0936	570.157	62.5053	570.157	60.1941	570.157	59.506	570.157	56.7179
570.168	0.1689	570.164	39.7139	570.168	51.1314	570.168	52.4336	570.168	53.7863	570.168	48.4305
570.178	0.097	570.175	31.7928	570.178	45.0252	570.178	41.9045	570.178	45.7844	570.178	40.1384
570.188	0.1039	570.185	23.4011	570.188	36.3047	570.188	36.6455	570.188	37.2294	570.188	30.6122
570.199	0.0882	570.196	15.3592	570.199	30.2647	570.199	26.0627	570.199	28.3227	570.199	24.5129
570.209	0.1533	570.206	10.6612	570.209	24.554	570.209	20.8211	570.209	23.3632	570.209	21.4898
570.22	0.1155	570.216	7.3731	570.22	21.0535	570.22	17.9419	570.22	19.6083	570.22	19.8005
570.23	0.2804	570.227	5.5288	570.23	22.1349	570.23	18.1284	570.23	17.7002	570.23	18.256
570.241	0.2491	570.237	4.5081	570.24	22.9022	570.24	18.2185	570.24	17.9879	570.24	19.1618
570.251	0.1062	570.248	5.889	570.251	27.0189	570.251	19.44	570.251	19.5516	570.251	22.7576
570.261	0.1747	570.258	8.4568	570.261	29.8437	570.261	23.193	570.261	23.484	570.261	24.603
570.272	0.2235	570.268	16.3242	570.272	33.3475	570.272	31.1542	570.272	29.1172	570.272	30.181
570.282	0.1324	570.279	27.6356	570.282	43.438	570.282	39.6969	570.282	34.904	570.282	39.8681
570.293	0.4186	570.289	40.0803	570.293	51.4319	570.293	50.7553	570.293	44.9526	570.293	44.6754
570.303	0.2659	570.3	46.6669	570.303	52.4844	570.303	52.3229	570.303	50.0045	570.303	47.7741
570.314	0.2276	570.31	44.2168	570.313	49.9346	570.313	49.3063	570.313	51.8931	570.313	41.876
570.324	0.1806	570.321	36.6879	570.324	45.9572	570.324	43.2145	570.324	45.5459	570.324	39.4803
570.334	0.1893	570.331	30.5533	570.334	40.7541	570.334	36.478	570.334	39.3283	570.334	35.0977
570.345	0.126	570.341	24.5487	570.345	33.356	570.345	32.2066	570.345	31.471	570.345	30.1649
570.355	0.1057	570.352	17.0559	570.355	27.4738	570.355	26.4767	570.355	25.6797	570.355	23.2709
570.366	0.0621	570.362	12.7656	570.365	22.0212	570.365	20.9033	570.365	23.1516	570.365	16.8579
570.376	0.0795	570.373	8.0666	570.376	18.6446	570.376	16.6351	570.376	18.8644	570.376	15.1347
570.386	0.0569	570.383	5.4751	570.386	16.7196	570.386	13.8254	570.386	15.2943	570.386	13.5677
570.397	0.0935	570.394	3.3676	570.397	15.606	570.397	11.9513	570.397	12.784	570.397	12.8099
570.407	0.1562	570.404	2.5678	570.407	15.5414	570.407	13.6579	570.407	12.7676	570.407	13.0078
570.418	0.112	570.414	3.4946	570.418	17.0998	570.418	13.5426	570.418	12.9927	570.418	15.1106
570.428	0.1068	570.425	6.4669	570.428	21.6969	570.428	15.5621	570.428	16.527	570.428	15.9215
570.439	0.1451	570.435	10.9595	570.438	26.036	570.438	20.6947	570.438	17.6257	570.438	19.4385
570.449	0.1562	570.446	16.7628	570.449	27.7692	570.449	24.7717	570.449	23.9267	570.449	26.812
570.46	0.252	570.456	24.8872	570.459	32.7822	570.459	32.6507	570.459	28.6089	570.459	29.5053
570.47	0.0766	570.466	32.1674	570.47	35.062	570.47	37.0658	570.47	33.9276	570.47	28.8746
570.48	0.1266	570.477	30.769	570.48	33.5563	570.48	35.4651	570.48	33.6295	570.48	26.7798
570.491	0.2444	570.487	26.3703	570.491	29.2936	570.491	30.7181	570.491	30.4872	570.491	25.4863
570.501	0.1417	570.498	20.6238	570.501	26.2023	570.501	27.5734	570.501	27.6847	570.501	23.0006
570.512	0.1045	570.508	15.2901	570.511	22.5423	570.511	23.2673	570.511	23.7762	570.511	19.2326
570.522	0.0732	570.519	10.9027	570.522	17.1576	570.522	17.3667	570.522	18.6885	570.522	15.4646
570.533	0.1051	570.529	9.0141	570.532	15.3988	570.532	12.6987	570.532	15.1198	570.532	11.5984
570.543	0.0644	570.539	5.8425	570.543	12.4247	570.543	10.7835	570.543	11.4036	570.543	9.8254
570.553	0.1045	570.55	3.6091	570.553	11.1464	570.553	10.6744	570.553	9.0901	570.553	8.9438
570.564	0.1823	570.56	2.5007	570.564	9.5625	570.564	9.4055	570.564	8.9217	570.564	7.7258
570.574	0.2404	570.571	1.9527	570.574	8.8139	570.574	8.2203	570.574	8.0466	570.574	8.0557
570.585	0.0935	570.581	2.1808	570.584	11.2499	570.584	8.7371	570.584	7.829	570.584	9.0258
570.595	0.1417	570.592	4.0354	570.595	12.3737	570.595	10.1071	570.595	9.2257	570.595	9.7884
570.606	0.2003	570.602	6.1718	570.605	15.1357	570.605	12.024	570.605	11.66	570.605	11.2992
570.616	0.2096	570.612	10.298	570.616	17.2679	570.616	14.4749	570.616	15.5015	570.616	15.5531
570.626	0.2334	570.623	15.5316	570.626	19.9874	570.626	20.2332	570.626	19.6381	570.626	17.3212
570.637	0.1707	570.633	19.9178	570.637	20.4424	570.636	23.7224	570.636	20.7769	570.637	17.3679
570.647	0.1324	570.644	21.2771	570.647	18.0454	570.647	20.8732	570.647	21.4567	570.647	18.8834
570.658	0.1835	570.654	16.3758	570.657	16.1152	570.657	18.2264	570.657	17.9894	570.657	16.7694
570.668	0.1126	570.665	12.5262	570.668	14.9269	570.668	16.8832	570.668	16.0426	570.668	12.1197
570.678	0.1039	570.675	10.1751	570.678	13.1428	570.678	13.4225	570.678	13.9765	570.678	10.9903
570.689	0.1527	570.685	7.2915	570.689	10.4453	570.689	11.2686	570.689	11.508	570.689	8.9599
570.699	0.0534	570.696	5.5401	570.699	10.048	570.699	9.0515	570.699	8.9485	570.699	7.573
570.71	0.0906	570.706	3.3872	570.71	7.1961	570.71	6.6306	570.71	6.9957	570.71	5.4605
570.72	0.1248	570.717	2.8134	570.72	6.7225	570.72	5.4044	570.72	5.9582	570.72	5.3206
570.731	0.2247	570.727	1.7308	570.73	6.1589	570.73	5.2511	570.73	5.3828	570.73	4.5612
570.741	0.1718	570.738	1.4841	570.741	6.5985	570.741	5.2148	570.741	4.6077	570.741	4.7365
570.751	0.1475	570.748	1.6059	570.751	6.9177	570.751	6.4821	570.751	5.2919	570.751	4.7864
570.762	0.2131	570.758	2.2447	570.762	6.8803	570.762	6.7934	570.762	6.1326	570.762	5.1597
570.772	0.2543	570.769	4.1799	570.772	8.7952	570.772	7.5187	570.772	5.9642	570.772	8.1538
570.783	0.2386	570.779	5.9705	570.783	9.79	570.783	8.5933	570.783	6.9689	570.783	8.4434
570.793	0.2456	570.79	8.5734	570.793	11.8254	570.793	12.2389	570.793	9.8488	570.793	8.3791
570.804	0.1254	570.8	10.8563	570.803	12.0852	570.803	12.8188	570.803	11.7599	570.803	9.8093
570.814	0.1881	570.811	9.9883	570.814	12.4535	570.814	12.9278	570.814	11.3067	570.814	8.8537
570.824	0.1672	570.821	7.7426	570.824	10.0752	570.824	11.0094	570.824	10.4213	570.824	9.2125
570.835	0.1765	570.831	7.2255	570.835	8.3946	570.835	9.7721	570.835	11.5184	570.835	7.248
570.845	0.1376	570.842	5.5711	570.845	7.6952	570.845	7.1205	570.845	8.8113	570.845	5.6037
570.856	0.1271	570.852	3.8114	570.856	5.9399	570.856	5.4154	570.856	6.7885	570.856	5.1114
570.866	0.1329	570.863	3.0766	570.866	5.0435	570.866	3.5207	570.866	5.6854	570.866	3.8388
570.877	0.1388	570.873	1.868	570.876	3.3069	570.876	3.851	570.876	4.1128	570.876	3.4687
570.887	0.1556	570.884	1.5409	570.887	3.2152	570.887	3.2474	570.887	2.9068	570.887	3.0987
570.897	0.1225	570.894	1.0868	570.897	3.7245	570.897	2.4067	570.897	2.7861	570.897	2.97
570.908	0.1016	570.904	0.7132	570.908	3.8756	570.908	2.462	570.908	3.1543	570.908	2.4455
570.918	0.1376	570.915	0.7689	570.918	3.5242	570.918	2.4715	570.918	3.3764	570.918	2.5356
570.929	0.1666	570.925	1.4552	570.929	3.0947	570.929	3.6077	570.929	3.4136	570.929	2.8976
570.939	0.0882	570.936	1.8412	570.939	4.1812	570.939	4.0375	570.939	2.9381	570.939	3.4189
570.949	0.2293	570.946	2.9496	570.949	5.0622	570.949	5.3333	570.949	4.1873	570.949	4.5724
570.96	0.1951	570.957	4.3161	570.96	5.5511	570.96	5.4613	570.96	4.788	570.96	6.2891
570.97	0.1724	570.967	4.5266	570.97	5.8397	570.97	5.5766	570.97	5.0683	570.97	5.0792
570.981	0.1068	570.977	4.7114	570.981	6.3032	570.981	5.6177	570.981	5.271	570.981	4.2812
570.991	0.1927	570.988	4.5174	570.991	5.4085	570.991	5.0441	570.991	5.0966	570.991	4.0222
571.002	0.1208	570.998	3.4977	571.002	4.8161	571.001	4.5463	571.001	5.2367	571.002	3.2853
571.012	0.0453	571.009	3.4017	571.012	4.227	571.012	4.1607	571.012	4.5108	571.012	2.7882
571.023	0.0192	571.019	2.4047	571.022	3.2356	571.022	2.8681	571.022	3.7475	571.022	2.7978
571.033	0.0563	571.03	1.868	571.033	3.4919	571.033	2.5205	571.033	3.1349	571.033	2.5726
571.043	0.0662	571.04	1.255	571.043	2.3036	571.043	2.0827	571.043	2.4909	571.043	1.9339
571.054	0.1283	571.051	0.9258	571.054	2.1237	571.054	2.029	571.054	1.8738	571.054	1.3724
571.064	0.0929	571.061	0.5429	571.064	1.5703	571.064	1.5565	571.064	1.0569	571.064	1.123
571.075	0.0499	571.071	0.4964	571.075	1.959	571.074	1.4111	571.074	1.7441	571.075	0.9862
571.085	0.1219	571.082	0.7854	571.085	1.903	571.085	1.2199	571.085	1.5846	571.085	1.5317
571.096	0.1329	571.092	0.7823	571.095	2.0558	571.095	1.8236	571.095	1.7173	571.095	1.8743
571.106	0.1718	571.103	1.1033	571.106	1.9539	571.106	2.1886	571.106	1.8887	571.106	1.9918
571.116	0.2404	571.113	1.8443	571.116	2.2934	571.116	1.9895	571.116	2.1257	571.116	2.4487
571.127	0.2433	571.124	2.3872	571.127	3.0574	571.127	2.6864	571.127	2.4805	571.127	1.9065
571.137	0.2125	571.134	3.0611	571.137	3.2186	571.137	3.3532	571.137	3.032	571.137	2.5082
571.148	0.1817	571.144	2.5007	571.148	2.5209	571.148	2.6532	571.148	2.9172	571.148	2.423
571.158	0.0987	571.155	2.1653	571.158	2.801	571.158	3.3106	571.158	2.9784	571.158	2.3441
571.169	0.0488	571.165	1.4851	571.168	2.8689	571.168	2.7907	571.168	2.4715	571.168	1.8196
571.179	0.0662	571.176	1.4924	571.179	2.3444	571.179	1.8283	571.179	1.7992	571.179	0.9879
571.189	0.0517	571.186	1.0135	571.189	1.2851	571.189	1.8868	571.189	2.0452	571.189	1.3289
571.2	0.0685	571.196	0.5522	571.2	1.8572	571.2	1.4001	571.2	1.9945	571.2	1.4335
571.21	0.0801	571.207	0.5243	571.21	1.4565	571.21	1.31	571.21	1.3938	571.21	1.3869
571.221	0.0743	571.217	0.5934	571.221	1.2053	571.221	1.2199	571.221	0.8467	571.221	1.4206
571.231	0.1167	571.228	0.2797	571.231	0.6858	571.231	0.6795	571.231	0.8497	571.231	0.9557
571.242	0.1498	571.238	0.3447	571.241	1.0559	571.241	0.8991	571.241	0.6976	571.241	1.2678
571.252	0.0888	571.249	0.5377	571.252	1.1764	571.252	1.0113	571.252	0.8094	571.252	0.9879
571.263	0.1469	571.259	0.4634	571.262	1.1917	571.262	1.0414	571.262	0.9033	571.262	0.6629
571.273	0.0737	571.269	0.6832	571.273	0.9574	571.273	1.1204	571.273	1.1284	571.273	1.0249
571.283	0.108	571.28	0.6977	571.283	1.1255	571.283	1.0904	571.283	1.0405	571.283	1.4657
571.294	0.1382	571.29	0.9939	571.294	1.3835	571.294	1.4001	571.294	1.5548	571.294	1.8019
571.304	0.1434	571.301	1.1425	571.304	1.6636	571.304	1.5581	571.304	1.8484	571.304	1.6813
571.315	0.0993	571.311	1.1972	571.314	2.0066	571.314	1.1962	571.314	1.6174	571.314	1.5526
571.325	0.0331	571.322	0.8989	571.325	1.2375	571.325	1.4696	571.325	1.9245	571.325	1.2517
571.336	0.0453	571.332	0.8566	571.335	0.825	571.335	0.8865	571.335	1.7471	571.335	1.1986
571.346	0.0656	571.342	0.9185	571.346	1.1645	571.346	0.7237	571.346	1.1538	571.346	1.2614
571.356	0.0673	571.353	0.3922	571.356	1.1527	571.356	0.828	571.356	1.0435	571.356	0.8591
571.367	0.0395	571.363	0.2704	571.367	0.7469	571.367	0.7759	571.367	0.8676	571.367	0.473
571.377	0.0389	571.374	0.3654	571.377	0.8114	571.377	0.335	571.377	0.8154	571.377	0.5583
571.388	0.0505	571.384	0.3107	571.388	0.3955	571.388	0.6858	571.388	0.8631	571.388	0.2687
571.398	0.054	571.395	0.2343	571.398	0.3599	571.398	0.7601	571.398	0.5784	571.398	0.3958
571.409	0.0319	571.405	0.1538	571.408	0.5025	571.408	0.5831	571.408	0.4949	571.408	0.4151
571.419	0.061	571.415	0.226	571.419	0.5398	571.419	0.6147	571.419	0.5188	571.419	0.5261
571.429	0.0714	571.426	0.2198	571.429	0.3989	571.429	0.403	571.429	0.793	571.429	0.4038
571.44	0.079	571.436	0.226	571.44	0.7639	571.44	0.5389	571.44	0.5277	571.44	0.547
571.45	0.0906	571.447	0.323	571.45	0.7503	571.45	0.6985	571.45	0.6261	571.45	0.6773
571.461	0.0168	571.457	0.355	571.461	1.0016	571.461	0.7759	571.461	0.474	571.461	0.5374
571.471	0.072	571.468	0.3292	571.471	0.9982	571.471	0.6763	571.471	0.8765	571.471	0.4376
571.482	0.0296	571.478	0.4696	571.481	0.752	571.481	0.4488	571.481	0.9242	571.481	0.3749
571.492	0.036	571.489	0.4252	571.492	0.825	571.492	0.7648	571.492	0.5366	571.492	0.4183
571.503	0.0493	571.499	0.515	571.502	0.8878	571.502	0.847	571.502	0.6306	571.502	0.2655
571.513	0.061	571.51	0.4675	571.513	0.3022	571.513	0.482	571.513	0.2519	571.513	0.6838
571.523	0.1242	571.52	0.2983	571.523	0.4108	571.523	0.4677	571.523	0.5724	571.523	0.1657
571.534	0.0766	571.53	0.4221	571.534	0.5755	571.534	0.4725	571.534	0.4517	571.534	0.2478
571.544	0.0302	571.541	0.1868	571.544	0.7639	571.544	0.2623	571.544	0.395	571.544	0.2156
571.555	0.0569	571.551	0.2456	571.554	0.3938	571.554	0.1722	571.554	0.246	571.554	0.2494
571.565	0.0528	571.562	0.2105	571.565	0.2818	571.565	0.1833	571.565	0.3742	571.565	0.1786
571.576	0.011	571.572	0.2322	571.575	0.2818	571.575	0.2923	571.575	0.4144	571.575	0.354
571.586	0.0569	571.582	0.256	571.586	0.2529	571.586	0.3872	571.586	0.3443	571.586	0.1705
571.596	0.0697	571.593	0.2085	571.596	0.4108	571.596	0.2244	571.596	0.4934	571.596	0.2719
571.607	0.0894	571.603	0.1672	571.607	0.382	571.607	0.2592	571.607	0.3145	571.607	0.2993
571.617	0.0906	571.614	0.256	571.617	0.4295	571.617	0.3287	571.617	0.5038	571.617	0.3636
571.628	0.0888	571.624	0.2064	571.628	0.4482	571.628	0.2734	571.628	0.2519	571.628	0.2783
571.638	0.079	571.635	0.3107	571.638	0.4651	571.638	0.3556	571.638	0.3086	571.638	0.3652
571.649	0.1695	571.645	0.3963	571.648	0.4295	571.648	0.3445	571.648	0.4293	571.648	0.7562
571.659	0.0906	571.656	0.4799	571.659	0.64	571.659	0.4061	571.659	0.5739	571.659	0.5148
571.669	0.0993	571.666	0.2229	571.669	0.6875	571.669	0.7553	571.669	0.3786	571.669	0.7578
571.68	0.1777	571.676	0.5067	571.68	0.2445	571.68	0.2718	571.68	0.2281	571.68	0.8012
571.69	0.3675	571.687	0.1724	571.69	0.4159	571.69	0.3808	571.69	0.2668	571.69	0.6082
571.701	0.162	571.697	0.2683	571.701	0.1154	571.701	0.3287	571.701	0.3518	571.701	0.5663
571.711	0.1538	571.708	0.3179	571.711	0.2343	571.711	0.1928	571.711	0.2937	571.711	0.4746
571.722	0.2746	571.718	0.1579	571.721	0.3361	571.721	0.3445	571.721	0.2952	571.721	0.5374
571.732	0.2049	571.729	0.2229	571.732	0.438	571.732	0.3982	571.732	0.4144	571.732	0.5068
571.742	0.1184	571.739	0.2126	571.742	0.46	571.742	0.2007	571.742	0.5277	571.742	0.4264
571.753	0.1242	571.75	0.2405	571.753	0.4278	571.753	0.2702	571.753	0.474	571.753	0.4875
571.763	0.1858	571.76	0.224	571.763	0.5313	571.763	0.3176	571.763	0.3622	571.763	0.4569
571.774	0.1515	571.77	0.2983	571.774	0.5772	571.774	0.3002	571.774	0.483	571.774	0.3475
571.784	0.1132	571.781	0.4355	571.784	0.3904	571.784	0.335	571.784	0.4502	571.784	0.4971
571.795	0.1028	571.791	0.4985	571.794	0.4227	571.794	0.5878	571.794	0.3906	571.794	0.391
571.805	0.0941	571.802	0.6399	571.805	0.5517	571.805	0.7696	571.805	0.6127	571.805	0.3861
571.816	0.1231	571.812	0.5728	571.815	0.4821	571.815	0.4978	571.815	0.7886	571.815	0.222
571.826	0.1411	571.822	0.4582	571.826	0.4363	571.826	0.4504	571.826	0.3742	571.826	0.3363
571.836	0.0894	571.833	0.385	571.836	0.3887	571.836	0.3508	571.836	0.3175	571.836	0.3877
571.847	0.0093	571.843	0.161	571.847	0.3854	571.847	0.3208	571.847	0.5411	571.847	0.1866
571.857	0.0105	571.854	0.2456	571.857	0.3446	571.857	0.3397	571.857	0.1997	571.857	0.2236
571.868	0.0412	571.864	0.2694	571.868	0.2394	571.868	0.2386	571.868	0.1699	571.868	0.5889
571.878	0.0581	571.875	0.1259	571.878	0.2733	571.878	0.0838	571.878	0.2236	571.878	0.2896
571.889	0.1086	571.885	0.0888	571.888	0.2546	571.888	0.3271	571.888	0.1744	571.888	0.2606
571.899	0.1022	571.896	0.1631	571.899	0.1494	571.899	0.3018	571.899	0.3294	571.899	0.3298
571.909	0.0999	571.906	0.1342	571.909	0.0934	571.909	0.2307	571.909	0.5173	571.909	0.4119
571.92	0.1045	571.917	0.1187	571.92	0.2241	571.92	0.2576	571.92	0.1655	571.92	0.2816
571.93	0.1451	571.927	0.2508	571.93	0.3582	571.93	0.2781	571.93	0.2161	571.93	0.1754
571.941	0.0621	571.937	0.3313	571.941	0.4057	571.941	0.1865	571.941	0.234	571.941	0.2285
571.951	0.2073	571.948	0.2353	571.951	0.4787	571.951	0.3224	571.951	0.2638	571.951	0.428
571.962	0.1614	571.958	0.2735	571.962	0.4091	571.962	0.4235	571.962	0.3697	571.962	0.3845
571.972	0.2148	571.969	0.2756	571.972	0.236	571.972	0.2149	571.972	0.5322	571.972	0.5792
571.982	0.1463	571.979	0.2621	571.982	0.1494	571.982	0.3397	571.982	0.553	571.982	0.2944
571.993	0.1393	571.99	0.2879	571.993	0.3242	571.993	0.3824	571.993	0.3354	571.993	0.2799
572.003	0.1399	572	0.1951	572.003	0.4855	572.003	0.512	572.003	0.3637	572.003	0.1464
572.014	0.1852	572.01	0.2787	572.014	0.3124	572.014	0.4519	572.014	0.2415	572.014	0.1255
572.024	0.1417	572.021	0.1909	572.024	0.4278	572.024	0.2765	572.024	0.1953	572.024	0.2558
572.035	0.2049	572.031	0.2332	572.034	0.2699	572.034	0.2434	572.034	0.3294	572.034	0.5181
572.045	0.1811	572.042	0.0898	572.045	0.2428	572.045	0.2402	572.045	0.2251	572.045	0.4988
572.056	0.0656	572.052	0.1197	572.056	0.2377	572.055	0.275	572.055	0.4591	572.056	0.1979
572.066	0.1533	572.063	0.1878	572.066	0.2394	572.066	0.1801	572.066	0.1461	572.066	0.1754
572.077	0.2833	572.073	0.1579	572.076	0.2512	572.076	0.2023	572.076	0.2475	572.076	0.3829
572.087	0.1875	572.083	0.2095	572.087	0.3056	572.087	0.3571	572.087	0.3622	572.087	0.3153
572.097	0.2258	572.094	0.2136	572.097	0.6638	572.097	0.3887	572.097	0.477	572.097	0.4038
572.108	0.2189	572.104	0.2394	572.108	0.3174	572.108	0.3018	572.108	0.3414	572.108	0.3829
572.118	0.27	572.115	0.2838	572.118	0.4821	572.118	0.3808	572.118	0.392	572.118	0.259
572.129	0.1562	572.125	0.483	572.129	0.528	572.129	0.3777	572.129	0.2683	572.129	0.4328
572.139	0.1788	572.136	0.3499	572.139	0.4142	572.139	0.1912	572.139	0.3056	572.139	0.4778
572.15	0.126	572.146	0.3189	572.149	0.5398	572.149	0.4899	572.149	0.2907	572.149	0.3523
572.16	0.2618	572.157	0.3829	572.16	0.2445	572.16	0.4172	572.16	0.1595	572.16	0.3009
572.17	0.1562	572.167	0.4087	572.17	0.3073	572.17	0.3287	572.17	0.3071	572.17	0.2397
572.181	0.1777	572.177	0.1858	572.181	0.2648	572.181	0.1643	572.181	0.4725	572.181	0.1818
572.191	0.1028	572.188	0.2302	572.191	0.3073	572.191	0.2797	572.191	0.243	572.191	0.2075
572.202	0.0882	572.198	0.1631	572.202	0.3022	572.202	0.2702	572.202	0.1446	572.202	0.4827
572.212	0.1324	572.209	0.1672	572.212	0.2903	572.212	0.2228	572.212	0.2206	572.212	0.4424
572.223	0.2078	572.219	0.2601	572.222	0.2631	572.222	0.2007	572.222	0.161	572.222	0.3186
572.233	0.2154	572.23	0.1507	572.233	0.2139	572.233	0.1501	572.233	0.4084	572.233	0.3797
572.244	0.2496	572.24	0.1135	572.243	0.3514	572.243	0.2671	572.243	0.5933	572.243	0.436
572.254	0.2322	572.251	0.2436	572.254	0.4176	572.254	0.3808	572.254	0.3891	572.254	0.4183
572.264	0.2729	572.261	0.4809	572.264	0.5195	572.264	0.4456	572.264	0.5038	572.264	0.6275
572.275	0.4047	572.271	0.5325	572.275	0.7028	572.275	0.3018	572.275	0.4874	572.275	0.465
572.285	0.2978	572.282	0.6079	572.285	0.4533	572.285	0.2781	572.285	0.4889	572.285	0.5309
572.296	0.4238	572.292	0.6667	572.296	0.6773	572.295	0.4488	572.295	0.3011	572.296	0.7562
572.306	0.2543	572.303	0.6327	572.306	0.6994	572.306	0.6021	572.306	0.5381	572.306	0.5277
572.317	0.2067	572.313	0.7183	572.316	0.5636	572.316	0.5594	572.316	0.5009	572.316	0.4376
572.327	0.2514	572.324	0.5026	572.327	0.5704	572.327	0.2876	572.327	0.5158	572.327	0.6468
572.337	0.2734	572.334	0.4489	572.337	0.3701	572.337	0.1896	572.337	0.4636	572.337	0.3443
572.348	0.2316	572.345	0.3664	572.348	0.2054	572.348	0.3002	572.348	0.3011	572.348	0.333
572.358	0.2258	572.355	0.2013	572.358	0.3361	572.358	0.3508	572.358	0.1923	572.358	0.1158
572.369	0.1881	572.365	0.1837	572.369	0.2801	572.369	0.354	572.369	0.3801	572.369	0.1303
572.379	0.1846	572.376	0.0671	572.379	0.3344	572.379	0.3571	572.379	0.2773	572.379	0.1319
572.39	0.1318	572.386	0.1166	572.389	0.2343	572.389	0.3698	572.389	0.401	572.389	0.2655
572.4	0.2096	572.397	0.1177	572.4	0.3056	572.4	0.2434	572.4	0.3145	572.4	0.2059
572.411	0.2357	572.407	0.0681	572.41	0.2207	572.41	0.177	572.41	0.2847	572.41	0.1866
572.421	0.2003	572.418	0.1476	572.421	0.3446	572.421	0.3002	572.421	0.1416	572.421	0.4167
572.432	0.2711	572.428	0.2838	572.431	0.3735	572.431	0.3413	572.431	0.2668	572.431	0.2027
572.442	0.2102	572.438	0.5336	572.442	0.4583	572.442	0.3935	572.442	0.4412	572.442	0.103
572.452	0.2322	572.449	0.4386	572.452	0.4855	572.452	0.3698	572.452	0.4397	572.452	0.2413
572.463	0.1736	572.459	0.4066	572.463	0.3904	572.463	0.1722	572.463	0.3965	572.463	0.3877
572.473	0.1771	572.47	0.4428	572.473	0.4923	572.473	0.4298	572.473	0.2728	572.473	0.2204
572.484	0.0813	572.48	0.3468	572.484	0.6298	572.484	0.4314	572.484	0.4174	572.484	0.3861
572.494	0.1498	572.491	0.2983	572.494	0.3599	572.494	0.4314	572.494	0.2713	572.494	0.2703
572.505	0.0952	572.501	0.3272	572.504	0.1647	572.504	0.5167	572.504	0.2937	572.504	0.1577
572.515	0.0755	572.512	0.1538	572.515	0.2818	572.515	0.3366	572.515	0.2027	572.515	0.1142
572.525	0.1086	572.522	0.1527	572.525	0.2309	572.525	0.3429	572.525	0.3607	572.525	0.1078
572.536	0.0621	572.532	0.1693	572.536	0.163	572.536	0.2007	572.536	0.2296	572.536	0.2236
572.546	0.0528	572.543	0.0475	572.546	0.1833	572.546	0.1628	572.546	0.1267	572.546	0.3523
572.557	0.1504	572.553	0.0413	572.557	0.2428	572.557	0.305	572.557	0.3712	572.557	0.1915
572.567	0.1068	572.564	0.0382	572.567	0.1392	572.567	0.2102	572.567	0.3339	572.567	0.2413
572.578	0.0952	572.574	0.1765	572.577	0.2495	572.577	0.2734	572.577	0.4248	572.577	0.1255
572.588	0.1184	572.585	0.2374	572.588	0.1816	572.588	0.2228	572.588	0.2281	572.588	0.2574
572.599	0.2351	572.595	0.3024	572.598	0.4176	572.598	0.1596	572.598	0.4189	572.598	0.3234
572.609	0.2531	572.606	0.5439	572.609	0.3225	572.609	0.4504	572.609	0.1953	572.609	0.4054
572.62	0.1585	572.616	0.5749	572.619	0.3039	572.619	0.2291	572.619	0.3503	572.619	0.4167
572.63	0.238	572.626	0.3375	572.63	0.4312	572.63	0.2671	572.63	0.3429	572.63	0.5229
572.64	0.198	572.637	0.2405	572.64	0.219	572.64	0.4361	572.64	0.3727	572.64	0.3717
572.651	0.1974	572.647	0.3561	572.651	0.2156	572.651	0.5136	572.651	0.4204	572.651	0.5052
572.661	0.162	572.658	0.323	572.661	0.1765	572.661	0.3318	572.661	0.1834	572.661	0.4247
572.672	0.1637	572.668	0.1899	572.672	0.0849	572.672	0.2623	572.672	0.1312	572.672	0.2059
572.682	0.1364	572.679	0.1558	572.682	0.309	572.682	0.3002	572.682	0.3056	572.682	0.2317
572.693	0.0737	572.689	0.2353	572.692	0.2784	572.692	0.3018	572.692	0.085	572.692	0.2124
572.703	0.1022	572.7	0.13	572.703	0.2377	572.703	0.1849	572.703	0.1908	572.703	0.1126
572.713	0.0993	572.71	0.2384	572.713	0.2801	572.713	0.2844	572.713	0.1446	572.713	0.251
572.724	0.1318	572.721	0.2714	572.724	0.1833	572.724	0.2023	572.724	0.1401	572.724	0.1561
572.734	0.0546	572.731	0.1982	572.734	0.1358	572.734	0.1959	572.734	0.3175	572.734	0.214
572.745	0.1057	572.741	0.2074	572.745	0.1952	572.745	0.1801	572.745	0.3876	572.745	0.4923
572.755	0.0772	572.752	0.4809	572.755	0.1681	572.755	0.2686	572.755	0.5441	572.755	0.3861
572.766	0.1777	572.762	0.3808	572.765	0.1664	572.765	0.3982	572.765	0.2489	572.765	0.5309
572.776	0.2891	572.773	0.3788	572.776	0.292	572.776	0.2655	572.776	0.4174	572.776	0.3523
572.787	0.2467	572.783	0.2745	572.786	0.3242	572.786	0.4267	572.786	0.3727	572.786	0.5052
572.797	0.2763	572.794	0.5934	572.797	0.3582	572.797	0.4393	572.797	0.2638	572.797	0.3089
572.808	0.216	572.804	0.6574	572.807	0.4567	572.807	0.6937	572.807	0.3369	572.807	0.2317
572.818	0.0987	572.814	0.5841	572.818	0.3514	572.818	0.4614	572.818	0.2847	572.818	0.2655
572.828	0.0993	572.825	0.3912	572.828	0.3921	572.828	0.4409	572.828	0.5486	572.828	0.3137
572.839	0.0441	572.835	0.2714	572.839	0.5263	572.839	0.3318	572.839	0.24	572.839	0.1979
572.849	0.1283	572.846	0.2405	572.849	0.2309	572.849	0.3081	572.849	0.1207	572.849	0.2574
572.86	0.1527	572.856	0.1424	572.86	0.1069	572.86	0.2355	572.86	0.3503	572.86	0.3556
572.87	0.0946	572.867	0.193	572.87	0.1477	572.87	0.1643	572.87	0.1789	572.87	0.0756
572.881	0.029	572.877	0.1961	572.88	0.1358	572.88	0.1833	572.88	0.3578	572.88	0.2043
572.891	0.0894	572.888	0.0557	572.891	0.0849	572.891	0.1059	572.891	0.1506	572.891	0.2108
572.902	0.0836	572.898	0.0805	572.901	0.1528	572.901	0.3176	572.901	0.1193	572.901	0.1062
572.912	0.0639	572.909	0.2105	572.912	0.3429	572.912	0.226	572.912	0.1416	572.912	0.0515
572.922	0.0871	572.919	0.2054	572.922	0.4023	572.922	0.2355	572.922	0.1491	572.922	0.0981
572.933	0.112	572.929	0.2105	572.933	0.2886	572.933	0.2955	572.933	0.2847	572.933	0.2445
572.943	0.0836	572.94	0.2446	572.943	0.0492	572.943	0.158	572.943	0.1968	572.943	0.2462
572.954	0.1388	572.95	0.259	572.954	0.1918	572.954	0.2592	572.954	0.3235	572.954	0.3652
572.964	0.0546	572.961	0.1909	572.964	0.3208	572.964	0.5009	572.964	0.3011	572.964	0.2848
572.975	0.0894	572.971	0.3395	572.974	0.365	572.974	0.6226	572.974	0.2489	572.974	0.1561
572.985	0.1115	572.982	0.3715	572.985	0.2614	572.985	0.316	572.985	0.4427	572.985	0.2124
572.996	0.1457	572.992	0.2828	572.995	0.1816	572.995	0.0759	572.995	0.2847	572.995	0.1561
573.006	0.0726	573.003	0.3107	573.006	0.3293	573.006	0.1217	573.006	0.1446	573.006	0.222
573.016	0.126	573.013	0.1166	573.016	0.2054	573.016	0.1643	573.016	0.2042	573.016	0.1094
573.027	0.0505	573.023	0.0599	573.027	0.1901	573.027	0.1248	573.027	0.1386	573.027	0.1319
573.037	0.1022	573.034	0.1569	573.037	0.0373	573.037	0.1517	573.037	0.2996	573.037	0.2269
573.048	0.1922	573.044	0.1435	573.048	0.1528	573.048	0.2876	573.048	0.1535	573.048	0.2719
573.058	0.0586	573.055	0.1125	573.058	0.2207	573.058	0.2671	573.058	0.1625	573.058	0.1641
573.069	0.0401	573.065	0.2529	573.068	0.0526	573.068	0.0964	573.068	0.1789	573.068	0.3057
573.079	0.043	573.076	0.1982	573.079	0.185	573.079	0.207	573.079	0.0745	573.079	0.2558
573.09	0.0296	573.086	0.1982	573.089	0.2462	573.089	0.237	573.089	0.1088	573.089	0.2333
573.1	0.0853	573.097	0.1775	573.1	0.2071	573.1	0.1138	573.1	0.3175	573.1	0.2124
[truncated: 75 more rows]

## Sheet: CtpATM state data
Protein	Start	End	Sequence	Modification	Fragment	MaxUptake	MHP	State	Exposure	Center	Center SD	Uptake	Uptake SD	RT	RT SD
[truncated: 552 more rows]
