# Supplementary material for: Structures of Helicobacter pylori C-terminal protease CtpA reveal a new mode of self-contained proteolytic processing
Source: Commun Biol. 2025 Nov 22;8:1828. doi: 10.1038/s42003-025-09175-5 (PMC12749690; doi:10.1038/s42003-025-09175-5)
Supplement: Supplementary file 5 — Supplementary Data 2 [file 42003_2025_9175_MOESM5_ESM.xlsx]

## Sheet: Buffer
time	Absorbance
0.00125	-0.225544
0.00791667	-0.240803
0.0145833	-0.235081
0.02125	-0.216961
0.0279167	-0.209808
0.0345833	-0.208378
0.04125	-0.195026
0.0479167	-0.180244
0.0545833	-0.179768
0.06125	-0.191212
0.0679167	-0.197887
0.0745833	-0.203609
0.08125	-0.216484
0.0879167	-0.228882
0.0945833	-0.23365
0.10125	-0.236988
0.107917	-0.250816
0.114583	-0.26226
0.12125	-0.258923
0.127917	-0.253201
0.134583	-0.257969
0.14125	-0.26226
0.147917	-0.252247
0.154583	-0.24271
0.16125	-0.252247
0.167917	-0.258923
0.174583	-0.241756
0.18125	-0.216484
0.187917	-0.211716
0.194583	-0.21553
0.20125	-0.205517
0.207917	-0.199795
0.214583	-0.220299
0.22125	-0.251293
0.227917	-0.266075
0.234583	-0.271797
0.24125	-0.288486
0.247917	-0.294209
0.254583	-0.272274
0.26125	-0.243664
0.267917	-0.23365
0.274583	-0.230789
0.28125	-0.214577
0.287917	-0.208855
0.294583	-0.231743
0.30125	-0.258923
0.307917	-0.263691
0.314583	-0.258446
0.32125	-0.269413
0.327917	-0.281334
0.334583	-0.270844
0.34125	-0.254631
0.347917	-0.259876
0.354583	-0.27895
0.36125	-0.285625
0.367917	-0.283718
0.374583	-0.293732
0.38125	-0.308514
0.387917	-0.305176
0.394583	-0.28801
0.40125	-0.278473
0.407917	-0.271797
0.414583	-0.253201
0.42125	-0.232697
0.427917	-0.227451
0.434583	-0.229836
0.44125	-0.22459
0.447917	-0.224113
0.454583	-0.243664
0.46125	-0.269413
0.467917	-0.282764
0.474583	-0.292301
0.48125	-0.311852
0.487917	-0.326157
0.494583	-0.318527
0.50125	-0.302315
0.507917	-0.294209
0.514583	-0.286102
0.52125	-0.266075
0.527917	-0.25034
0.534583	-0.256538
0.54125	-0.268936
0.547917	-0.267506
0.554583	-0.267029
0.56125	-0.283241
0.567917	-0.304222
0.574583	-0.305653
0.58125	-0.302792
0.587917	-0.313759
0.594583	-0.324726
0.60125	-0.31662
0.607917	-0.29707
0.614583	-0.292778
0.62125	-0.291348
0.627917	-0.27895
0.634583	-0.265598
0.64125	-0.274658
0.647917	-0.292778
0.654583	-0.293732
0.66125	-0.28944
0.667917	-0.301838
0.674583	-0.319481
0.68125	-0.31662
0.687917	-0.306129
0.694583	-0.310421
0.70125	-0.314713
0.707917	-0.298023
0.714583	-0.277042
0.72125	-0.272751
0.727917	-0.271797
0.734583	-0.259876
0.74125	-0.257015
0.747917	-0.274658
0.754583	-0.288963
0.76125	-0.280857
0.767917	-0.268459
0.774583	-0.26989
0.78125	-0.268459
0.787917	-0.252247
0.794583	-0.243187
0.80125	-0.259399
0.807917	-0.281334
0.814583	-0.284195
0.82125	-0.283718
0.827917	-0.2985
0.834583	-0.315666
0.84125	-0.315666
0.847917	-0.314236
0.854583	-0.32711
0.86125	-0.338554
0.867917	-0.330925
0.874583	-0.321388
0.88125	-0.332832
0.887917	-0.349998
0.894583	-0.348091
0.90125	-0.338078
0.907917	-0.339508
0.914583	-0.339031
0.92125	-0.318527
0.927917	-0.297546
0.934583	-0.302315
0.94125	-0.31805
0.947917	-0.317097
0.954583	-0.313282
0.96125	-0.32711
0.967917	-0.341415
0.974583	-0.331879
0.98125	-0.314236
0.987917	-0.314236
0.994583	-0.317574
1.00125	-0.300884
1.00792	-0.278473
1.01458	-0.280857
1.02125	-0.294685
1.02792	-0.295162
1.03458	-0.287533
1.04125	-0.293255
1.04792	-0.306606
1.05458	-0.302315
1.06125	-0.293732
1.06792	-0.301838
1.07458	-0.316143
1.08125	-0.319481
1.08792	-0.321865
1.09458	-0.341892
1.10125	-0.36335
1.10792	-0.36478
1.11458	-0.362396
1.12125	-0.37384
1.12792	-0.386715
1.13458	-0.380516
1.14125	-0.367641
1.14792	-0.372887
1.15458	-0.383854
1.16125	-0.379562
1.16792	-0.366211
1.17458	-0.364304
1.18125	-0.369072
1.18792	-0.358582
1.19458	-0.342846
1.20125	-0.342846
1.20792	-0.351429
1.21458	-0.350475
1.22125	-0.348568
1.22792	-0.36478
1.23458	-0.386238
1.24125	-0.390053
1.24792	-0.386238
1.25458	-0.392437
1.26125	-0.394344
1.26792	-0.371933
1.27458	-0.339508
1.28125	-0.323296
1.28792	-0.315666
1.29458	-0.305176
1.30125	-0.304699
1.30792	-0.32568
1.31458	-0.349522
1.32125	-0.353336
1.32792	-0.351429
1.33458	-0.360966
1.34125	-0.367165
1.34792	-0.358105
1.35458	-0.346184
1.36125	-0.355244
1.36792	-0.370026
1.37458	-0.368118
1.38125	-0.359535
1.38792	-0.36478
1.39458	-0.379086
1.40125	-0.376225
1.40792	-0.36478
1.41458	-0.368118
1.42125	-0.376225
1.42792	-0.370979
1.43458	-0.36335
1.44125	-0.371456
1.44792	-0.387669
1.45458	-0.389576
1.46125	-0.390053
1.46792	-0.399113
1.47458	-0.403881
1.48125	-0.389099
1.48792	-0.368595
1.49458	-0.363827
1.50125	-0.365257
1.50792	-0.358582
1.51458	-0.355721
1.52125	-0.370026
1.52792	-0.384808
1.53458	-0.377655
1.54125	-0.358582
1.54792	-0.35429
1.55458	-0.356674
1.56125	-0.356197
1.56792	-0.359535
1.57458	-0.382423
1.58125	-0.407219
1.58792	-0.411987
1.59458	-0.409603
1.60125	-0.415325
1.60792	-0.421047
1.61458	-0.41008
1.62125	-0.397205
1.62792	-0.408173
1.63458	-0.426292
1.64125	-0.426769
1.64792	-0.413418
1.65458	-0.410557
1.66125	-0.413418
1.66792	-0.397682
1.67458	-0.372887
1.68125	-0.367165
1.68792	-0.376225
1.69458	-0.376225
1.70125	-0.372887
1.70792	-0.383377
1.71458	-0.398636
1.72125	-0.394344
1.72792	-0.3829
1.73458	-0.388622
1.74125	-0.397205
1.74792	-0.385761
1.75458	-0.368595
1.76125	-0.370026
1.76792	-0.384331
1.77458	-0.384808
1.78125	-0.379562
1.78792	-0.391006
1.79458	-0.408173
1.80125	-0.409603
1.80792	-0.403881
1.81458	-0.415325
1.82125	-0.436306
1.82792	-0.445843
1.83458	-0.452518
1.84125	-0.471592
1.84792	-0.483513
1.85458	-0.462055
1.86125	-0.425339
1.86792	-0.404835
1.87458	-0.396729
1.88125	-0.379086
1.88792	-0.362396
1.89458	-0.370026
1.90125	-0.392914
1.90792	-0.406742
1.91458	-0.411987
1.92125	-0.422478
1.92792	-0.433445
1.93458	-0.432014
1.94125	-0.423908
1.94792	-0.424385
1.95458	-0.425816
1.96125	-0.415802
1.96792	-0.405788
1.97458	-0.41151
1.98125	-0.42057
1.98792	-0.412464
1.99458	-0.398636
2.00125	-0.398636
2.00792	-0.402451
2.01458	-0.39196
2.02125	-0.378609
2.02792	-0.384331
2.03458	-0.394344
2.04125	-0.391006
2.04792	-0.385761
2.05458	-0.402451
2.06125	-0.422478
2.06792	-0.425339
2.07458	-0.422478
2.08125	-0.429153
2.08792	-0.430584
2.09458	-0.409126
2.10125	-0.383377
2.10792	-0.377655
2.11458	-0.383377
2.12125	-0.380516
2.12792	-0.372887
2.13458	-0.376701
2.14125	-0.383377
2.14792	-0.374794
2.15458	-0.361443
2.16125	-0.364304
2.16792	-0.376701
2.17458	-0.376701
2.18125	-0.368595
2.18792	-0.37241
2.19458	-0.380516
2.20125	-0.381947
2.20792	-0.379562
2.21458	-0.389099
2.22125	-0.403404
2.22792	-0.401974
2.23458	-0.388622
2.24125	-0.375748
2.24792	-0.369549
2.25458	-0.361919
2.26125	-0.355244
2.26792	-0.358582
2.27458	-0.368118
2.28125	-0.370979
2.28792	-0.37241
2.29458	-0.38147
2.30125	-0.393867
2.30792	-0.393867
2.31458	-0.389099
2.32125	-0.398159
2.32792	-0.41151
2.33458	-0.411987
2.34125	-0.408649
2.34792	-0.42057
2.35458	-0.437737
2.36125	-0.435829
2.36792	-0.424385
2.37458	-0.423431
2.38125	-0.431061
2.38792	-0.438213
2.39458	-0.475407
2.40125	-0.59557
2.40792	-0.839233
2.41458	-1.26123
2.42125	-1.95456
2.42792	-3.02124
2.43458	-4.51565
2.44125	-6.4683
2.44792	-8.91066
2.45458	-11.848
2.46125	-15.2273
2.46792	-18.9624
2.47458	-22.9983
2.48125	-27.2908
2.48792	-31.775
2.49458	-36.3822
2.50125	-41.0905
2.50792	-45.9008
2.51458	-50.7927
2.52125	-55.7342
2.52792	-60.7142
2.53458	-65.7411
2.54125	-70.7932
2.54792	-75.851
2.55458	-80.9193
2.56125	-86.0143
2.56792	-91.1326
2.57458	-96.2677
2.58125	-101.433
2.58792	-106.642
2.59458	-111.883
2.60125	-117.136
2.60792	-122.391
2.61458	-127.599
2.62125	-132.613
2.62792	-137.17
2.63458	-140.987
2.64125	-143.896
2.64792	-145.987
2.65458	-147.662
2.66125	-149.555
2.66792	-152.318
2.67458	-156.378
2.68125	-161.859
2.68792	-168.703
2.69458	-176.867
2.70125	-186.396
2.70792	-197.406
2.71458	-210.046
2.72125	-224.383
2.72792	-240.206
2.73458	-256.883
2.74125	-273.474
2.74792	-289.011
2.75458	-302.674
2.76125	-313.593
2.76792	-319.861
2.77458	-316.819
2.78125	-296.227
2.78792	-248.809
2.79458	-169.305
2.80125	-60.0004
2.80792	69.8686
2.81458	206.555
2.82125	333.728
2.82792	436.22
2.83458	504.829
2.84125	539.116
2.84792	545.123
2.85458	531.043
2.86125	504.54
2.86792	471.13
2.87458	434.114
2.88125	395.406
2.88792	356.803
2.89458	320.234
2.90125	287.242
2.90792	258.963
2.91458	236.3
2.92125	219.654
2.92792	208.54
2.93458	201.692
2.94125	197.662
2.94792	195.289
2.95458	193.803
2.96125	192.761
2.96792	191.979
2.97458	191.383
2.98125	190.898
2.98792	190.462
2.99458	190.07
3.00125	189.732
3.00792	189.415
3.01458	189.087
3.02125	188.763
3.02792	188.472
3.03458	188.192
3.04125	187.89
3.04792	187.583
3.05458	187.313
3.06125	187.07
3.06792	186.827
3.07458	186.592
3.08125	186.393
3.08792	186.206
3.09458	185.979
3.10125	185.718
3.10792	185.448
3.11458	185.166
3.12125	184.84
3.12792	184.483
3.13458	184.126
3.14125	183.747
3.14792	183.324
3.15458	182.875
3.16125	182.444
3.16792	182.02
3.17458	181.574
3.18125	181.122
3.18792	180.687
3.19458	180.245
3.20125	179.755
3.20792	179.227
3.21458	178.693
3.22125	178.133
3.22792	177.514
3.23458	176.848
3.24125	176.165
3.24792	175.46
3.25458	174.708
3.26125	173.927
3.26792	173.134
3.27458	172.304
3.28125	171.4
3.28792	170.434
3.29458	169.426
3.30125	168.342
3.30792	167.15
3.31458	165.87
3.32125	164.529
3.32792	163.092
3.33458	161.516
3.34125	159.805
3.34792	157.981
3.35458	156.019
3.36125	153.885
3.36792	151.596
3.37458	149.205
3.38125	146.752
3.38792	144.268
3.39458	141.819
3.40125	139.469
3.40792	137.193
3.41458	134.81
3.42125	131.95
3.42792	128.058
3.43458	122.481
3.44125	114.672
3.44792	104.373
3.45458	91.691
3.46125	77.1041
3.46792	61.4061
3.47458	45.5704
3.48125	30.5037
3.48792	16.8796
3.49458	5.1136
3.50125	-4.58241
3.50792	-12.1708
3.51458	-17.7784
3.52125	-21.5945
3.52792	-23.798
3.53458	-24.5523
3.54125	-24.0335
3.54792	-22.3985
3.55458	-19.7396
3.56125	-16.1309
3.56792	-11.6773
3.57458	-6.48022
3.58125	-0.605583
3.58792	5.90563
3.59458	12.9876
3.60125	20.5736
3.60792	28.6331
3.61458	37.148
3.62125	46.0734
3.62792	55.3536
3.63458	64.9734
3.64125	74.9259
3.64792	85.1712
3.65458	95.6616
3.66125	106.383
3.66792	117.307
3.67458	128.304
3.68125	139.109
3.68792	149.288
3.69458	158.17
3.70125	164.886
3.70792	168.602
3.71458	168.727
3.72125	164.949
3.72792	157.266
3.73458	146.084
3.74125	132.211
3.74792	116.575
3.75458	100.005
3.76125	83.2734
3.76792	67.184
3.77458	52.4831
3.78125	39.6862
3.78792	29.068
3.79458	20.7334
3.80125	14.5955
3.80792	10.3416
3.81458	7.51591
3.82125	5.67198
3.82792	4.46033
3.83458	3.61729
3.84125	2.98166
3.84792	2.48575
3.85458	2.10476
3.86125	1.80054
3.86792	1.53065
3.87458	1.29604
3.88125	1.10769
3.88792	0.950813
3.89458	0.800133
3.90125	0.66185
3.90792	0.562191
3.91458	0.492573
3.92125	0.429153
3.92792	0.369072
3.93458	0.324249
3.94125	0.285625
3.94792	0.228405
3.95458	0.165939
3.96125	0.11301
3.96792	0.0691414
3.97458	0.0138283
3.98125	-0.0371933
3.98792	-0.061512
3.99458	-0.0739098
4.00125	-0.099659
4.00792	-0.136852
4.01458	-0.157356
4.02125	-0.169754
4.02792	-0.199318
4.03458	-0.237942
4.04125	-0.259399
4.04792	-0.263214
4.05458	-0.274181
4.06125	-0.290871
4.06792	-0.299931
4.07458	-0.30756
4.08125	-0.329971
4.08792	-0.355244
4.09458	-0.361443
4.10125	-0.358105
4.10792	-0.362873
4.11458	-0.367641
4.12125	-0.355721
4.12792	-0.341415
4.13458	-0.34523
4.14125	-0.351906
4.14792	-0.347137
4.15458	-0.343323
4.16125	-0.360012
4.16792	-0.380993
4.17458	-0.384808
4.18125	-0.384808
4.18792	-0.395298
4.19458	-0.406742
4.20125	-0.398636
4.20792	-0.393391
4.21458	-0.403881
4.22125	-0.417709
4.22792	-0.416279
4.23458	-0.41151
4.24125	-0.423908
4.24792	-0.430107
4.25458	-0.42057
4.26125	-0.416279
4.26792	-0.438213
4.27458	-0.463009
4.28125	-0.462532
4.28792	-0.452042
4.29458	-0.453472
4.30125	-0.450611
4.30792	-0.418663
4.31458	-0.380993
4.32125	-0.367641
4.32792	-0.367165
4.33458	-0.352383
4.34125	-0.335217
4.34792	-0.339508
4.35458	-0.353336
4.36125	-0.35429
4.36792	-0.347614
4.37458	-0.355244
4.38125	-0.364304
4.38792	-0.356674
4.39458	-0.337124
4.40125	-0.326157
4.40792	-0.320911
4.41458	-0.309467
4.42125	-0.303745
4.42792	-0.31662
4.43458	-0.335217
4.44125	-0.340939
4.44792	-0.342369
4.45458	-0.354767
4.46125	-0.36478
4.46792	-0.357151
4.47458	-0.346661
4.48125	-0.350952
4.48792	-0.355244
4.49458	-0.341892
4.50125	-0.326633
4.50792	-0.331402
4.51458	-0.341892
4.52125	-0.339985
4.52792	-0.332832
4.53458	-0.337124
4.54125	-0.337601
4.54792	-0.314236
4.55458	-0.282764
4.56125	-0.270844
4.56792	-0.276566
4.57458	-0.278473
4.58125	-0.282764
4.58792	-0.300884
4.59458	-0.320911
4.60125	-0.319004
4.60792	-0.310898
4.61458	-0.32711
4.62125	-0.359058
4.62792	-0.384331
4.63458	-0.407696
4.64125	-0.450134
4.64792	-0.502586
4.65458	-0.53978
4.66125	-0.572681
4.66792	-0.628471
4.67458	-0.69952
4.68125	-0.767708
4.68792	-0.842571
4.69458	-0.947475
4.70125	-1.07718
4.70792	-1.21117
4.71458	-1.3566
4.72125	-1.53208
4.72792	-1.72663
4.73458	-1.91975
4.74125	-2.11716
4.74792	-2.33793
4.75458	-2.57635
4.76125	-2.81429
4.76792	-3.05557
4.77458	-3.30639
4.78125	-3.54862
4.78792	-3.75795
4.79458	-3.94249
4.80125	-4.10938
4.80792	-4.23908
4.81458	-4.30012
4.82125	-4.29535
4.82792	-4.23288
4.83458	-4.09031
4.84125	-3.84283
4.84792	-3.48568
4.85458	-3.0303
4.86125	-2.44808
4.86792	-1.71471
4.87458	-0.834465
4.88125	0.182629
4.88792	1.35756
4.89458	2.71416
4.90125	4.23861
4.90792	5.91135
4.91458	7.75766
4.92125	9.80806
4.92792	12.0449
4.93458	14.4486
4.94125	17.0236
4.94792	19.7911
4.95458	22.7342
4.96125	25.8284
4.96792	29.0885
4.97458	32.5222
4.98125	36.1109
4.98792	39.825
4.99458	43.6702
5.00125	47.6584
5.00792	51.7669
5.01458	55.9688
5.02125	60.2717
5.02792	64.693
5.03458	69.2072
5.04125	73.7753
5.04792	78.3896
5.05458	83.0536
5.06125	87.7366
5.06792	92.392
5.07458	97.0159
5.08125	101.616
5.08792	106.153
5.09458	110.563
5.10125	114.811
5.10792	118.886
5.11458	122.733
5.12125	126.276
5.12792	129.471
5.13458	132.293
5.14125	134.67
5.14792	136.513
5.15458	137.767
5.16125	138.398
5.16792	138.348
5.17458	137.558
5.18125	136.026
5.18792	133.777
5.19458	130.808
5.20125	127.139
5.20792	122.853
5.21458	118.064
5.22125	112.852
5.22792	107.289
5.23458	101.495
5.24125	95.7727
5.24792	90.8871
5.25458	86.781
5.26125	81.6946
5.26792	73.4735
5.27458	61.4386
5.28125	46.7415
5.28792	30.1847
5.29458	12.7363
5.30125	-3.37744
5.30792	-15.7523
5.31458	-23.5763
5.32125	-28.1324
5.32792	-30.901
5.33458	-32.7392
5.34125	-34.0328
5.34792	-34.9598
5.35458	-35.6479
5.36125	-36.1767
5.36792	-36.5653
5.37458	-36.8066
5.38125	-36.9215
5.38792	-36.9358
5.39458	-36.8476
5.40125	-36.6426
5.40792	-36.3302
5.41458	-35.9306
5.42125	-35.4438
5.42792	-34.8635
5.43458	-34.2031
5.44125	-33.4792
5.44792	-32.6824
5.45458	-31.8046
5.46125	-30.8561
5.46792	-29.8595
5.47458	-28.8067
5.48125	-27.6804
5.48792	-26.4888
5.49458	-25.2523
5.50125	-23.9749
5.50792	-22.6398
5.51458	-21.2545
5.52125	-19.8331
5.52792	-18.3706
5.53458	-16.8529
5.54125	-15.286
5.54792	-13.6814
5.55458	-12.0263
5.56125	-10.3092
5.56792	-8.54301
5.57458	-6.73819
5.58125	-4.87852
5.58792	-2.95067
5.59458	-0.967026
5.60125	1.06096
5.60792	3.15523
5.61458	5.33295
5.62125	7.57694
5.62792	9.87482
5.63458	12.2476
5.64125	14.7228
5.64792	17.2963
5.65458	19.9575
5.66125	22.7346
5.66792	25.6562
5.67458	28.7123
5.68125	31.877
5.68792	35.1572
5.69458	38.5809
5.70125	42.1433
5.70792	45.8231
5.71458	49.624
5.72125	53.5655
5.72792	57.631
5.73458	61.78
5.74125	65.9857
5.74792	70.2376
5.75458	74.4872
5.76125	78.6705
5.76792	82.747
5.77458	86.6938
5.78125	90.457
5.78792	93.9708
5.79458	97.2185
5.80125	100.199
5.80792	102.887
5.81458	105.24
5.82125	107.265
5.82792	108.99
5.83458	110.394
5.84125	111.443
5.84792	112.147
5.85458	112.532
5.86125	112.586
5.86792	112.285
5.87458	111.667
5.88125	110.789
5.88792	109.678
5.89458	108.344
5.90125	106.831
5.90792	105.201
5.91458	103.467
5.92125	101.645
5.92792	99.7686
5.93458	97.8842
5.94125	96.0011
5.94792	94.1262
5.95458	92.3004
5.96125	90.5509
5.96792	88.8643
5.97458	87.2302
5.98125	85.6738
5.98792	84.2161
5.99458	82.828
6.00125	81.4786
6.00792	80.1892
6.01458	78.9771
6.02125	77.8255
6.02792	76.704
6.03458	75.6278
6.04125	74.6202
6.04792	73.6609
6.05458	72.7262
6.06125	71.8288
6.06792	70.9987
6.07458	70.2186
6.08125	69.4618
6.08792	68.7404
6.09458	68.0752
6.10125	67.4505
6.10792	66.8364
6.11458	66.2479
6.12125	65.7153
6.12792	65.2366
6.13458	64.7869
6.14125	64.3764
6.14792	64.0225
6.15458	63.714
6.16125	63.427
6.16792	63.1676
6.17458	62.9563
6.18125	62.7861
6.18792	62.6287
6.19458	62.4886
6.20125	62.3922
6.20792	62.3245
6.21458	62.2621
6.22125	62.2129
6.22792	62.2144
6.23458	62.2516
6.24125	62.283
6.24792	62.3198
6.25458	62.3932
6.26125	62.4948
6.26792	62.5916
6.27458	62.696
6.28125	62.8452
6.28792	63.0364
6.29458	63.2558
6.30125	63.5347
6.30792	63.94
6.31458	64.4946
6.32125	65.1984
6.32792	66.0596
6.33458	67.0772
6.34125	68.1853
6.34792	69.2849
6.35458	70.3154
6.36125	71.2333
6.36792	71.9786
6.37458	72.4912
6.38125	72.7763
6.38792	72.8722
6.39458	72.7878
6.40125	72.5245
6.40792	72.1283
6.41458	71.66
6.42125	71.1503
6.42792	70.6143
6.43458	70.106
6.44125	69.6821
6.44792	69.3507
6.45458	69.1061
6.46125	68.9626
6.46792	68.9378
6.47458	68.9969
6.48125	69.0951
6.48792	69.2215
6.49458	69.3836
6.50125	69.5601
6.50792	69.7279
6.51458	69.8862
6.52125	70.0507
6.52792	70.2162
6.53458	70.3673
6.54125	70.5113
6.54792	70.653
6.55458	70.785
6.56125	70.8904
6.56792	70.9786
6.57458	71.0597
6.58125	71.116
6.58792	71.1241
6.59458	71.094
6.60125	71.0516
6.60792	70.9867
6.61458	70.8776
6.62125	70.7355
6.62792	70.5881
6.63458	70.4217
6.64125	70.2138
6.64792	69.9768
6.65458	69.7365
6.66125	69.488
6.66792	69.2205
6.67458	68.9549
6.68125	68.7118
6.68792	68.4795
6.69458	68.2421
6.70125	68.0094
6.70792	67.7981
6.71458	67.5983
6.72125	67.3995
6.72792	67.2212
6.73458	67.081
6.74125	66.967
6.74792	66.8602
6.75458	66.7744
6.76125	66.7286
6.76792	66.7071
6.77458	66.69
6.78125	66.6828
6.78792	66.699
6.79458	66.7181
6.80125	66.72
6.80792	66.7253
6.81458	66.7553
6.82125	66.7949
6.82792	66.8235
6.83458	66.8597
6.84125	66.9208
6.84792	66.9842
6.85458	67.0247
6.86125	67.059
6.86792	67.1124
6.87458	67.1721
6.88125	67.2183
6.88792	67.2598
6.89458	67.3132
6.90125	67.369
6.90792	67.41
6.91458	67.4405
6.92125	67.4748
6.92792	67.5011
6.93458	67.5049
6.94125	67.4939
6.94792	67.4863
6.95458	67.4706
6.96125	67.4262
6.96792	67.3623
6.97458	67.2975
6.98125	67.2221
6.98792	67.1086
6.99458	66.9684
7.00125	66.8187
7.00792	66.648
7.01458	66.4349
7.02125	66.1979
7.02792	65.9618
7.03458	65.7187
7.04125	65.4473
7.04792	65.1708
7.05458	64.9109
7.06125	64.6472
7.06792	64.362
7.07458	64.0693
7.08125	63.8032
7.08792	63.5452
7.09458	63.2858
7.10125	63.0488
7.10792	62.8629
7.11458	62.7198
7.12125	62.5925
7.12792	62.4995
7.13458	62.4614
7.14125	62.4609
7.14792	62.4681
7.15458	62.4919
7.16125	62.5596
7.16792	62.6645
7.17458	62.7832
7.18125	62.9325
7.18792	63.1332
7.19458	63.3717
7.20125	63.6148
7.20792	63.8618
7.21458	64.1284
7.22125	64.4002
7.22792	64.6558
7.23458	64.8999
7.24125	65.1493
7.24792	65.3939
7.25458	65.6118
7.26125	65.8088
7.26792	66.0005
7.27458	66.1798
7.28125	66.3276
7.28792	66.4554
7.29458	66.5822
7.30125	66.7014
7.30792	66.7939
7.31458	66.8688
7.32125	66.9541
7.32792	67.0314
7.33458	67.0829
7.34125	67.1129
7.34792	67.1453
7.35458	67.1725
7.36125	67.1725
7.36792	67.1682
7.37458	67.174
7.38125	67.1773
7.38792	67.1515
7.39458	67.1105
7.40125	67.0853
7.40792	67.0662
7.41458	67.029
7.42125	66.9827
7.42792	66.9503
7.43458	66.9184
7.44125	66.8564
7.44792	66.7634
7.45458	66.6671
7.46125	66.5708
7.46792	66.4568
7.47458	66.3333
7.48125	66.2165
7.48792	66.1035
7.49458	65.9819
7.50125	65.8512
7.50792	65.7287
7.51458	65.6061
7.52125	65.4764
7.52792	65.3529
7.53458	65.2423
7.54125	65.1336
7.54792	65.0144
7.55458	64.9018
7.56125	64.8136
7.56792	64.7392
7.57458	64.6658
7.58125	64.6172
7.58792	64.6133
7.59458	64.6439
7.60125	64.6811
7.60792	64.7335
7.61458	64.8208
7.62125	64.929
7.62792	65.0315
7.63458	65.1283
7.64125	65.238
7.64792	65.3477
7.65458	65.4373
7.66125	65.5079
7.66792	65.5823
7.67458	65.6567
7.68125	65.7144
7.68792	65.7544
7.69458	65.7883
7.70125	65.8116
7.70792	65.8083
7.71458	65.7849
7.72125	65.762
7.72792	65.7291
7.73458	65.6648
7.74125	65.5761
7.74792	65.4855
7.75458	65.3858
7.76125	65.2542
7.76792	65.0997
7.77458	64.9433
7.78125	64.7788
7.78792	64.5838
7.79458	64.3716
7.80125	64.167
7.80792	63.9668
7.81458	63.7546
7.82125	63.5433
7.82792	63.3526
7.83458	63.1638
7.84125	62.9559
7.84792	62.7484
7.85458	62.5801
7.86125	62.4428
7.86792	62.3078
7.87458	62.1881
7.88125	62.1109
7.88792	62.0589
7.89458	62.0027
7.90125	61.9502
7.90792	61.9297
7.91458	61.9316
7.92125	61.933
7.92792	61.9526
7.93458	62.007
7.94125	62.077
7.94792	62.1338
7.95458	62.1848
7.96125	62.2497
7.96792	62.3088
7.97458	62.3441
7.98125	62.3746
7.98792	62.4256
7.99458	62.4824
8.00125	62.5167
8.00792	62.5329
8.01458	62.5453
8.02125	62.542
8.02792	62.5043
8.03458	62.4514
8.04125	62.4061
8.04792	62.3631
8.05458	62.2983
8.06125	62.2191
8.06792	62.1448
8.07458	62.0589
8.08125	61.944
8.08792	61.8124
8.09458	61.6961
8.10125	61.5859
8.10792	61.4552
8.11458	61.3089
8.12125	61.1682
8.12792	61.0166
8.13458	60.8315
8.14125	60.6265
8.14792	60.4291
8.15458	60.2331
8.16125	60.0147
8.16792	59.7887
8.17458	59.5698
8.18125	59.3457
8.18792	59.0959
8.19458	58.8417
8.20125	58.6066
8.20792	58.3711
8.21458	58.1174
8.22125	57.8666
8.22792	57.6415
8.23458	57.4226
8.24125	57.1876
8.24792	56.9615
8.25458	56.778
8.26125	56.622
8.26792	56.4685
8.27458	56.3312
8.28125	56.2358
8.28792	56.1709
8.29458	56.1085
8.30125	56.0594
8.30792	56.0489
8.31458	56.0679
8.32125	56.0942
8.32792	56.1357
8.33458	56.2139
8.34125	56.3192
8.34792	56.4203
8.35458	56.5286
8.36125	56.663
8.36792	56.8075
8.37458	56.9377
8.38125	57.0612
8.38792	57.2019
8.39458	57.3459
8.40125	57.4675
8.40792	57.58
8.41458	57.6982
8.42125	57.8027
8.42792	57.8704
8.43458	57.9143
8.44125	57.9619
8.44792	58.001
8.45458	58.0153
8.46125	58.0215
8.46792	58.0416
8.47458	58.0597
8.48125	58.0502
8.48792	58.0235
8.49458	58.0025
8.50125	57.9734
8.50792	57.9109
8.51458	57.8294
8.52125	57.7598
8.52792	57.6897
8.53458	57.5929
8.54125	57.4832
8.54792	57.3883
8.55458	57.2972
8.56125	57.1785
8.56792	57.0474
8.57458	56.9324
8.58125	56.828
8.58792	56.705
8.59458	56.5705
8.60125	56.4594
8.60792	56.3617
8.61458	56.2572
8.62125	56.149
8.62792	56.067
8.63458	56.0145
8.64125	55.9683
8.64792	55.9297
8.65458	55.9049
8.66125	55.8863
8.66792	55.8629
8.67458	55.8443
8.68125	55.851
8.68792	55.8753
8.69458	55.9049
8.70125	55.9521
8.70792	56.0279
8.71458	56.1032
8.72125	56.1495
8.72792	56.179
8.73458	56.2196
8.74125	56.2582
8.74792	56.2673
8.75458	56.2601
8.76125	56.263
8.76792	56.263
8.77458	56.2282
8.78125	56.1681
8.78792	56.1085
8.79458	56.0451
8.80125	55.9554
8.80792	55.8491
8.81458	55.7485
8.82125	55.6421
8.82792	55.5067
8.83458	55.3522
8.84125	55.1968
8.84792	55.037
8.85458	54.8582
8.86125	54.6803
8.86792	54.5177
8.87458	54.3571
8.88125	54.1782
8.88792	53.9894
8.89458	53.8106
8.90125	53.6342
8.90792	53.4554
8.91458	53.2928
8.92125	53.1716
8.92792	53.0734
8.93458	52.9647
8.94125	52.8493
8.94792	52.7534
8.95458	52.6695
8.96125	52.5665
8.96792	52.4626
8.97458	52.3915
8.98125	52.3505
8.98792	52.3095
8.99458	52.2676
9.00125	52.2485
9.00792	52.2375
9.01458	52.2137
9.02125	52.1817
9.02792	52.1612
9.03458	52.1417
9.04125	52.1002
9.04792	52.0582
9.05458	52.0339
9.06125	52.0144
9.06792	51.9719
9.07458	51.9261
9.08125	51.9032
9.08792	51.8827
9.09458	51.8351
9.10125	51.7712
9.10792	51.7211
9.11458	51.6739
9.12125	51.6071
9.12792	51.5342
9.13458	51.4836
9.14125	51.4455
9.14792	51.3921
9.15458	51.3315
9.16125	51.2896
9.16792	51.26
9.17458	51.2209
9.18125	51.187
9.18792	51.1823
9.19458	51.1947
9.20125	51.1975
9.20792	51.2004
9.21458	51.228
9.22125	51.2705
9.22792	51.301
9.23458	51.3258
9.24125	51.3625
9.24792	51.3992
9.25458	51.4169
9.26125	51.4259
9.26792	51.4541
9.27458	51.4936
9.28125	51.5285
9.28792	51.5671
9.29458	51.6214
9.30125	51.6777
9.30792	51.7125
9.31458	51.7383
9.32125	51.7721
9.32792	51.8041
9.33458	51.8146
9.34125	51.8169
9.34792	51.8274
9.35458	51.8346
9.36125	51.8203
9.36792	51.8007
9.37458	51.8017
9.38125	51.806
9.38792	51.7936
9.39458	51.7783
9.40125	51.785
9.40792	51.7945
9.41458	51.7812
9.42125	51.7626
9.42792	51.765
9.43458	51.7759
9.44125	51.7745
9.44792	51.7788
9.45458	51.8055
9.46125	51.8341
9.46792	51.8417
9.47458	51.8475
9.48125	51.8684
9.48792	51.8842
9.49458	51.8727
9.50125	51.8532
9.50792	51.8456
9.51458	51.8312
9.52125	51.7921
9.52792	51.7473
9.53458	51.7182
9.54125	51.6858
9.54792	51.621
9.55458	51.5361
9.56125	51.4474
9.56792	51.3387
9.57458	51.1861
9.58125	51.013
9.58792	50.8556
9.59458	50.6983
9.60125	50.5123
9.60792	50.3092
9.61458	50.1142
9.62125	49.9134
9.62792	49.6769
9.63458	49.4204
9.64125	49.1767
9.64792	48.9359
9.65458	48.6803
9.66125	48.4219
9.66792	48.1806
9.67458	47.9436
9.68125	47.6937
9.68792	47.4496
9.69458	47.2302
9.70125	47.0171
9.70792	46.7896
9.71458	46.555
9.72125	46.3347
9.72792	46.1206
9.73458	45.8994
9.74125	45.6839
9.74792	45.4955
9.75458	45.3296
9.76125	45.1674
9.76792	45.0068
9.77458	44.858
9.78125	44.7135
9.78792	44.5619
9.79458	44.4136
9.80125	44.2805
9.80792	44.1566
9.81458	44.0283
9.82125	43.9105
9.82792	43.8213
9.83458	43.7384
9.84125	43.6425
9.84792	43.5467
9.85458	43.4732
9.86125	43.4079
9.86792	43.3292
9.87458	43.2563
9.88125	43.2072
9.88792	43.1643
9.89458	43.1032
9.90125	43.0379
9.90792	42.9931
9.91458	42.9521
9.92125	42.8963
9.92792	42.8472
9.93458	42.8305
9.94125	42.8295
9.94792	42.8071
9.95458	42.7756
9.96125	42.7618
9.96792	42.757
9.97458	42.747
9.98125	42.747
9.98792	42.7804
9.99458	42.8262
10.0013	42.8581
10.0079	42.8853
10.0146	42.9206
10.0213	42.953
10.0279	42.9721
10.0346	42.9974
10.0412	43.0455
10.0479	43.1013
10.0546	43.1414
10.0612	43.1838
10.0679	43.2467
10.0746	43.3145
10.0813	43.3655
10.0879	43.4122
10.0946	43.4737
10.1013	43.5262
10.1079	43.55
10.1146	43.5686
10.1212	43.6068
10.1279	43.6521
10.1346	43.6845
10.1412	43.7217
10.1479	43.7789
10.1546	43.8399
10.1613	43.8876
10.1679	43.9353
10.1746	43.9973
10.1813	44.0526
10.1879	44.086
10.1946	44.1155
10.2012	44.1608
10.2079	44.2038
10.2146	44.2266
10.2212	44.251
10.2279	44.2967
10.2346	44.3439
10.2413	44.3673
10.2479	44.3859
10.2546	44.4326
10.2613	44.4932
10.2679	44.5399
10.2746	44.5824
10.2812	44.6424
10.2879	44.7044
10.2946	44.7345
10.3012	44.7435
10.3079	44.7645
10.3146	44.795
10.3212	44.8117
10.3279	44.826
10.3346	44.857
10.3413	44.8937
10.3479	44.9047
10.3546	44.9018
10.3613	44.9085
10.3679	44.9095
10.3746	44.8937
10.3812	44.8775
10.3879	44.8885
10.3946	44.9085
10.4012	44.9095
10.4079	44.9047
10.4146	44.9071
10.4213	44.9071
10.4279	44.8847
10.4346	44.8589
10.4413	44.8513
10.4479	44.8475
10.4546	44.8294
10.4612	44.8055
10.4679	44.7969
10.4746	44.7855
10.4812	44.7612
10.4879	44.7373
10.4946	44.7354
10.5013	44.7431
10.5079	44.7459
10.5146	44.7569
10.5213	44.7798
10.5279	44.7993
10.5346	44.7912
10.5412	44.7712
10.5479	44.7521
10.5546	44.7216
10.5612	44.6696
10.5679	44.6196
10.5746	44.5986
10.5813	44.5828
10.5879	44.5414
10.5946	44.4846
10.6013	44.4384
10.6079	44.3916
10.6146	44.3206
10.6212	44.2462
10.6279	44.1871
10.6346	44.137
10.6412	44.0702
10.6479	43.9968
10.6546	43.9339
10.6613	43.8604
10.6679	43.766
10.6746	43.6664
10.6813	43.5829
10.6879	43.5004
10.6946	43.3989
10.7012	43.3002
10.7079	43.2186
10.7146	43.1347
10.7212	43.0226
10.7279	42.9025
10.7346	42.7985
10.7413	42.6869
10.7479	42.5458
10.7546	42.3937
10.7613	42.2635
10.7679	42.1405
10.7746	42.0036
10.7812	41.8777
10.7879	41.7924
10.7946	41.7261
10.8012	41.6451
10.8079	41.5602
10.8146	41.4939
10.8212	41.4262
10.8279	41.3299
10.8346	41.2264
10.8413	41.1472
10.8479	41.0786
10.8546	40.9942
10.8613	40.9083
10.8679	40.8463
10.8746	40.7982
10.8812	40.741
10.8879	40.689
10.8946	40.6637
10.9012	40.6518
10.9079	40.6289
10.9146	40.6003
10.9213	40.5865
10.9279	40.5779
10.9346	40.5583
10.9413	40.5436
10.9479	40.5483
10.9546	40.5564
10.9612	40.5464
10.9679	40.5302
10.9746	40.5293
10.9812	40.5297
10.9879	40.5173
10.9946	40.5116
11.0013	40.5321
11.0079	40.5626
11.0146	40.5726
11.0213	40.5722
11.0279	40.586
11.0346	40.6008
11.0412	40.5893
11.0479	40.5607
11.0546	40.5407
11.0612	40.5221
11.0679	40.4863
11.0746	40.4429
11.0813	40.4181
11.0879	40.3943
11.0946	40.3452
11.1013	40.2832
11.1079	40.235
11.1146	40.1921
11.1212	40.1287
11.1279	40.0596
11.1346	40.0124
11.1412	39.9728
11.1479	39.9108
11.1546	39.8335
11.1613	39.7696
11.1679	39.7077
11.1746	39.6261
11.1813	39.5393
11.1879	39.4697
11.1946	39.4034
11.2012	39.3219
11.2079	39.2432
11.2146	39.186
11.2212	39.1293
11.2279	39.0501
11.2346	38.9657
11.2413	38.9032
11.2479	38.8484
11.2546	38.7878
11.2613	38.7368
11.2679	38.7139
11.2746	38.6977
11.2812	38.6596
11.2879	38.6138
11.2946	38.5852
11.3012	38.5685
11.3079	38.5499
11.3146	38.5423
11.3212	38.5633
11.3279	38.5966
11.3346	38.6157
11.3413	38.6271
11.3479	38.6429
11.3546	38.6539
11.3613	38.6486
11.3679	38.6486
11.3746	38.6724
11.3812	38.7025
11.3879	38.7168
11.3946	38.7301
11.4012	38.7621
11.4079	38.7983
11.4146	38.8179
11.4213	38.8384
11.4279	38.8818
11.4346	38.9328
11.4413	38.9647
11.4479	38.9862
11.4546	39.021
11.4612	39.0573
11.4679	39.0739
11.4746	39.0821
11.4812	39.1064
11.4879	39.1374
11.4946	39.1531
11.5013	39.1626
11.5079	39.1903
11.5146	39.2179
11.5213	39.2199
11.5279	39.206
11.5346	39.1946
11.5412	39.1769
11.5479	39.1364
11.5546	39.0973
11.5612	39.0878
11.5679	39.0844
11.5746	39.0625
11.5813	39.0296
11.5879	39.0048
11.5946	38.9786
11.6013	38.9271
11.6079	38.8722
11.6146	38.8412
11.6212	38.8265
11.6279	38.8069
11.6346	38.785
11.6412	38.7807
11.6479	38.7807
11.6546	38.7616
11.6613	38.7373
11.6679	38.7306
11.6746	38.7335
11.6813	38.7216
11.6879	38.7011
11.6946	38.6958
11.7012	38.6968
11.7079	38.681
11.7146	38.6596
11.7212	38.66
11.7279	38.6739
11.7346	38.6767
11.7413	38.671
11.7479	38.6777
11.7546	38.681
11.7613	38.6529
11.7679	38.609
11.7746	38.5809
11.7812	38.5637
11.7879	38.5313
11.7946	38.4984
11.8012	38.4893
11.8079	38.4941
11.8146	38.4793
11.8212	38.4541
11.8279	38.4455
11.8346	38.4407
11.8413	38.415
11.8479	38.3744
11.8546	38.3492
11.8613	38.3291
11.8679	38.2915
11.8746	38.2447
11.8812	38.2099
11.8879	38.1742
11.8946	38.1122
11.9012	38.0373
11.9079	37.9744
11.9146	37.92
11.9213	37.8537
11.9279	37.7884
11.9346	37.744
11.9413	37.7073
11.9479	37.6501
11.9546	37.5748
11.9612	37.508
11.9679	37.437
11.9746	37.3344
11.9812	37.2086
11.9879	37.0975
11.9946	37.0026
12.0013	36.9039
12.0079	36.8118
12.0146	36.7546
12.0213	36.7179
12.0279	36.6621
12.0346	36.5872
12.0412	36.5176
12.0479	36.4475
12.0546	36.356
12.0612	36.2611
12.0679	36.1905
12.0746	36.1381
12.0813	36.0751
12.0879	36.0084
12.0946	35.9607
12.1013	35.9187
12.1079	35.8586
12.1146	35.7866
12.1212	35.7299
12.1279	35.6798
12.1346	35.6097
12.1412	35.5392
12.1479	35.4967
12.1546	35.4819
12.1613	35.4915
12.1679	35.5377
12.1746	35.6197
12.1813	35.6836
12.1879	35.7051
12.1946	35.7156
12.2012	35.7175
12.2079	35.6798
12.2146	35.6088
12.2212	35.5639
12.2279	35.5721
12.2346	35.5911
12.2413	35.6007
12.2479	35.6307
12.2546	35.696
12.2613	35.7699
12.2679	35.821
12.2746	35.8605
12.2812	35.913
12.2879	35.9645
12.2946	36.0022
12.3012	36.0408
12.3079	36.1032
12.3146	36.1767
12.3212	36.2368
12.3279	36.2959
12.3346	36.3712
12.3413	36.448
12.3479	36.5071
12.3546	36.5634
12.3613	36.633
12.3679	36.7064
12.3746	36.7703
12.3812	36.8433
12.3879	36.9387
12.3946	37.0364
12.4012	37.1208
12.4079	37.2086
12.4146	37.3225
12.4213	37.4475
12.4279	37.5638
12.4346	37.6916
12.4413	37.8451
12.4479	38.0049
12.4546	38.1355
12.4612	38.2428
12.4679	38.3477
12.4746	38.4336
12.4812	38.4769
12.4879	38.4827
12.4946	38.4679
12.5013	38.4235
12.5079	38.3263
12.5146	38.1947
12.5213	38.0516
12.5279	37.89
12.5346	37.6921
12.5412	37.4737
12.5479	37.2686
12.5546	37.0717
12.5612	36.8657
12.5679	36.6673
12.5746	36.5038
12.5813	36.3617
12.5879	36.2115
12.5946	36.0646
12.6013	35.9435
12.6079	35.8391
12.6146	35.7308
12.6212	35.6312
12.6279	35.5692
12.6346	35.5263
12.6412	35.4795
12.6479	35.4381
12.6546	35.4252
12.6613	35.4266
12.6679	35.4147
12.6746	35.4018
12.6813	35.4123
12.6879	35.4304
12.6946	35.4319
12.7012	35.4352
12.7079	35.4671
12.7146	35.5172
12.7212	35.5539
12.7279	35.5935
12.7346	35.6598
12.7413	35.7361
12.7479	35.7971
12.7546	35.8491
12.7613	35.9139
12.7679	35.9764
12.7746	36.0174
12.7812	36.0541
12.7879	36.1066
12.7946	36.1643
12.8012	36.211
12.8079	36.2606
12.8146	36.3336
12.8212	36.4089
12.8279	36.4656
12.8346	36.5119
12.8413	36.5691
12.8479	36.6263
12.8546	36.6607
12.8613	36.6874
12.8679	36.7322
12.8746	36.7866
12.8812	36.8228
12.8879	36.8438
12.8946	36.87
12.9012	36.89
12.9079	36.8805
12.9146	36.8505
12.9213	36.8261
12.9279	36.7975
12.9346	36.7451
12.9413	36.6778
12.9479	36.622
12.9546	36.5729
12.9612	36.509
12.9679	36.4408
12.9746	36.3822
12.9812	36.3197
12.9879	36.2277
12.9946	36.1204
13.0013	36.0227
13.0079	35.9221
13.0146	35.7957
13.0213	35.6607
13.0279	35.5411
13.0346	35.418
13.0412	35.2664
13.0479	35.1071
13.0546	34.9717
13.0612	34.8458
13.0679	34.698
13.0746	34.5449
13.0813	34.4133
13.0879	34.2917
13.0946	34.1535
13.1013	34.0028
13.1079	33.8635
13.1146	33.7272
13.1212	33.5774
13.1279	33.4244
13.1346	33.2875
13.1412	33.1616
13.1479	33.0276
13.1546	32.8908
13.1613	32.7692
13.1679	32.6533
13.1746	32.5241
13.1813	32.393
13.1879	32.2843
13.1946	32.1898
13.2012	32.0892
13.2079	31.9886
13.2146	31.909
13.2212	31.8365
13.2279	31.7483
13.2346	31.6615
13.2413	31.599
13.2479	31.5533
13.2546	31.5042
13.2613	31.4603
13.2679	31.4407
13.2746	31.4302
13.2812	31.4116
13.2879	31.3997
13.2946	31.4178
13.3012	31.4555
13.3079	31.4889
13.3146	31.5256
13.3212	31.5757
[truncated: 4,752 more rows]

## Sheet: CtpA
0 min incubation			15 min incubation			30 min incubation			60 min incubation			90 min incubation
time	absorbance		time	absorbance		time	absorbance		time	absorbance		time	absorbance
0.00311667	-20.7443		0.00145	-0.44632		0.00125	-0.214577		0.00478333	-0.274181		0.00145	-0.281334
0.00978333	-21.0347		0.00811667	-0.443935		0.00791667	-0.238895		0.01145	-0.296593		0.00811667	-0.285625
0.01645	-21.3156		0.0147833	-0.43726		0.0145833	-0.258446		0.0181167	-0.31805		0.0147833	-0.275612
0.0231167	-21.5969		0.02145	-0.413895		0.02125	-0.258446		0.0247833	-0.319004		0.02145	-0.273228
0.0297833	-21.8716		0.0281167	-0.387669		0.0279167	-0.247955		0.03145	-0.317097		0.0281167	-0.27132
0.03645	-22.1324		0.0347833	-0.380039		0.0345833	-0.24128		0.0381167	-0.331402		0.0347833	-0.255108
0.0431167	-22.3918		0.04145	-0.383854		0.04125	-0.231743		0.0447833	-0.350952		0.04145	-0.235558
0.0497833	-22.6707		0.0481167	-0.375271		0.0479167	-0.210762		0.05145	-0.350475		0.0481167	-0.231743
0.05645	-22.9635		0.0547833	-0.37241		0.0545833	-0.198841		0.0581167	-0.346661		0.0547833	-0.24128
0.0631167	-23.2558		0.06145	-0.392914		0.06125	-0.214577		0.0647833	-0.35429		0.06145	-0.243664
0.0697833	-23.55		0.0681167	-0.419617		0.0679167	-0.238419		0.07145	-0.360012		0.0681167	-0.243664
0.07645	-23.8504		0.0747833	-0.429153		0.0745833	-0.244617		0.0781167	-0.349998		0.0747833	-0.256538
0.0831167	-24.1399		0.08145	-0.42963		0.08125	-0.236988		0.0847833	-0.334263		0.08145	-0.27132
0.0897833	-24.3979		0.0881167	-0.443935		0.0879167	-0.236034		0.09145	-0.333309		0.0881167	-0.269413
0.09645	-24.6391		0.0947833	-0.456333		0.0945833	-0.234604		0.0981167	-0.332832		0.0947833	-0.257015
0.103117	-24.8847		0.10145	-0.445843		0.10125	-0.222206		0.104783	-0.320911		0.10145	-0.256062
0.109783	-25.1317		0.108117	-0.4282		0.107917	-0.208378		0.11145	-0.309467		0.108117	-0.258923
0.11645	-25.3658		0.114783	-0.425339		0.114583	-0.21553		0.118117	-0.317574		0.114783	-0.245094
0.123117	-25.6023		0.12145	-0.425816		0.12125	-0.228882		0.124783	-0.330448		0.12145	-0.22459
0.129783	-25.8565		0.128117	-0.411987		0.127917	-0.230789		0.13145	-0.324726		0.128117	-0.218391
0.13645	-26.1135		0.134783	-0.403404		0.134583	-0.228405		0.138117	-0.30899		0.134783	-0.219822
0.143117	-26.3519		0.14145	-0.415325		0.14125	-0.235081		0.144783	-0.303745		0.14145	-0.211239
0.149783	-26.5832		0.148117	-0.433445		0.147917	-0.243664		0.15145	-0.302792		0.148117	-0.205517
0.15645	-26.8226		0.154783	-0.431061		0.154583	-0.240803		0.158117	-0.285625		0.154783	-0.218391
0.163117	-27.0581		0.16145	-0.425816		0.16125	-0.243187		0.164783	-0.265598		0.16145	-0.235558
0.169783	-27.2717		0.168117	-0.439167		0.167917	-0.266075		0.17145	-0.266552		0.168117	-0.239372
0.17645	-27.4777		0.174783	-0.455856		0.174583	-0.291348		0.178117	-0.277519		0.174783	-0.240326
0.183117	-27.6947		0.18145	-0.460625		0.18125	-0.293732		0.184783	-0.274658		0.18145	-0.252724
0.189783	-27.9088		0.188117	-0.463009		0.187917	-0.281811		0.19145	-0.262737		0.188117	-0.264168
0.19645	-28.1067		0.194783	-0.487804		0.194583	-0.278473		0.198117	-0.261784		0.194783	-0.262737
0.203117	-28.3041		0.20145	-0.516891		0.20125	-0.27895		0.204783	-0.259876		0.20145	-0.253677
0.209783	-28.5254		0.208117	-0.523567		0.207917	-0.263214		0.21145	-0.240326		0.208117	-0.249386
0.21645	-28.7519		0.214783	-0.514984		0.214583	-0.244141		0.218117	-0.217438		0.214783	-0.236988
0.223117	-28.9621		0.22145	-0.514984		0.22125	-0.244617		0.224783	-0.218868		0.22145	-0.212193
0.229783	-29.1686		0.228117	-0.516415		0.227917	-0.259399		0.23145	-0.231266		0.228117	-0.190735
0.23645	-29.3908		0.234783	-0.498295		0.234583	-0.26226		0.238117	-0.229836		0.234783	-0.191212
0.243117	-29.614		0.24145	-0.471115		0.24125	-0.256538		0.244783	-0.229836		0.24145	-0.202179
0.249783	-29.8204		0.248117	-0.461102		0.247917	-0.261307		0.25145	-0.249863		0.248117	-0.20504
0.25645	-30.0293		0.254783	-0.460148		0.254583	-0.272274		0.258117	-0.276089		0.254783	-0.21553
0.263117	-30.2677		0.26145	-0.44632		0.26125	-0.27132		0.264783	-0.276089		0.26145	-0.242233
0.269783	-30.5223		0.268117	-0.4282		0.267917	-0.264168		0.27145	-0.265121		0.268117	-0.268936
0.27645	-30.7603		0.274783	-0.427246		0.274583	-0.273705		0.278117	-0.272274		0.274783	-0.275135
0.283117	-30.9844		0.28145	-0.441074		0.28125	-0.288963		0.284783	-0.283241		0.28145	-0.28038
0.289783	-31.2128		0.288117	-0.449181		0.287917	-0.286102		0.29145	-0.276089		0.288117	-0.30756
0.29645	-31.4302		0.294783	-0.455856		0.294583	-0.273705		0.298117	-0.263214		0.294783	-0.337124
0.303117	-31.6181		0.30145	-0.475883		0.30125	-0.27132		0.304783	-0.272274		0.30145	-0.340462
0.309783	-31.7879		0.308117	-0.497818		0.307917	-0.274658		0.31145	-0.288963		0.308117	-0.328064
0.31645	-31.9815		0.314783	-0.504494		0.314583	-0.265121		0.318117	-0.289917		0.314783	-0.324249
0.323117	-32.1922		0.32145	-0.50211		0.32125	-0.258923		0.324783	-0.28801		0.32145	-0.319004
0.329783	-32.3949		0.328117	-0.508785		0.327917	-0.275135		0.33145	-0.305176		0.328117	-0.293255
0.33645	-32.599		0.334783	-0.515938		0.334583	-0.292778		0.338117	-0.321865		0.334783	-0.258923
0.343117	-32.8217		0.34145	-0.508308		0.34125	-0.287533		0.344783	-0.314713		0.34145	-0.245094
0.349783	-33.0539		0.348117	-0.497341		0.347917	-0.275135		0.35145	-0.300407		0.348117	-0.239372
0.35645	-33.2537		0.354783	-0.508308		0.354583	-0.279903		0.358117	-0.306129		0.354783	-0.222206
0.363117	-33.4301		0.36145	-0.527859		0.36125	-0.28801		0.364783	-0.320435		0.36145	-0.204086
0.369783	-33.618		0.368117	-0.532627		0.367917	-0.28038		0.37145	-0.319004		0.368117	-0.205994
0.37645	-33.8178		0.374783	-0.53072		0.374583	-0.271797		0.378117	-0.314236		0.374783	-0.219345
0.383117	-34.0037		0.38145	-0.544071		0.38125	-0.291348		0.384783	-0.326633		0.38145	-0.220776
0.389783	-34.1868		0.388117	-0.561237		0.387917	-0.319481		0.39145	-0.338554		0.388117	-0.22459
0.39645	-34.3943		0.394783	-0.562191		0.394583	-0.329018		0.398117	-0.321865		0.394783	-0.245094
0.403117	-34.6193		0.40145	-0.556469		0.40125	-0.324249		0.404783	-0.293732		0.40145	-0.267029
0.409783	-34.8206		0.408117	-0.567436		0.407917	-0.327587		0.41145	-0.281811		0.408117	-0.269413
0.41645	-35.0003		0.414783	-0.583172		0.414583	-0.329971		0.418117	-0.283718		0.414783	-0.262737
0.423117	-35.182		0.42145	-0.578403		0.42125	-0.306606		0.424783	-0.279903		0.42145	-0.266075
0.429783	-35.3599		0.428117	-0.56839		0.427917	-0.27132		0.43145	-0.283718		0.428117	-0.266552
0.43645	-35.5186		0.434783	-0.574589		0.434583	-0.253201		0.438117	-0.312805		0.434783	-0.252724
0.443117	-35.675		0.44145	-0.589848		0.44125	-0.251293		0.444783	-0.345707		0.44145	-0.244141
0.449783	-35.8629		0.448117	-0.58794		0.447917	-0.240803		0.45145	-0.355721		0.448117	-0.257492
0.45645	-36.068		0.454783	-0.574589		0.454583	-0.231743		0.458117	-0.348568		0.454783	-0.276566
0.463117	-36.2577		0.46145	-0.576973		0.46125	-0.247478		0.464783	-0.347614		0.46145	-0.27895
0.469783	-36.4356		0.468117	-0.586987		0.467917	-0.274181		0.47145	-0.349998		0.468117	-0.278473
0.47645	-36.6278		0.474783	-0.581741		0.474583	-0.280857		0.478117	-0.337601		0.474783	-0.292778
0.483117	-36.8195		0.48145	-0.561237		0.48125	-0.269413		0.484783	-0.321865		0.48145	-0.306129
0.489783	-36.9825		0.488117	-0.55027		0.487917	-0.268936		0.49145	-0.320911		0.488117	-0.298977
0.49645	-37.1308		0.494783	-0.550747		0.494583	-0.276089		0.498117	-0.326633		0.494783	-0.289917
0.503117	-37.2982		0.50145	-0.542164		0.50125	-0.272274		0.504783	-0.322342		0.50145	-0.300407
0.509783	-37.478		0.508117	-0.525475		0.507917	-0.263214		0.51145	-0.310421		0.508117	-0.313282
0.51645	-37.642		0.514783	-0.519276		0.514583	-0.271797		0.518117	-0.308514		0.514783	-0.304222
0.523117	-37.797		0.52145	-0.522614		0.52125	-0.288963		0.524783	-0.301361		0.52145	-0.287533
0.529783	-37.9653		0.528117	-0.518799		0.527917	-0.28944		0.53145	-0.277996		0.528117	-0.293255
0.53645	-38.1393		0.534783	-0.511646		0.534583	-0.282764		0.538117	-0.256538		0.534783	-0.307083
0.543117	-38.2986		0.54145	-0.520706		0.54125	-0.290394		0.544783	-0.255108		0.54145	-0.303268
0.549783	-38.4545		0.548117	-0.536442		0.547917	-0.304699		0.55145	-0.266075		0.548117	-0.292301
0.55645	-38.6209		0.554783	-0.534058		0.554583	-0.304222		0.558117	-0.270367		0.554783	-0.29707
0.563117	-38.7902		0.56145	-0.52166		0.56125	-0.298023		0.564783	-0.281334		0.56145	-0.304222
0.569783	-38.9457		0.568117	-0.523567		0.567917	-0.30899		0.57145	-0.311375		0.568117	-0.288486
0.57645	-39.0959		0.574783	-0.535011		0.574583	-0.329971		0.578117	-0.337601		0.574783	-0.263214
0.583117	-39.2542		0.58145	-0.532627		0.58125	-0.338554		0.584783	-0.3438		0.58145	-0.257969
0.589783	-39.4073		0.588117	-0.52309		0.587917	-0.341892		0.59145	-0.342369		0.588117	-0.267982
0.59645	-39.5408		0.594783	-0.525475		0.594583	-0.356197		0.598117	-0.350475		0.594783	-0.266552
0.603117	-39.6667		0.60145	-0.532627		0.60125	-0.368595		0.604783	-0.356197		0.60145	-0.26083
0.609783	-39.8045		0.608117	-0.525475		0.607917	-0.361443		0.61145	-0.343323		0.608117	-0.270367
0.61645	-39.9423		0.614783	-0.517368		0.614583	-0.34523		0.618117	-0.330925		0.614783	-0.283718
0.623117	-40.0643		0.62145	-0.53215		0.62125	-0.341892		0.624783	-0.333309		0.62145	-0.279903
0.629783	-40.1807		0.628117	-0.555515		0.627917	-0.345707		0.63145	-0.339031		0.628117	-0.270844
0.63645	-40.3152		0.634783	-0.567436		0.634583	-0.335217		0.638117	-0.332832		0.634783	-0.287533
0.643117	-40.4553		0.64145	-0.575542		0.64125	-0.321388		0.644783	-0.331402		0.64145	-0.312805
0.649783	-40.5765		0.648117	-0.590801		0.647917	-0.32568		0.65145	-0.353813		0.648117	-0.322819
0.65645	-40.6775		0.654783	-0.601292		0.654583	-0.336647		0.658117	-0.3829		0.654783	-0.324249
0.663117	-40.7934		0.66145	-0.58794		0.66125	-0.328541		0.664783	-0.392914		0.66145	-0.339508
0.669783	-40.9241		0.668117	-0.570297		0.667917	-0.30899		0.67145	-0.388622		0.668117	-0.356197
0.67645	-41.0523		0.674783	-0.570774		0.674583	-0.306129		0.678117	-0.39053		0.674783	-0.349045
0.683117	-41.1696		0.68145	-0.578403		0.68125	-0.314713		0.684783	-0.394821		0.68145	-0.339508
0.689783	-41.3027		0.688117	-0.57745		0.687917	-0.311375		0.69145	-0.38147		0.688117	-0.351429
0.69645	-41.4524		0.694783	-0.572681		0.694583	-0.299931		0.698117	-0.360012		0.694783	-0.370026
0.703117	-41.5854		0.70145	-0.579834		0.70125	-0.302792		0.704783	-0.35429		0.70145	-0.367641
0.709783	-41.7051		0.708117	-0.588894		0.707917	-0.314236		0.71145	-0.358582		0.708117	-0.359535
0.71645	-41.8124		0.714783	-0.582695		0.714583	-0.311852		0.718117	-0.351906		0.714783	-0.36335
0.723117	-41.8768		0.72145	-0.569344		0.72125	-0.302315		0.724783	-0.333786		0.72145	-0.368118
0.729783	-41.9068		0.728117	-0.564098		0.727917	-0.306129		0.73145	-0.326157		0.728117	-0.350475
0.73645	-41.9035		0.734783	-0.561237		0.734583	-0.311852		0.738117	-0.326633		0.734783	-0.328064
0.743117	-41.9059		0.74145	-0.550747		0.74125	-0.298977		0.744783	-0.315189		0.74145	-0.32711
0.749783	-41.9002		0.748117	-0.540257		0.747917	-0.279427		0.75145	-0.302315		0.748117	-0.335217
0.75645	-41.7514		0.754783	-0.552654		0.754583	-0.283241		0.758117	-0.306129		0.754783	-0.338078
0.763117	-41.4267		0.76145	-0.577927		0.76125	-0.303745		0.764783	-0.317097		0.76145	-0.33474
0.769783	-40.9994		0.768117	-0.589848		0.767917	-0.313759		0.77145	-0.311852		0.768117	-0.342846
0.77645	-40.5774		0.774783	-0.588894		0.774583	-0.323772		0.778117	-0.299454		0.774783	-0.354767
0.783117	-40.0796		0.78145	-0.589848		0.78125	-0.351906		0.784783	-0.303745		0.78145	-0.35429
0.789783	-39.2098		0.788117	-0.590324		0.787917	-0.385761		0.79145	-0.31662		0.788117	-0.351906
0.79645	-38.1422		0.794783	-0.574112		0.794583	-0.393867		0.798117	-0.313282		0.794783	-0.35429
0.803117	-37.1552		0.80145	-0.556469		0.80125	-0.385284		0.804783	-0.302792		0.80145	-0.353813
0.809783	-36.3483		0.808117	-0.562668		0.807917	-0.391006		0.81145	-0.307083		0.808117	-0.339508
0.81645	-35.6126		0.814783	-0.584126		0.814583	-0.402927		0.818117	-0.320435		0.814783	-0.322819
0.823117	-34.914		0.82145	-0.594139		0.82125	-0.398159		0.824783	-0.319958		0.82145	-0.321865
0.829783	-34.5683		0.828117	-0.595093		0.827917	-0.384331		0.83145	-0.313282		0.828117	-0.326633
0.83645	-34.5664		0.834783	-0.60463		0.834583	-0.384808		0.838117	-0.321388		0.834783	-0.318527
0.843117	-34.6899		0.84145	-0.607967		0.84125	-0.389576		0.844783	-0.331879		0.84145	-0.309944
0.849783	-34.6942		0.848117	-0.592232		0.847917	-0.378132		0.85145	-0.324726		0.848117	-0.318527
0.85645	-34.5821		0.854783	-0.577927		0.854583	-0.359058		0.858117	-0.309944		0.854783	-0.337124
0.863117	-34.492		0.86145	-0.586033		0.86125	-0.357628		0.864783	-0.310898		0.86145	-0.339985
0.869783	-34.4362		0.868117	-0.603199		0.867917	-0.36335		0.87145	-0.319481		0.868117	-0.334263
0.87645	-34.3995		0.874783	-0.603676		0.874583	-0.356197		0.878117	-0.316143		0.874783	-0.343323
0.883117	-34.3843		0.88145	-0.601292		0.88125	-0.344753		0.884783	-0.317574		0.88145	-0.360012
0.889783	-34.4253		0.888117	-0.613213		0.887917	-0.349522		0.89145	-0.340939		0.888117	-0.359535
0.89645	-34.5335		0.894783	-0.623703		0.894583	-0.363827		0.898117	-0.368118		0.894783	-0.348091
0.903117	-34.6746		0.90145	-0.614166		0.90125	-0.365734		0.904783	-0.370502		0.90145	-0.352859
0.909783	-34.8172		0.908117	-0.598907		0.907917	-0.360966		0.91145	-0.361919		0.908117	-0.366688
0.91645	-34.9326		0.914783	-0.601768		0.914583	-0.363827		0.918117	-0.36478		0.914783	-0.368595
0.923117	-35.0385		0.92145	-0.616074		0.92125	-0.368118		0.924783	-0.375271		0.92145	-0.36478
0.929783	-35.161		0.928117	-0.615597		0.927917	-0.358582		0.93145	-0.374794		0.928117	-0.373363
0.93645	-35.2879		0.934783	-0.612259		0.934583	-0.345707		0.938117	-0.375748		0.934783	-0.382423
0.943117	-35.3975		0.94145	-0.623703		0.94125	-0.353813		0.944783	-0.395775		0.94145	-0.364304
0.949783	-35.5029		0.948117	-0.6423		0.947917	-0.375271		0.95145	-0.416756		0.948117	-0.337601
0.95645	-35.6383		0.954783	-0.648022		0.954583	-0.383854		0.958117	-0.414371		0.954783	-0.330448
0.963117	-35.7924		0.96145	-0.64373		0.96125	-0.383377		0.964783	-0.39959		0.96145	-0.340462
0.969783	-35.9383		0.968117	-0.65136		0.967917	-0.388145		0.97145	-0.395775		0.968117	-0.343323
0.97645	-36.0756		0.974783	-0.658989		0.974583	-0.393391		0.978117	-0.39053		0.974783	-0.348568
0.983117	-36.2244		0.98145	-0.653267		0.98125	-0.375748		0.984783	-0.370502		0.98145	-0.379086
0.989783	-36.3717		0.988117	-0.644207		0.987917	-0.350952		0.99145	-0.352383		0.988117	-0.414371
0.99645	-36.5		0.994783	-0.650883		0.994583	-0.346661		0.998117	-0.359535		0.994783	-0.425339
1.00312	-36.6192		1.00145	-0.664234		1.00125	-0.359058		1.00478	-0.372887		1.00145	-0.416279
1.00978	-36.7489		1.00812	-0.665665		1.00792	-0.360489		1.01145	-0.368118		1.00812	-0.415802
1.01645	-36.8843		1.01478	-0.666142		1.01458	-0.355244		1.01812	-0.361919		1.01478	-0.415802
1.02312	-36.9983		1.02145	-0.679493		1.02125	-0.364304		1.02478	-0.373363		1.02145	-0.396729
1.02978	-37.097		1.02812	-0.691414		1.02792	-0.379562		1.03145	-0.387192		1.02812	-0.372887
1.03645	-37.2009		1.03478	-0.684261		1.03458	-0.382423		1.03812	-0.3829		1.03478	-0.369072
1.04312	-37.313		1.04145	-0.674725		1.04125	-0.376225		1.04478	-0.377178		1.04145	-0.37384
1.04978	-37.4179		1.04812	-0.681877		1.04792	-0.385284		1.05145	-0.387669		1.04812	-0.362396
1.05645	-37.5209		1.05478	-0.692844		1.05458	-0.394344		1.05812	-0.400066		1.05478	-0.3438
1.06312	-37.6415		1.06145	-0.684738		1.06125	-0.384331		1.06478	-0.394821		1.06145	-0.340462
1.06978	-37.7684		1.06812	-0.669003		1.06792	-0.367165		1.07145	-0.386238		1.06812	-0.3438
1.07645	-37.8761		1.07478	-0.666618		1.07458	-0.365257		1.07812	-0.390053		1.07478	-0.333786
1.08312	-37.9658		1.08145	-0.668526		1.08125	-0.374317		1.08478	-0.389099		1.08145	-0.323296
1.08978	-38.0602		1.08812	-0.656128		1.08792	-0.372887		1.09145	-0.370502		1.08812	-0.335217
1.09645	-38.1589		1.09478	-0.641346		1.09458	-0.372887		1.09812	-0.346184		1.09478	-0.354767
1.10312	-38.2452		1.10145	-0.647068		1.10125	-0.389576		1.10478	-0.335693		1.10145	-0.357151
1.10978	-38.3315		1.10812	-0.663757		1.10792	-0.404358		1.11145	-0.329494		1.10812	-0.349045
1.11645	-38.4398		1.11478	-0.667095		1.11458	-0.397205		1.11812	-0.31662		1.11478	-0.351429
1.12312	-38.5647		1.12145	-0.661373		1.12125	-0.380516		1.12478	-0.315666		1.12145	-0.357628
1.12978	-38.6796		1.12812	-0.664711		1.12792	-0.379562		1.13145	-0.339031		1.12812	-0.352383
1.13645	-38.7869		1.13478	-0.669956		1.13458	-0.386715		1.13812	-0.367641		1.13478	-0.345707
1.14312	-38.9071		1.14145	-0.658512		1.14125	-0.3829		1.14478	-0.375748		1.14145	-0.353813
1.14978	-39.0253		1.14812	-0.639915		1.14792	-0.3829		1.15145	-0.374317		1.14812	-0.360012
1.15645	-39.1188		1.15478	-0.637531		1.15458	-0.404835		1.15812	-0.3829		1.15478	-0.345707
1.16312	-39.1927		1.16145	-0.641823		1.16125	-0.432014		1.16478	-0.388622		1.16145	-0.326633
1.16978	-39.2737		1.16812	-0.639439		1.16792	-0.438213		1.17145	-0.376225		1.16812	-0.322342
1.17645	-39.3572		1.17478	-0.638962		1.17458	-0.431061		1.17812	-0.361443		1.17478	-0.323772
1.18312	-39.4197		1.18145	-0.658035		1.18125	-0.435352		1.18478	-0.370979		1.18145	-0.314236
1.18978	-39.4802		1.18812	-0.679493		1.18792	-0.43869		1.19145	-0.39053		1.18812	-0.311852
1.19645	-39.5584		1.19478	-0.677109		1.19458	-0.423908		1.19812	-0.397205		1.19478	-0.333786
1.20312	-39.6504		1.20145	-0.665188		1.20125	-0.401974		1.20478	-0.397682		1.20145	-0.360966
1.20978	-39.7267		1.20812	-0.665188		1.20792	-0.396729		1.21145	-0.407219		1.20812	-0.368118
1.21645	-39.7921		1.21478	-0.668049		1.21458	-0.400066		1.21812	-0.41914		1.21478	-0.368595
1.22312	-39.8726		1.22145	-0.658035		1.22125	-0.390053		1.22478	-0.413895		1.22145	-0.383854
1.22978	-39.9642		1.22812	-0.648975		1.22792	-0.37384		1.23145	-0.400543		1.22812	-0.400543
1.23645	-40.0481		1.23478	-0.665665		1.23458	-0.370979		1.23812	-0.397682		1.23478	-0.396252
1.24312	-40.1163		1.24145	-0.690937		1.24125	-0.380993		1.24478	-0.398636		1.24145	-0.386238
1.24978	-40.1912		1.24812	-0.698566		1.24792	-0.3829		1.25145	-0.394344		1.24812	-0.393391
1.25645	-40.2784		1.25478	-0.693798		1.25458	-0.38147		1.25812	-0.395298		1.25478	-0.402927
1.26312	-40.3643		1.26145	-0.702381		1.26125	-0.394344		1.26478	-0.414371		1.26145	-0.394821
1.26978	-40.4444		1.26812	-0.716686		1.26792	-0.416756		1.27145	-0.436306		1.26812	-0.382423
1.27645	-40.525		1.27478	-0.712872		1.27458	-0.427723		1.27812	-0.440121		1.27478	-0.388145
1.28312	-40.6113		1.28145	-0.699997		1.28125	-0.425816		1.28478	-0.435352		1.28145	-0.39959
1.28978	-40.6919		1.28812	-0.701427		1.28792	-0.430107		1.29145	-0.440121		1.28812	-0.392914
1.29645	-40.771		1.29478	-0.70715		1.29458	-0.43726		1.29812	-0.446796		1.29478	-0.376225
1.30312	-40.8521		1.30145	-0.688553		1.30125	-0.433445		1.30478	-0.43726		1.30145	-0.371933
1.30978	-40.9269		1.30812	-0.662327		1.30792	-0.426292		1.31145	-0.422001		1.30812	-0.371933
1.31645	-40.9908		1.31478	-0.653744		1.31458	-0.434399		1.31812	-0.423431		1.31478	-0.361443
1.32312	-41.0562		1.32145	-0.657082		1.32125	-0.445843		1.32478	-0.432014		1.32145	-0.348568
1.32978	-41.1382		1.32812	-0.650406		1.32792	-0.442505		1.33145	-0.421524		1.32812	-0.356197
1.33645	-41.2235		1.33478	-0.644684		1.33458	-0.435352		1.33812	-0.395298		1.33478	-0.377655
1.34312	-41.296		1.34145	-0.66185		1.34125	-0.439644		1.34478	-0.380993		1.34145	-0.39196
1.34978	-41.3694		1.34812	-0.685692		1.34792	-0.439167		1.35145	-0.378132		1.34812	-0.404835
1.35645	-41.4577		1.35478	-0.690937		1.35458	-0.416756		1.35812	-0.370979		1.35478	-0.4282
1.36312	-41.5487		1.36145	-0.689983		1.36125	-0.398636		1.36478	-0.363827		1.36145	-0.451565
1.36978	-41.6198		1.36812	-0.700951		1.36792	-0.406265		1.37145	-0.371456		1.36812	-0.452518
1.37645	-41.6822		1.37478	-0.716209		1.37458	-0.424862		1.37812	-0.385284		1.37478	-0.440121
1.38312	-41.7609		1.38145	-0.714779		1.38125	-0.428677		1.38478	-0.384808		1.38145	-0.433922
1.38978	-41.8406		1.38812	-0.708103		1.38792	-0.435829		1.39145	-0.380039		1.38812	-0.432968
1.39645	-41.9011		1.39478	-0.715256		1.39458	-0.465393		1.39812	-0.385761		1.39478	-0.425816
1.40312	-41.9555		1.40145	-0.725269		1.40125	-0.498295		1.40478	-0.39053		1.40145	-0.425816
1.40978	-42.0294		1.40812	-0.723362		1.40792	-0.507355		1.41145	-0.380039		1.40812	-0.442028
1.41645	-42.1076		1.41478	-0.717163		1.41458	-0.500202		1.41812	-0.368118		1.41478	-0.455379
1.42312	-42.1629		1.42145	-0.720024		1.42125	-0.499249		1.42478	-0.37384		1.42145	-0.446796
1.42978	-42.2077		1.42812	-0.725269		1.42792	-0.49305		1.43145	-0.384331		1.42812	-0.428677
1.43645	-42.2683		1.43478	-0.718594		1.43458	-0.468254		1.43812	-0.384331		1.43478	-0.416756
1.44312	-42.3355		1.44145	-0.710011		1.44125	-0.437737		1.44478	-0.387669		1.44145	-0.401974
1.44978	-42.3856		1.44812	-0.710011		1.44792	-0.423908		1.45145	-0.406742		1.44812	-0.380516
1.45645	-42.4347		1.45478	-0.709534		1.45458	-0.41914		1.45812	-0.432491		1.45478	-0.375271
1.46312	-42.5091		1.46145	-0.698566		1.46125	-0.407219		1.46478	-0.445843		1.46145	-0.397682
1.46978	-42.6002		1.46812	-0.687599		1.46792	-0.39959		1.47145	-0.455379		1.46812	-0.424385
1.47645	-42.6784		1.47478	-0.692844		1.47458	-0.41151		1.47812	-0.470161		1.47478	-0.432491
1.48312	-42.7508		1.48145	-0.699997		1.48125	-0.426292		1.48478	-0.478268		1.48145	-0.432491
1.48978	-42.8386		1.48812	-0.694275		1.48792	-0.423431		1.49145	-0.468731		1.48812	-0.442028
1.49645	-42.9306		1.49478	-0.687599		1.49458	-0.418186		1.49812	-0.445843		1.49478	-0.444889
1.50312	-43.0026		1.50145	-0.700474		1.50125	-0.434875		1.50478	-0.425816		1.50145	-0.428677
1.50978	-43.0603		1.50812	-0.712872		1.50792	-0.460148		1.51145	-0.41008		1.50812	-0.404835
1.51645	-43.1299		1.51478	-0.703335		1.51458	-0.469685		1.51812	-0.390053		1.51478	-0.39959
1.52312	-43.2029		1.52145	-0.687122		1.52125	-0.471592		1.52478	-0.374317		1.52145	-0.400543
1.52978	-43.2606		1.52812	-0.686646		1.52792	-0.486374		1.53145	-0.372887		1.52812	-0.385761
1.53645	-43.3083		1.53478	-0.693321		1.53458	-0.500202		1.53812	-0.377178		1.53478	-0.368118
1.54312	-43.3674		1.54145	-0.685692		1.54125	-0.487328		1.54478	-0.371933		1.54145	-0.368118
1.54978	-43.4356		1.54812	-0.676632		1.54792	-0.463009		1.55145	-0.360489		1.54812	-0.385761
1.55645	-43.4909		1.55478	-0.687122		1.55458	-0.456333		1.55812	-0.356674		1.55478	-0.393867
1.56312	-43.5414		1.56145	-0.702381		1.56125	-0.458717		1.56478	-0.352859		1.56145	-0.393391
1.56978	-43.6034		1.56812	-0.703335		1.56792	-0.452042		1.57145	-0.347137		1.56812	-0.400066
1.57645	-43.6697		1.57478	-0.704288		1.57458	-0.445843		1.57812	-0.355721		1.57478	-0.412464
1.58312	-43.7245		1.58145	-0.720978		1.58125	-0.466824		1.58478	-0.388622		1.58145	-0.413895
1.58978	-43.7756		1.58812	-0.739098		1.58792	-0.498772		1.59145	-0.419617		1.58812	-0.405788
1.59645	-43.8414		1.59478	-0.738144		1.59458	-0.511169		1.59812	-0.432968		1.59478	-0.407219
1.60312	-43.9105		1.60145	-0.740051		1.60125	-0.5126		1.60478	-0.442028		1.60145	-0.411987
1.60978	-43.962		1.60812	-0.760078		1.60792	-0.52166		1.61145	-0.45681		1.60812	-0.406742
1.61645	-44.0025		1.61478	-0.776291		1.61458	-0.53072		1.61812	-0.459194		1.61478	-0.398636
1.62312	-44.0478		1.62145	-0.768185		1.62125	-0.514507		1.62478	-0.438213		1.62145	-0.404835
1.62978	-44.0955		1.62812	-0.756741		1.62792	-0.487804		1.63145	-0.422955		1.62812	-0.413418
1.63645	-44.137		1.63478	-0.763416		1.63458	-0.475883		1.63812	-0.427723		1.63478	-0.404835
1.64312	-44.1861		1.64145	-0.7658		1.64125	-0.475883		1.64478	-0.434875		1.64145	-0.39196
1.64978	-44.2629		1.64812	-0.745296		1.64792	-0.465393		1.65145	-0.423431		1.64812	-0.395298
1.65645	-44.3525		1.65478	-0.726223		1.65458	-0.452042		1.65812	-0.416756		1.65478	-0.407696
1.66312	-44.435		1.66145	-0.735283		1.66125	-0.455856		1.66478	-0.433445		1.66145	-0.407219
1.66978	-44.5108		1.66812	-0.754833		1.66792	-0.464439		1.67145	-0.449181		1.66812	-0.402927
1.67645	-44.5867		1.67478	-0.759602		1.67458	-0.452995		1.67812	-0.441551		1.67478	-0.415325
1.68312	-44.651		1.68145	-0.763416		1.68125	-0.430107		1.68478	-0.427723		1.68145	-0.431538
1.68978	-44.6882		1.68812	-0.786781		1.68792	-0.421524		1.69145	-0.441074		1.68812	-0.435829
1.69645	-44.7187		1.69478	-0.813007		1.69458	-0.423908		1.69812	-0.462055		1.69478	-0.430584
1.70312	-44.764		1.70145	-0.816822		1.70125	-0.415325		1.70478	-0.463486		1.70145	-0.435352
1.70978	-44.8141		1.70812	-0.804901		1.70792	-0.403404		1.71145	-0.45681		1.70812	-0.43869
1.71645	-44.8489		1.71478	-0.80061		1.71458	-0.411034		1.71812	-0.468731		1.71478	-0.426769
1.72312	-44.8785		1.72145	-0.796318		1.72125	-0.434399		1.72478	-0.483036		1.72145	-0.417233
1.72978	-44.9276		1.72812	-0.777721		1.72792	-0.448227		1.73145	-0.471115		1.72812	-0.427246
1.73645	-44.9901		1.73478	-0.758171		1.73458	-0.457764		1.73812	-0.447273		1.73478	-0.442982
1.74312	-45.042		1.74145	-0.761032		1.74125	-0.47636		1.74478	-0.434399		1.74145	-0.441551
1.74978	-45.0892		1.74812	-0.772476		1.74792	-0.495911		1.75145	-0.4282		1.74812	-0.433922
1.75645	-45.1541		1.75478	-0.770092		1.75458	-0.499249		1.75812	-0.413895		1.75478	-0.440598
1.76312	-45.2294		1.76145	-0.769138		1.76125	-0.490665		1.76478	-0.408649		1.76145	-0.445843
1.76978	-45.29		1.76812	-0.786781		1.76792	-0.493526		1.77145	-0.423431		1.76812	-0.435829
1.77645	-45.3396		1.77478	-0.804901		1.77458	-0.497341		1.77812	-0.439644		1.77478	-0.423431
1.78312	-45.3987		1.78145	-0.798702		1.78125	-0.488281		1.78478	-0.440598		1.78145	-0.424862
1.78978	-45.4664		1.78812	-0.786304		1.78792	-0.47493		1.79145	-0.444412		1.78812	-0.431061
1.79645	-45.5189		1.79478	-0.796795		1.79458	-0.473499		1.79812	-0.462055		1.79478	-0.422955
1.80312	-45.558		1.80145	-0.818253		1.80125	-0.482082		1.80478	-0.473499		1.80145	-0.416279
1.80978	-45.6033		1.80812	-0.822067		1.80792	-0.475883		1.81145	-0.463009		1.80812	-0.425816
1.81645	-45.6533		1.81478	-0.814438		1.81458	-0.466347		1.81812	-0.44775		1.81478	-0.442028
1.82312	-45.6944		1.82145	-0.820637		1.82125	-0.468254		1.82478	-0.445366		1.82145	-0.448704
1.82978	-45.7325		1.82812	-0.828266		1.82792	-0.480175		1.83145	-0.438213		1.82812	-0.453472
1.83645	-45.7859		1.83478	-0.817776		1.83458	-0.48542		1.83812	-0.415802		1.83478	-0.472546
1.84312	-45.8436		1.84145	-0.796318		1.84125	-0.483036		1.84478	-0.399113		1.84145	-0.487804
1.84978	-45.8879		1.84812	-0.78392		1.84792	-0.493526		1.85145	-0.407219		1.84812	-0.480652
1.85645	-45.9232		1.85478	-0.777721		1.85458	-0.502586		1.85812	-0.422955		1.85478	-0.461102
1.86312	-45.9728		1.86145	-0.761509		1.86125	-0.499725		1.86478	-0.422478		1.86145	-0.457287
1.86978	-46.0291		1.86812	-0.751495		1.86792	-0.493526		1.87145	-0.421524		1.86812	-0.459671
1.87645	-46.0773		1.87478	-0.7658		1.87458	-0.498772		1.87812	-0.434399		1.87478	-0.446796
1.88312	-46.133		1.88145	-0.788689		1.88125	-0.504971		1.88478	-0.444889		1.88145	-0.425339
1.88978	-46.2103		1.88812	-0.798702		1.88792	-0.490665		1.89145	-0.432491		1.88812	-0.413418
1.89645	-46.2909		1.89478	-0.804424		1.89458	-0.474453		1.89812	-0.414848		1.89478	-0.406742
1.90312	-46.3462		1.90145	-0.823021		1.90125	-0.472069		1.90478	-0.419617		1.90145	-0.388145
1.90978	-46.3848		1.90812	-0.841618		1.90792	-0.473499		1.91145	-0.433922		1.90812	-0.368118
1.91645	-46.4292		1.91478	-0.831604		1.91458	-0.461578		1.91812	-0.433922		1.91478	-0.367165
1.92312	-46.4692		1.92145	-0.813484		1.92125	-0.449181		1.92478	-0.431538		1.92145	-0.380516
1.92978	-46.4907		1.92812	-0.812531		1.92792	-0.458717		1.93145	-0.448227		1.92812	-0.387669
1.93645	-46.5097		1.93478	-0.822544		1.93458	-0.47493		1.93812	-0.471592		1.93478	-0.394821
1.94312	-46.5541		1.94145	-0.818729		1.94125	-0.473976		1.94478	-0.470638		1.94145	-0.413418
1.94978	-46.6094		1.94812	-0.8111		1.94792	-0.463486		1.95145	-0.457287		1.94812	-0.432491
1.95645	-46.6461		1.95478	-0.823975		1.95458	-0.463963		1.95812	-0.460625		1.95478	-0.436306
1.96312	-46.6719		1.96145	-0.843525		1.96125	-0.46587		1.96478	-0.473499		1.96145	-0.434875
1.96978	-46.7095		1.96812	-0.845909		1.96792	-0.454903		1.97145	-0.473022		1.96812	-0.446796
1.97645	-46.7505		1.97478	-0.837803		1.97458	-0.44775		1.97812	-0.464916		1.97478	-0.460625
1.98312	-46.7734		1.98145	-0.841141		1.98125	-0.463963		1.98478	-0.470638		1.98145	-0.460148
1.98978	-46.7982		1.98812	-0.849247		1.98792	-0.487328		1.99145	-0.475407		1.98812	-0.45681
1.99645	-46.8531		1.99478	-0.837803		1.99458	-0.495911		1.99812	-0.45681		1.99478	-0.461102
2.00312	-46.926		2.00145	-0.814915		2.00125	-0.504017		2.00478	-0.425816		2.00145	-0.461102
2.00978	-46.9866		2.00812	-0.801563		2.00792	-0.525951		2.01145	-0.410557		2.00812	-0.440121
2.01645	-47.0419		2.01478	-0.796795		2.01458	-0.538826		2.01812	-0.411034		2.01478	-0.413895
2.02312	-47.1125		2.02145	-0.785351		2.02125	-0.526905		2.02478	-0.409603		2.02145	-0.405312
2.02978	-47.1802		2.02812	-0.77343		2.02792	-0.5126		2.03145	-0.416279		2.02812	-0.402927
2.03645	-47.2164		2.03478	-0.779152		2.03458	-0.513554		2.03812	-0.440598		2.03478	-0.396252
2.04312	-47.236		2.04145	-0.792027		2.04125	-0.514984		2.04478	-0.464916		2.04145	-0.395298
2.04978	-47.2708		2.04812	-0.797749		2.04792	-0.495434		2.05145	-0.462055		2.04812	-0.415325
2.05645	-47.3123		2.05478	-0.801563		2.05458	-0.476837		2.05812	-0.445366		2.05478	-0.433922
2.06312	-47.3409		2.06145	-0.815392		2.06125	-0.479698		2.06478	-0.442982		2.06145	-0.430107
2.06978	-47.3647		2.06812	-0.827789		2.06792	-0.485897		2.07145	-0.444889		2.06812	-0.422955
2.07645	-47.41		2.07478	-0.821114		2.07458	-0.479221		2.07812	-0.43726		2.07478	-0.434399
2.08312	-47.4639		2.08145	-0.814915		2.08125	-0.469208		2.08478	-0.427723		2.08145	-0.450611
2.08978	-47.5068		2.08812	-0.820637		2.08792	-0.478268		2.09145	-0.436306		2.08812	-0.450611
2.09645	-47.5497		2.09478	-0.829697		2.09458	-0.490665		2.09812	-0.447273		2.09478	-0.445366
2.10312	-47.6089		2.10145	-0.827789		2.10125	-0.492096		2.10478	-0.435829		2.10145	-0.45681
2.10978	-47.6704		2.10812	-0.824928		2.10792	-0.492573		2.11145	-0.422478		2.10812	-0.4673
2.11645	-47.7123		2.11478	-0.839233		2.11458	-0.505447		2.11812	-0.427723		2.11478	-0.454426
2.12312	-47.7462		2.12145	-0.854492		2.12125	-0.51403		2.12478	-0.442982		2.12145	-0.430107
2.12978	-47.7862		2.12812	-0.858307		2.12792	-0.503063		2.13145	-0.442505		2.12812	-0.42057
2.13645	-47.8234		2.13478	-0.856876		2.13458	-0.488758		2.13812	-0.431061		2.13478	-0.422478
2.14312	-47.8425		2.14145	-0.861168		2.14125	-0.487328		2.14478	-0.431538		2.14145	-0.412941
2.14978	-47.8578		2.14812	-0.860691		2.14792	-0.486851		2.15145	-0.432014		2.14812	-0.398159
2.15645	-47.8916		2.15478	-0.843048		2.15458	-0.475407		2.15812	-0.418663		2.15478	-0.400543
2.16312	-47.9407		2.16145	-0.822544		2.16125	-0.468731		2.16478	-0.406265		2.16145	-0.415325
2.16978	-47.9832		2.16812	-0.817299		2.16792	-0.482559		2.17145	-0.417709		2.16812	-0.417233
2.17645	-48.0199		2.17478	-0.82159		2.17458	-0.497818		2.17812	-0.443935		2.17478	-0.41151
2.18312	-48.0738		2.18145	-0.818253		2.18125	-0.495434		2.18478	-0.455856		2.18145	-0.41914
2.18978	-48.1362		2.18812	-0.814915		2.18792	-0.490665		2.19145	-0.453949		2.18812	-0.435829
2.19645	-48.1915		2.19478	-0.822544		2.19458	-0.501633		2.19812	-0.455379		2.19478	-0.437737
2.20312	-48.2349		2.20145	-0.831127		2.20125	-0.515938		2.20478	-0.452995		2.20145	-0.428677
2.20978	-48.285		2.20812	-0.82159		2.20792	-0.515938		2.21145	-0.432491		2.20812	-0.42963
2.21645	-48.3379		2.21478	-0.801563		2.21458	-0.510693		2.21812	-0.408173		2.21478	-0.436783
2.22312	-48.3704		2.22145	-0.796318		2.22125	-0.517845		2.22478	-0.405312		2.22145	-0.430107
2.22978	-48.3937		2.22812	-0.802517		2.22792	-0.522614		2.23145	-0.419617		2.22812	-0.417233
2.23645	-48.4233		2.23478	-0.801086		2.23458	-0.513077		2.23812	-0.428677		2.23478	-0.418663
2.24312	-48.4581		2.24145	-0.794888		2.24125	-0.498772		2.24478	-0.436306		2.24145	-0.430584
2.24978	-48.4767		2.24812	-0.80204		2.24792	-0.496387		2.25145	-0.459194		2.24812	-0.434875
2.25645	-48.4948		2.25478	-0.817299		2.25458	-0.500679		2.25812	-0.488758		2.25478	-0.43869
2.26312	-48.5301		2.26145	-0.813007		2.26125	-0.497818		2.26478	-0.501633		2.26145	-0.453949
2.26978	-48.5697		2.26812	-0.798225		2.26792	-0.495434		2.27145	-0.501633		2.26812	-0.470638
2.27645	-48.5916		2.27478	-0.80061		2.27458	-0.504494		2.27812	-0.504971		2.27478	-0.470638
2.28312	-48.6059		2.28145	-0.816822		2.28125	-0.515938		2.28478	-0.510216		2.28145	-0.467777
2.28978	-48.6407		2.28812	-0.823975		2.28792	-0.514507		2.29145	-0.501633		2.28812	-0.477791
2.29645	-48.6841		2.29478	-0.821114		2.29458	-0.512123		2.29812	-0.487328		2.29478	-0.484943
2.30312	-48.7175		2.30145	-0.832558		2.30125	-0.524044		2.30478	-0.48542		2.30145	-0.47636
2.30978	-48.7471		2.30812	-0.851154		2.30792	-0.540257		2.31145	-0.484943		2.30812	-0.465393
2.31645	-48.7947		2.31478	-0.858307		2.31458	-0.537395		2.31812	-0.475407		2.31478	-0.467777
2.32312	-48.852		2.32145	-0.855923		2.32125	-0.528812		2.32478	-0.463009		2.32145	-0.464916
2.32978	-48.8939		2.32812	-0.864983		2.32792	-0.53978		2.33145	-0.461102		2.32812	-0.442505
2.33645	-48.9283		2.33478	-0.879288		2.33458	-0.553608		2.33812	-0.459671		2.33478	-0.417233
2.34312	-48.974		2.34145	-0.884533		2.34125	-0.545979		2.34478	-0.440598		2.34145	-0.409603
2.34978	-49.0222		2.34812	-0.884056		2.34792	-0.528336		2.35145	-0.41914		2.34812	-0.406265
2.35645	-49.0537		2.35478	-0.894547		2.35458	-0.53072		2.35812	-0.421047		2.35478	-0.393867
2.36312	-49.0742		2.36145	-0.906944		2.36125	-0.545502		2.36478	-0.43726		2.36145	-0.390053
2.36978	-49.1047		2.36812	-0.906467		2.36792	-0.542164		2.37145	-0.443459		2.36812	-0.415802
2.37645	-49.1352		2.37478	-0.905991		2.37458	-0.534058		2.37812	-0.448227		2.37478	-0.459671
2.38312	-49.1529		2.38145	-0.92411		2.38125	-0.54884		2.38478	-0.478268		2.38145	-0.498772
2.38978	-49.1848		2.38812	-0.959873		2.38792	-0.580788		2.39145	-0.544071		2.38812	-0.543594
2.39645	-49.2797		2.39478	-1.00327		2.39458	-0.623703		2.39812	-0.647545		2.39478	-0.627041
2.40312	-49.4637		2.40145	-1.09863		2.40125	-0.723362		2.40478	-0.846863		2.40145	-0.767708
2.40978	-49.7751		2.40812	-1.31798		2.40792	-0.954628		2.41145	-1.23549		2.40812	-1.0004
2.41645	-50.3006		2.41478	-1.72758		2.41458	-1.37377		2.41812	-1.89495		2.41478	-1.41573
2.42312	-51.1403		2.42145	-2.39372		2.42125	-2.03943		2.42478	-2.89059		2.42145	-2.12669
2.42978	-52.3591		2.42812	-3.40605		2.42792	-3.05605		2.43145	-4.29916		2.42812	-3.2115
2.43645	-53.9899		2.43478	-4.86088		2.43458	-4.51612		2.43812	-6.18744		2.43478	-4.71306
2.44312	-56.0803		2.44145	-6.79588		2.44125	-6.45065		2.44478	-8.56447		2.44145	-6.68621
2.44978	-58.6591		2.44812	-9.20534		2.44792	-8.85487		2.45145	-11.3964		2.44812	-9.16433
2.45645	-61.687		2.45478	-12.0754		2.45458	-11.7278		2.45812	-14.6499		2.45478	-12.114
2.46312	-65.0969		2.46145	-15.378		2.46125	-15.0447		2.46478	-18.2848		2.46145	-15.4719
2.46978	-68.8353		2.46812	-19.0492		2.46792	-18.7311		2.47145	-22.2354		2.46812	-19.1894
2.47645	-72.8731		2.47478	-23.0069		2.47458	-22.7041		2.47812	-26.4268		2.47478	-23.232
2.48312	-77.1489		2.48145	-27.2007		2.48125	-26.9184		2.48478	-30.8166		2.48145	-27.5302
2.48978	-81.5878		2.48812	-31.5971		2.48792	-31.3382		2.49145	-35.3785		2.48812	-32.0091
2.49645	-86.1511		2.49478	-36.1433		2.49458	-35.9082		2.49812	-40.0667		2.49478	-36.6316
2.50312	-90.8246		2.50145	-40.7887		2.50125	-40.5803		2.50478	-44.8351		2.50145	-41.3737
2.50978	-95.5801		2.50812	-45.5165		2.50792	-45.3358		2.51145	-49.6659		2.50812	-46.2046
2.51645	-100.374		2.51478	-50.3268		2.51458	-50.1728		2.51812	-54.5607		2.51478	-51.0855
2.52312	-105.202		2.52145	-55.1972		2.52125	-55.0647		2.52478	-59.5031		2.52145	-56.0131
2.52978	-110.073		2.52812	-60.0939		2.52792	-59.9842		2.53145	-64.4698		2.52812	-60.9875
2.53645	-114.979		2.53478	-65.0191		2.53458	-64.9319		2.53812	-69.4633		2.53478	-65.9947
2.54312	-119.897		2.54145	-69.9811		2.54125	-69.9143		2.54478	-74.4915		2.54145	-71.0182
2.54978	-124.831		2.54812	-74.9683		2.54792	-74.9221		2.55145	-79.546		2.54812	-76.0636
2.55645	-129.793		2.55478	-79.9556		2.55458	-79.9341		2.55812	-84.6095		2.55478	-81.1501
2.56312	-134.773		2.56145	-84.95		2.56125	-84.9586		2.56478	-89.6883		2.56145	-86.267
2.56978	-139.751		2.56812	-89.9663		2.56792	-90.0102		2.57145	-94.7943		2.56812	-91.3973
2.57645	-144.733		2.57478	-94.9965		2.57458	-95.0875		2.57812	-99.925		2.57478	-96.5447
2.58312	-149.742		2.58145	-100.025		2.58125	-100.177		2.58478	-105.075		2.58145	-101.729
2.58978	-154.772		2.58812	-105.065		2.58792	-105.288		2.59145	-110.256		2.58812	-106.946
2.59645	-159.803		2.59478	-110.137		2.59458	-110.432		2.59812	-115.472		2.59478	-112.182
2.60312	-164.823		2.60145	-115.224		2.60125	-115.592		2.60478	-120.68		2.60145	-117.441
2.60978	-169.774		2.60812	-120.263		2.60792	-120.713		2.61145	-125.754		2.60812	-122.702
2.61645	-174.409		2.61478	-125.095		2.61458	-125.657		2.61812	-130.412		2.61478	-127.821
2.62312	-178.16		2.62145	-129.346		2.62125	-130.091		2.62478	-134.183		2.62145	-132.474
2.62978	-180.238		2.62812	-132.365		2.62792	-133.453		2.63145	-136.594		2.62812	-136.237
2.63645	-180.054		2.63478	-133.544		2.63458	-135.225		2.63812	-137.576		2.63478	-138.808
2.64312	-177.773		2.64145	-132.832		2.64125	-135.391		2.64478	-137.697		2.64145	-140.311
2.64978	-174.482		2.64812	-130.988		2.64792	-134.631		2.65145	-137.999		2.64812	-141.376
2.65645	-171.867		2.65478	-129.357		2.65458	-134.117		2.65812	-139.604		2.65478	-142.955
2.66312	-171.644		2.66145	-129.409		2.66125	-135.122		2.66478	-143.411		2.66145	-145.974
2.66978	-175.08		2.66812	-132.356		2.66792	-138.667		2.67145	-149.809		2.66812	-151.03
2.67645	-182.577		2.67478	-138.754		2.67458	-145.185		2.67812	-158.44		2.67478	-158.182
2.68312	-193.379		2.68145	-148.175		2.68125	-154.233		2.68478	-168.25		2.68145	-166.85
2.68978	-205.812		2.68812	-159.305		2.68792	-164.622		2.69145	-178.057		2.68812	-176.029
2.69645	-218.153		2.69478	-170.638		2.69458	-175.069		2.69812	-187.279		2.69478	-184.855
2.70312	-229.547		2.70145	-181.311		2.70125	-184.923		2.70478	-196.182		2.70145	-193.15
2.70978	-240.262		2.70812	-191.421		2.70792	-194.406		2.71145	-205.584		2.70812	-201.491
2.71645	-251.256		2.71478	-201.746		2.71458	-204.332		2.71812	-216.389		2.71478	-210.806
2.72312	-263.566		2.72145	-213.249		2.72125	-215.631		2.72478	-229.219		2.72145	-221.909
2.72978	-277.888		2.72812	-226.636		2.72792	-228.93		2.73145	-244.14		2.72812	-235.192
2.73645	-294.265		2.73478	-242.019		2.73458	-244.245		2.73812	-260.495		2.73478	-250.443
2.74312	-311.965		2.74145	-258.766		2.74125	-260.875		2.74478	-277.082		2.74145	-266.793
2.74978	-329.701		2.74812	-275.708		2.74792	-277.618		2.75145	-292.598		2.74812	-282.964
2.75645	-346.123		2.75478	-291.549		2.75458	-293.184		2.75812	-305.92		2.75478	-297.685
2.76312	-360.11		2.76145	-305.175		2.76125	-306.444		2.76478	-315.754		2.76145	-309.835
2.76978	-370.366		2.76812	-315.342		2.76792	-316.055		2.77145	-319.46		2.76812	-317.776
2.77645	-374.28		2.77478	-319.564		2.77458	-319.222		2.77812	-311.79		2.77478	-317.958
2.78312	-366.915		2.78145	-312.822		2.78125	-310.433		2.78478	-285.412		2.78145	-304.06
2.78978	-341.794		2.78812	-287.951		2.78792	-282.191		2.79145	-234.149		2.78812	-268.615
2.79645	-293.854		2.79478	-238.778		2.79458	-228.508		2.79812	-156.575		2.79478	-206.886
2.80312	-222.358		2.80145	-163.73		2.80125	-148.535		2.80478	-57.2248		2.80145	-119.822
2.80978	-131.699		2.80812	-67.0633		2.80792	-47.4129		2.81145	54.6513		2.80812	-14.1177
2.81645	-30.4298		2.81478	42.304		2.81458	65.1598		2.81812	166.854		2.81478	99.3605
2.82312	70.415		2.82145	152.457		2.82125	176.621		2.82478	266.704		2.82145	207.525
2.82978	159.566		2.82812	250.647		2.82792	273.927		2.83145	344.203		2.82812	297.904
2.83645	228.319		2.83478	326.583		2.83458	347.098		2.83812	394.834		2.83478	362.243
2.84312	272.935		2.84145	375.592		2.84125	392.301		2.84478	419.811		2.84145	398.735
2.84978	294.814		2.84812	399.001		2.84792	411.766		2.85145	424.142		2.84812	411.048
2.85645	298.853		2.85478	401.965		2.85458	411.225		2.85812	413.895		2.85478	405.678
2.86312	290.487		2.86145	390.594		2.86125	397.04		2.86478	393.771		2.86145	388.903
2.86978	273.853		2.86812	369.865		2.86792	374.231		2.87145	367.027		2.86812	365.184
2.87645	252.114		2.87478	343.496		2.87458	346.436		2.87812	336.456		2.87478	337.603
2.88312	228.186		2.88145	314.505		2.88125	316.565		2.88478	305.148		2.88145	308.756
2.88978	204.798		2.88812	285.718		2.88792	287.311		2.89145	275.829		2.88812	281.094
2.89645	183.736		2.89478	259.405		2.89458	260.817		2.89812	250.212		2.89478	256.301
2.90312	165.969		2.90145	236.938		2.90125	238.335		2.90478	229.275		2.90145	235.311
2.90978	152.078		2.90812	219.05		2.90792	220.51		2.91145	213.472		2.90812	218.727
2.91645	142.185		2.91478	205.911		2.91458	207.467		2.91812	202.641		2.91478	206.719
2.92312	135.795		2.92145	197.136		2.92125	198.774		2.92478	195.93		2.92145	198.811
2.92978	131.959		2.92812	191.784		2.92792	193.469		2.93145	192.089		2.92812	193.995
2.93645	129.744		2.93478	188.691		2.93458	190.386		2.93812	189.933		2.93478	191.194
2.94312	128.444		2.94145	186.875		2.94125	188.56		2.94478	188.626		2.94145	189.57
2.94978	127.608		2.94812	185.745		2.94792	187.407		2.95145	187.754		2.94812	188.557
2.95645	126.997		2.95478	185.006		2.95458	186.64		2.95812	187.158		2.95478	187.847
2.96312	126.528		2.96145	184.484		2.96125	186.096		2.96478	186.732		2.96145	187.323
2.96978	126.181		2.96812	184.067		2.96792	185.663		2.97145	186.383		2.96812	186.936
2.97645	125.905		2.97478	183.737		2.97458	185.311		2.97812	186.08		2.97478	186.626
2.98312	125.647		2.98145	183.489		2.98125	185.026		2.98478	185.831		2.98145	186.329
2.98978	125.397		2.98812	183.266		2.98792	184.767		2.99145	185.597		2.98812	186.045
2.99645	125.176		2.99478	183.013		2.99458	184.483		2.99812	185.327		2.99478	185.787
3.00312	124.956		3.00145	182.743		3.00125	184.186		3.00478	185.025		3.00145	185.528
3.00978	124.691		3.00812	182.483		3.00792	183.911		3.01145	184.728		3.00812	185.232
3.01645	124.387		3.01478	182.203		3.01458	183.645		3.01812	184.424		3.01478	184.918
3.02312	124.091		3.02145	181.873		3.02125	183.362		3.02478	184.083		3.02145	184.636
3.02978	123.801		3.02812	181.523		3.02792	183.068		3.03145	183.726		3.02812	184.369
3.03645	123.487		3.03478	181.205		3.03458	182.788		3.03812	183.401		3.03478	184.078
3.04312	123.161		3.04145	180.907		3.04125	182.506		3.04478	183.099		3.04145	183.774
3.04978	122.879		3.04812	180.604		3.04792	182.195		3.05145	182.797		3.04812	183.503
3.05645	122.63		3.05478	180.306		3.05458	181.875		3.05812	182.515		3.05478	183.257
3.06312	122.378		3.06145	180.045		3.06125	181.59		3.06478	182.28		3.06145	183.002
3.06978	122.124		3.06812	179.818		3.06792	181.334		3.07145	182.07		3.06812	182.749
3.07645	121.893		3.07478	179.595		3.07458	181.083		3.07812	181.852		3.07478	182.53
3.08312	121.666		3.08145	179.377		3.08125	180.842		3.08478	181.642		3.08145	182.336
3.08978	121.402		3.08812	179.172		3.08792	180.634		3.09145	181.451		3.08812	182.134
3.09645	121.121		3.09478	178.964		3.09458	180.438		3.09812	181.252		3.09478	181.929
3.10312	120.868		3.10145	178.725		3.10125	180.21		3.10478	181.009		3.10145	181.736
3.10978	120.626		3.10812	178.461		3.10792	179.959		3.11145	180.745		3.10812	181.533
3.11645	120.357		3.11478	178.194		3.11458	179.714		3.11812	180.49		3.11478	181.29
3.12312	120.077		3.12145	177.921		3.12125	179.461		3.12478	180.221		3.12145	181.018
3.12978	119.822		3.12812	177.625		3.12792	179.169		3.13145	179.911		3.12812	180.742
3.13645	119.567		3.13478	177.32		3.13458	178.854		3.13812	179.582		3.13478	180.438
3.14312	119.252		3.14145	177.032		3.14125	178.545		3.14478	179.271		3.14145	180.082
3.14978	118.902		3.14812	176.74		3.14792	178.235		3.15145	178.965		3.14812	179.702
3.15645	118.563		3.15478	176.412		3.15458	177.891		3.15812	178.626		3.15478	179.333
3.16312	118.224		3.16145	176.054		3.16125	177.534		3.16478	178.265		3.16145	178.965
3.16978	117.85		3.16812	175.699		3.16792	177.198		3.17145	177.905		3.16812	178.566
3.17645	117.458		3.17478	175.345		3.17458	176.864		3.17812	177.529		3.17478	178.152
3.18312	117.09		3.18145	174.968		3.18125	176.494		3.18478	177.104		3.18145	177.751
3.18978	116.724		3.18812	174.576		3.18792	176.087		3.19145	176.639		3.18812	177.343
3.19645	116.319		3.19478	174.187		3.19458	175.681		3.19812	176.169		3.19478	176.898
3.20312	115.887		3.20145	173.792		3.20125	175.257		3.20478	175.693		3.20145	176.429
3.20978	115.461		3.20812	173.361		3.20792	174.781		3.21145	175.184		3.20812	175.961
3.21645	115.018		3.21478	172.894		3.21458	174.263		3.21812	174.654		3.21478	175.476
3.22312	114.516		3.22145	172.403		3.22125	173.74		3.22478	174.128		3.22145	174.943
3.22978	113.968		3.22812	171.878		3.22792	173.201		3.23145	173.582		3.22812	174.376
3.23645	113.411		3.23478	171.299		3.23458	172.604		3.23812	172.971		3.23478	173.795
3.24312	112.828		3.24145	170.678		3.24125	171.96		3.24478	172.297		3.24145	173.176
3.24978	112.181		3.24812	170.033		3.24792	171.299		3.25145	171.591		3.24812	172.492
3.25645	111.485		3.25478	169.355		3.25458	170.614		3.25812	170.841		3.25478	171.768
3.26312	110.783		3.26145	168.627		3.26125	169.86		3.26478	170.021		3.26145	171.038
3.26978	110.054		3.26812	167.853		3.26792	169.044		3.27145	169.15		3.26812	170.279
3.27645	109.256		3.27478	167.057		3.27458	168.192		3.27812	168.25		3.27478	169.447
3.28312	108.389		3.28145	166.218		3.28125	167.29		3.28478	167.305		3.28145	168.55
3.28978	107.479		3.28812	165.302		3.28792	166.308		3.29145	166.279		3.28812	167.622
3.29645	106.517		3.29478	164.31		3.29458	165.257		3.29812	165.195		3.29478	166.636
3.30312	105.459		3.30145	163.263		3.30125	164.166		3.30478	164.071		3.30145	165.55
3.30978	104.314		3.30812	162.157		3.30792	163.022		3.31145	162.879		3.30812	164.376
3.31645	103.108		3.31478	160.948		3.31458	161.785		3.31812	161.587		3.31478	163.144
3.32312	101.83		3.32145	159.634		3.32125	160.46		3.32478	160.2		3.32145	161.834
3.32978	100.439		3.32812	158.235		3.32792	159.063		3.33145	158.736		3.32812	160.396
3.33645	98.9275		3.33478	156.738		3.33458	157.565		3.33812	157.157		3.33478	158.834
3.34312	97.3058		3.34145	155.106		3.34125	155.922		3.34478	155.423		3.34145	157.177
3.34978	95.5505		3.34812	153.328		3.34792	154.13		3.35145	153.53		3.34812	155.39
3.35645	93.6241		3.35478	151.423		3.35458	152.203		3.35812	151.508		3.35478	153.428
3.36312	91.5308		3.36145	149.371		3.36125	150.117		3.36478	149.346		3.36145	151.294
3.36978	89.303		3.36812	147.143		3.36792	147.855		3.37145	147.037		3.36812	149.032
3.37645	86.946		3.37478	144.758		3.37458	145.455		3.37812	144.625		3.37478	146.659
3.38312	84.4727		3.38145	142.277		3.38125	142.984		3.38478	142.178		3.38145	144.187
3.38978	81.9392		3.38812	139.739		3.38792	140.474		3.39145	139.739		3.38812	141.682
3.39645	79.4048		3.39478	137.166		3.39458	137.953		3.39812	137.29		3.39478	139.219
3.40312	76.8361		3.40145	134.577		3.40125	135.438		3.40478	134.761		3.40145	136.789
3.40978	74.0824		3.40812	131.919		3.40792	132.846		3.41145	131.905		3.40812	134.24
3.41645	70.8585		3.41478	128.926		3.41458	129.872		3.41812	128.242		3.41478	131.258
3.42312	66.6957		3.42145	125.113		3.42125	126.016		3.42478	123.159		3.42145	127.348
3.42978	61.0089		3.42812	119.909		3.42792	120.717		3.43145	116.112		3.42812	121.898
3.43645	53.2784		3.43478	112.786		3.43458	113.465		3.43812	106.75		3.43478	114.365
3.44312	43.2639		3.44145	103.381		3.44125	103.909		3.44478	94.9883		3.44145	104.47
3.44978	31.0526		3.44812	91.6238		3.44792	92.0019		3.45145	81.109		3.44812	92.2585
3.45645	17.0527		3.45478	77.8456		3.45458	78.1012		3.45812	65.7783		3.45478	78.0988
3.46312	1.99223		3.46145	62.7422		3.46125	62.9168		3.46478	49.902		3.46145	62.6764
3.46978	-13.2074		3.46812	47.1783		3.46792	47.3146		3.47145	34.3838		3.46812	46.9007
3.47645	-27.6556		3.47478	32.032		3.47458	32.1593		3.47812	19.9709		3.47478	31.6744
3.48312	-40.7138		3.48145	18.0607		3.48125	18.1937		3.48478	7.20596		3.48145	17.6744
3.48978	-51.9943		3.48812	5.79739		3.48792	5.94187		3.49145	-3.59726		3.48812	5.34678
3.49645	-61.3065		3.49478	-4.50706		3.49458	-4.34589		3.49812	-12.3453		3.49478	-5.04398
3.50312	-68.625		3.50145	-12.8145		3.50125	-12.6338		3.50478	-19.1159		3.50145	-13.3958
3.50978	-74.0819		3.50812	-19.1913		3.50792	-18.9848		3.51145	-24.0464		3.50812	-19.783
3.51645	-77.867		3.51478	-23.7632		3.51458	-23.5286		3.51812	-27.2965		3.51478	-24.3793
3.52312	-80.1368		3.52145	-26.721		3.52125	-26.4478		3.52478	-29.0527		3.52145	-27.3428
3.52978	-81.0318		3.52812	-28.2712		3.52792	-27.9355		3.53145	-29.4852		3.52812	-28.8243
3.53645	-80.7037		3.53478	-28.5535		3.53458	-28.1382		3.53812	-28.7228		3.53478	-28.9869
3.54312	-79.3085		3.54145	-27.6761		3.54125	-27.1659		3.54478	-26.8602		3.54145	-27.9922
3.54978	-76.942		3.54812	-25.7478		3.54792	-25.1441		3.55145	-24.014		3.54812	-25.9504
3.55645	-73.6804		3.55478	-22.8863		3.55458	-22.1868		3.55812	-20.298		3.55478	-22.9368
3.56312	-69.612		3.56145	-19.1722		3.56125	-18.3749		3.56478	-15.7743		3.56145	-19.0511
3.56978	-64.8327		3.56812	-14.667		3.56792	-13.7725		3.57145	-10.5062		3.56812	-14.39
3.57645	-59.3972		3.57478	-9.45139		3.57458	-8.46338		3.57812	-4.57716		3.57478	-9.01604
3.58312	-53.34		3.58145	-3.60012		3.58125	-2.52581		3.58478	1.9331		3.58145	-2.97022
3.58978	-46.7176		3.58812	2.83623		3.58792	4.00257		3.59145	8.9922		3.58812	3.68452
3.59645	-39.6008		3.59478	9.83191		3.59458	11.0989		3.59812	16.5854		3.59478	10.8805
3.60312	-32.0306		3.60145	17.3383		3.60125	18.714		3.60478	24.6463		3.60145	18.5857
3.60978	-24.0116		3.60812	25.3		3.60792	26.7897		3.61145	33.123		3.60812	26.7758
3.61645	-15.5759		3.61478	33.6895		3.61458	35.3022		3.61812	41.9998		3.61478	35.4042
3.62312	-6.76632		3.62145	42.4786		3.62125	44.239		3.62478	51.2643		3.62145	44.4078
3.62978	2.39182		3.62812	51.6219		3.62792	53.5517		3.63145	60.8664		3.62812	53.762
3.63645	11.889		3.63478	61.0628		3.63458	63.1762		3.63812	70.745		3.63478	63.4475
3.64312	21.6875		3.64145	70.7879		3.64125	73.092		3.64478	80.8921		3.64145	73.4239
3.64978	31.7259		3.64812	80.7967		3.64792	83.2982		3.65145	91.2924		3.64812	83.6411
3.65645	41.976		3.65478	91.0411		3.65458	93.7433		3.65812	101.873		3.65478	94.07
3.66312	52.3934		3.66145	101.452		3.66125	104.336		3.66478	112.505		3.66145	104.678
3.66978	62.8448		3.66812	111.944		3.66792	114.971		3.67145	122.991		3.66812	115.333
3.67645	73.0591		3.67478	122.334		3.67458	125.443		3.67812	132.94		3.67478	125.773
3.68312	82.5796		3.68145	132.199		3.68125	135.287		3.68478	141.695		3.68145	135.552
3.68978	90.7378		3.68812	140.887		3.68792	143.789		3.69145	148.456		3.68812	144.004
3.69645	96.7069		3.69478	147.652		3.69458	150.182		3.69812	152.511		3.69478	150.322
3.70312	99.7357		3.70145	151.773		3.70125	153.78		3.70478	153.328		3.70145	153.765
3.70978	99.3142		3.70812	152.663		3.70792	154.036		3.71145	150.574		3.70812	153.835
3.71645	95.2363		3.71478	149.972		3.71458	150.639		3.71812	144.229		3.71478	150.297
3.72312	87.6346		3.72145	143.718		3.72125	143.665		3.72478	134.697		3.72145	143.219
3.72978	77.0359		3.72812	134.292		3.72792	133.587		3.73145	122.675		3.72812	133.04
3.73645	64.2648		3.73478	122.342		3.73458	121.115		3.73812	108.925		3.73478	120.511
3.74312	50.1733		3.74145	108.625		3.74125	107.006		3.74478	94.1563		3.74145	106.452
3.74978	35.4891		3.74812	93.8931		3.74792	92.0024		3.75145	79.0758		3.74812	91.5723
3.75645	20.8521		3.75478	78.8536		3.75458	76.8251		3.75812	64.4026		3.75478	76.5133
3.76312	6.89888		3.76145	64.1794		3.76125	62.161		3.76478	50.7674		3.76145	61.9588
3.76978	-5.80978		3.76812	50.5023		3.76792	48.6393		3.77145	38.6763		3.76812	48.5601
3.77645	-16.8843		3.77478	38.3773		3.77458	36.7651		3.77812	28.4772		3.77478	36.8042
3.78312	-26.1011		3.78145	28.1663		3.78125	26.8712		3.78478	20.3457		3.78145	26.9647
3.78978	-33.3586		3.78812	20.0095		3.78792	19.0725		3.79145	14.2355		3.78812	19.1631
3.79645	-38.7197		3.79478	13.8488		3.79458	13.278		3.79812	9.902		3.79478	13.3691
3.80312	-42.4471		3.80145	9.47809		3.80125	9.22441		3.80478	6.98948		3.80145	9.33218
3.80978	-44.9367		3.80812	6.5546		3.80792	6.5341		3.81145	5.10693		3.80812	6.64949
3.81645	-46.5674		3.81478	4.6339		3.81458	4.78935		3.81812	3.88432		3.81478	4.8995
3.82312	-47.6341		3.82145	3.33786		3.82125	3.62825		3.82478	3.03936		3.82145	3.75748
3.82978	-48.3603		3.82812	2.43616		3.82792	2.81858		3.83145	2.42519		3.82812	2.98214
3.83645	-48.8925		3.83478	1.81484		3.83458	2.24209		3.83812	1.97458		3.83478	2.41041
3.84312	-49.2969		3.84145	1.36566		3.84125	1.81913		3.84478	1.62983		3.84145	1.96886
3.84978	-49.6001		3.84812	1.00088		3.84792	1.48249		3.85145	1.33657		3.84812	1.63221
3.85645	-49.8457		3.85478	0.704288		3.85458	1.20831		3.85812	1.09053		3.85478	1.36614
3.86312	-50.0727		3.86145	0.488758		3.86125	0.992298		3.86478	0.90313		3.86145	1.13106
3.86978	-50.2768		3.86812	0.325203		3.86792	0.810146		3.87145	0.755787		3.86812	0.92411
3.87645	-50.4351		3.87478	0.164032		3.87458	0.636578		3.87812	0.618458		3.87478	0.763893
3.88312	-50.5629		3.88145	0.00715256		3.88125	0.48399		3.88478	0.491619		3.88145	0.637531
3.88978	-50.6821		3.88812	-0.114918		3.88792	0.37241		3.89145	0.392437		3.88812	0.511646
3.89645	-50.7808		3.89478	-0.210762		3.89458	0.283718		3.89812	0.304222		3.89478	0.390053
3.90312	-50.8366		3.90145	-0.309467		3.90125	0.191212		3.90478	0.206947		3.90145	0.297546
3.90978	-50.8666		3.90812	-0.403881		3.90792	0.109196		3.91145	0.11158		3.90812	0.230312
3.91645	-50.9081		3.91478	-0.464439		3.91458	0.0538826		3.91812	0.0457764		3.91478	0.163078
3.92312	-50.9539		3.92145	-0.50354		3.92125	0.00333786		3.92478	0		3.92145	0.0967979
3.92978	-50.9806		3.92812	-0.549793		3.92792	-0.0681877		3.93145	-0.0529289		3.92812	0.0519753
3.93645	-51.002		3.93478	-0.602245		3.93458	-0.138283		3.93812	-0.103951		3.93478	0.0181198
3.94312	-51.0449		3.94145	-0.640869		3.94125	-0.178814		3.94478	-0.135899		3.94145	-0.0290871
3.94978	-51.1031		3.94812	-0.673294		3.94792	-0.204563		3.95145	-0.156879		3.94812	-0.0810623
3.95645	-51.1465		3.95478	-0.71907		3.95458	-0.24271		3.95812	-0.195026		3.95478	-0.115871
3.96312	-51.1823		3.96145	-0.761986		3.96125	-0.281334		3.96478	-0.236988		3.96145	-0.143051
3.96978	-51.2285		3.96812	-0.78249		3.96792	-0.293732		3.97145	-0.255585		3.96812	-0.183105
3.97645	-51.2686		3.97478	-0.794888		3.97458	-0.296116		3.97812	-0.266075		3.97478	-0.222683
3.98312	-51.2762		3.98145	-0.821114		3.98125	-0.30899		3.98478	-0.290394		3.98145	-0.238419
3.98978	-51.2638		3.98812	-0.843525		3.98792	-0.320435		3.99145	-0.322342		3.98812	-0.248432
3.99645	-51.2581		3.99478	-0.846863		3.99458	-0.312328		3.99812	-0.333309		3.99478	-0.26989
4.00312	-51.2495		4.00145	-0.846863		4.00125	-0.300407		4.00478	-0.330925		4.00145	-0.294209
4.00978	-51.2247		4.00812	-0.860214		4.00792	-0.307083		4.01145	-0.337601		4.00812	-0.299931
4.01645	-51.2052		4.01478	-0.869274		4.01458	-0.323296		4.01812	-0.34523		4.01478	-0.300407
4.02312	-51.2161		4.02145	-0.860691		4.02125	-0.331402		4.02478	-0.338078		4.02145	-0.312328
4.02978	-51.2376		4.02812	-0.857353		4.02792	-0.344276		4.03145	-0.325203		4.02812	-0.320435
4.03645	-51.2395		4.03478	-0.879765		4.03458	-0.374794		4.03812	-0.326157		4.03478	-0.321865
4.04312	-51.239		4.04145	-0.908852		4.04125	-0.407219		4.04478	-0.335217		4.04145	-0.328541
4.04978	-51.2605		4.04812	-0.923157		4.04792	-0.424385		4.05145	-0.339508		4.04812	-0.349998
4.05645	-51.2862		4.05478	-0.932217		4.05458	-0.440121		4.05812	-0.345707		4.05478	-0.365734
4.06312	-51.2877		4.06145	-0.949383		4.06125	-0.473022		4.06478	-0.365257		4.06145	-0.365734
4.06978	-51.2819		4.06812	-0.965595		4.06792	-0.507832		4.07145	-0.386238		4.06812	-0.37384
4.07645	-51.2977		4.07478	-0.96035		4.07458	-0.524044		4.07812	-0.397205		4.07478	-0.39959
4.08312	-51.3144		4.08145	-0.95129		4.08125	-0.534534		4.08478	-0.41008		4.08145	-0.421047
4.08978	-51.3058		4.08812	-0.958443		4.08792	-0.552654		4.09145	-0.434399		4.08812	-0.42057
4.09645	-51.2843		4.09478	-0.975132		4.09458	-0.56839		4.09812	-0.454903		4.09478	-0.420094
4.10312	-51.2772		4.10145	-0.983715		4.10125	-0.564098		4.10478	-0.452518		4.10145	-0.439167
4.10978	-51.2772		4.10812	-0.98896		4.10792	-0.556946		4.11145	-0.44632		4.10812	-0.453472
4.11645	-51.2691		4.11478	-1.01042		4.11458	-0.566959		4.11812	-0.458241		4.11478	-0.442028
4.12312	-51.2681		4.12145	-1.03378		4.12125	-0.577927		4.12478	-0.477791		4.12145	-0.422955
4.12978	-51.2886		4.12812	-1.04046		4.12792	-0.569344		4.13145	-0.485897		4.12812	-0.426769
4.13645	-51.3158		4.13478	-1.03951		4.13458	-0.551701		4.13812	-0.496387		4.13478	-0.439644
4.14312	-51.3272		4.14145	-1.05143		4.14125	-0.547886		4.14478	-0.524998		4.14145	-0.435352
4.14978	-51.332		4.14812	-1.06525		4.14792	-0.549793		4.15145	-0.553608		4.14812	-0.430584
4.15645	-51.3468		4.15478	-1.06573		4.15458	-0.538826		4.15812	-0.557899		4.15478	-0.448704
4.16312	-51.3563		4.16145	-1.06144		4.16125	-0.524998		4.16478	-0.546932		4.16145	-0.473022
4.16978	-51.3539		4.16812	-1.06812		4.16792	-0.528812		4.17145	-0.545025		4.16812	-0.475883
4.17645	-51.3506		4.17478	-1.0767		4.17458	-0.54121		4.17812	-0.544071		4.17478	-0.471115
4.18312	-51.3692		4.18145	-1.07002		4.18125	-0.539303		4.18478	-0.53072		4.18145	-0.477314
4.18978	-51.3964		4.18812	-1.06144		4.18792	-0.53072		4.19145	-0.519753		4.18812	-0.485897
4.19645	-51.405		4.19478	-1.06573		4.19458	-0.538826		4.19812	-0.525475		4.19478	-0.475883
4.20312	-51.4011		4.20145	-1.07098		4.20125	-0.553608		4.20478	-0.535965		4.20145	-0.466347
4.20978	-51.4016		4.20812	-1.06621		4.20792	-0.551701		4.21145	-0.537872		4.20812	-0.473499
4.21645	-51.4054		4.21478	-1.06144		4.21458	-0.539303		4.21812	-0.541687		4.21478	-0.479698
4.22312	-51.393		4.22145	-1.06907		4.22125	-0.544548		4.22478	-0.562191		4.22145	-0.469208
4.22978	-51.3735		4.22812	-1.07765		4.22792	-0.558853		4.23145	-0.583172		4.22812	-0.454903
4.23645	-51.3682		4.23478	-1.0767		4.23458	-0.555515		4.23812	-0.589371		4.23478	-0.457764
4.24312	-51.3744		4.24145	-1.08194		4.24125	-0.546455		4.24478	-0.589371		4.24145	-0.466824
4.24978	-51.3721		4.24812	-1.10054		4.24792	-0.558376		4.25145	-0.594139		4.24812	-0.469685
4.25645	-51.3592		4.25478	-1.11151		4.25458	-0.582218		4.25812	-0.593662		4.25478	-0.475883
4.26312	-51.3554		4.26145	-1.09863		4.26125	-0.584126		4.26478	-0.572681		4.26145	-0.496864
4.26978	-51.3549		4.26812	-1.07956		4.26792	-0.570774		4.27145	-0.552654		4.26812	-0.518322
4.27645	-51.3449		4.27478	-1.07288		4.27458	-0.565529		4.27812	-0.550747		4.27478	-0.514507
4.28312	-51.3301		4.28145	-1.06621		4.28125	-0.566483		4.28478	-0.553131		4.28145	-0.490665
4.28978	-51.3306		4.28812	-1.04856		4.28792	-0.553131		4.29145	-0.535011		4.28812	-0.469685
4.29645	-51.3439		4.29478	-1.04141		4.29458	-0.534534		4.29812	-0.511169		4.29478	-0.453949
4.30312	-51.3492		4.30145	-1.06096		4.30125	-0.531673		4.30478	-0.505447		4.30145	-0.432014
4.30978	-51.3535		4.30812	-1.08433		4.30792	-0.543118		4.31145	-0.507832		4.30812	-0.413895
4.31645	-51.373		4.31478	-1.07908		4.31458	-0.55027		4.31812	-0.499725		4.31478	-0.421047
4.32312	-51.3988		4.32145	-1.05762		4.32125	-0.551701		4.32478	-0.496387		4.32145	-0.43726
4.32978	-51.4092		4.32812	-1.04856		4.32792	-0.562191		4.33145	-0.514984		4.32812	-0.440598
4.33645	-51.4069		4.33478	-1.04475		4.33458	-0.577927		4.33812	-0.53978		4.33478	-0.43726
4.34312	-51.4083		4.34145	-1.03045		4.34125	-0.580311		4.34478	-0.53978		4.34145	-0.449657
4.34978	-51.4121		4.34812	-1.019		4.34792	-0.569344		4.35145	-0.525475		4.34812	-0.466824
4.35645	-51.4035		4.35478	-1.03521		4.35458	-0.563145		4.35812	-0.524044		4.35478	-0.466824
4.36312	-51.3887		4.36145	-1.06382		4.36125	-0.564575		4.36478	-0.528336		4.36145	-0.464439
4.36978	-51.3868		4.36812	-1.0767		4.36792	-0.557423		4.37145	-0.522614		4.36812	-0.475407
4.37645	-51.3921		4.37478	-1.07622		4.37458	-0.544548		4.37812	-0.515938		4.37478	-0.483513
4.38312	-51.3954		4.38145	-1.08576		4.38125	-0.54121		4.38478	-0.533104		4.38145	-0.472069
4.38978	-51.4007		4.38812	-1.09529		4.38792	-0.542641		4.39145	-0.557899		4.38812	-0.456333
4.39645	-51.4169		4.39478	-1.08767		4.39458	-0.533581		4.39812	-0.558853		4.39478	-0.454426
4.40312	-51.4359		4.40145	-1.07288		4.40125	-0.525475		4.40478	-0.543118		4.40145	-0.452995
4.40978	-51.4345		4.40812	-1.06859		4.40792	-0.532627		4.41145	-0.534534		4.40812	-0.442505
4.41645	-51.424		4.41478	-1.07336		4.41458	-0.543594		4.41812	-0.527382		4.41478	-0.438213
4.42312	-51.4188		4.42145	-1.0643		4.42125	-0.539303		4.42478	-0.505447		4.42145	-0.452995
4.42978	-51.4126		4.42812	-1.0519		4.42792	-0.531197		4.43145	-0.482559		4.42812	-0.464916
4.43645	-51.3949		4.43478	-1.05333		4.43458	-0.538349		4.43812	-0.482559		4.43478	-0.45681
4.44312	-51.3763		4.44145	-1.05619		4.44125	-0.548363		4.44478	-0.49305		4.44145	-0.443935
4.44978	-51.3802		4.44812	-1.04666		4.44792	-0.547409		4.45145	-0.494957		4.44812	-0.44632
4.45645	-51.3954		4.45478	-1.03521		4.45458	-0.549793		4.45812	-0.497341		4.45478	-0.453472
4.46312	-51.4021		4.46145	-1.04237		4.46125	-0.574589		4.46478	-0.512123		4.46145	-0.443935
4.46978	-51.4059		4.46812	-1.05286		4.46792	-0.606537		4.47145	-0.523567		4.46812	-0.432014
4.47645	-51.4178		4.47478	-1.04952		4.47458	-0.609875		4.47812	-0.509739		4.47478	-0.442982
4.48312	-51.4293		4.48145	-1.04713		4.48125	-0.591755		4.48478	-0.487328		4.48145	-0.465393
4.48978	-51.4255		4.48812	-1.06668		4.48792	-0.576973		4.49145	-0.475883		4.48812	-0.470638
4.49645	-51.4274		4.49478	-1.09148		4.49458	-0.570297		4.49812	-0.469685		4.49478	-0.459671
4.50312	-51.4536		4.50145	-1.09673		4.50125	-0.555038		4.50478	-0.451088		4.50145	-0.453949
4.50978	-51.4812		4.50812	-1.09768		4.50792	-0.538349		4.51145	-0.430584		4.50812	-0.452995
4.51645	-51.487		4.51478	-1.11151		4.51458	-0.543594		4.51812	-0.426769		4.51478	-0.433445
4.52312	-51.4846		4.52145	-1.12438		4.52125	-0.55933		4.52478	-0.42963		4.52145	-0.404835
4.52978	-51.4989		4.52812	-1.11198		4.52792	-0.55933		4.53145	-0.427246		4.52812	-0.387669
4.53645	-51.5122		4.53478	-1.09291		4.53458	-0.543594		4.53812	-0.427723		4.53478	-0.381947
4.54312	-51.5018		4.54145	-1.09053		4.54125	-0.536919		4.54478	-0.445843		4.54145	-0.369549
4.54978	-51.4903		4.54812	-1.09243		4.54792	-0.542164		4.55145	-0.463486		4.54812	-0.359535
4.55645	-51.5065		4.55478	-1.07765		4.55458	-0.542641		4.55812	-0.469685		4.55478	-0.367165
4.56312	-51.5351		4.56145	-1.06001		4.56125	-0.546932		4.56478	-0.47493		4.56145	-0.381947
4.56978	-51.5442		4.56812	-1.06335		4.56792	-0.565529		4.57145	-0.490189		4.56812	-0.384808
4.57645	-51.5442		4.57478	-1.07431		4.57458	-0.586033		4.57812	-0.497818		4.57478	-0.3829
4.58312	-51.5556		4.58145	-1.06955		4.58125	-0.588894		4.58478	-0.486374		4.58145	-0.393391
4.58978	-51.5699		4.58812	-1.06287		4.58792	-0.580311		4.59145	-0.480175		4.58812	-0.403881
4.59645	-51.5714		4.59478	-1.07384		4.59458	-0.584126		4.59812	-0.493526		4.59478	-0.40102
4.60312	-51.5742		4.60145	-1.09434		4.60125	-0.586987		4.60478	-0.514984		4.60145	-0.393391
4.60978	-51.6019		4.60812	-1.10006		4.60792	-0.575066		4.61145	-0.525951		4.60812	-0.398636
4.61645	-51.64		4.61478	-1.09863		4.61458	-0.564575		4.61812	-0.541687		4.61478	-0.407219
4.62312	-51.6667		4.62145	-1.11151		4.62125	-0.571251		4.62478	-0.57745		4.62145	-0.40102
4.62978	-51.6949		4.62812	-1.1344		4.62792	-0.58651		4.63145	-0.619411		4.62812	-0.399113
4.63645	-51.7454		4.63478	-1.15967		4.63458	-0.588894		4.63812	-0.650406		4.63478	-0.416279
4.64312	-51.806		4.64145	-1.19352		4.64125	-0.595093		4.64478	-0.682354		4.64145	-0.450134
4.64978	-51.8575		4.64812	-1.25313		4.64792	-0.629425		4.65145	-0.733852		4.64812	-0.482559
4.65645	-51.9104		4.65478	-1.32751		4.65458	-0.673771		4.65812	-0.79298		4.65478	-0.521183
4.66312	-51.9905		4.66145	-1.39093		4.66125	-0.715733		4.66478	-0.844479		4.66145	-0.582218
4.66978	-52.0821		4.66812	-1.44529		4.66792	-0.762939		4.67145	-0.907421		4.66812	-0.648975
4.67645	-52.1593		4.67478	-1.50728		4.67458	-0.831127		4.67812	-1.0047		4.67478	-0.708103
4.68312	-52.2337		4.68145	-1.57499		4.68125	-0.910759		4.68478	-1.12534		4.68145	-0.771046
4.68978	-52.3319		4.68812	-1.63364		4.68792	-0.985146		4.69145	-1.24693		4.68812	-0.865936
4.69645	-52.4521		4.69478	-1.69659		4.69458	-1.07145		4.69812	-1.37901		4.69478	-0.980377
4.70312	-52.5742		4.70145	-1.79243		4.70125	-1.17731		4.70478	-1.53923		4.70145	-1.09529
4.70978	-52.7105		4.70812	-1.91545		4.70792	-1.29461		4.71145	-1.719		4.70812	-1.2145
4.71645	-52.8879		4.71478	-2.03896		4.71458	-1.41335		4.71812	-1.89495		4.71478	-1.36089
4.72312	-53.0963		4.72145	-2.17056		4.72125	-1.54638		4.72478	-2.0752		4.72145	-1.52731
4.72978	-53.3094		4.72812	-2.33221		4.72792	-1.70803		4.73145	-2.27928		4.72812	-1.69277
4.73645	-53.5231		4.73478	-2.51675		4.73458	-1.88398		4.73812	-2.50292		4.73478	-1.86968
4.74312	-53.7562		4.74145	-2.70319		4.74125	-2.05755		4.74478	-2.73466		4.74145	-2.0833
4.74978	-54.0042		4.74812	-2.9068		4.74792	-2.24209		4.75145	-2.98023		4.74812	-2.32458
4.75645	-54.2445		4.75478	-3.14999		4.75458	-2.45667		4.75812	-3.24821		4.75478	-2.563
4.76312	-54.481		4.76145	-3.40939		4.76125	-2.6927		4.76478	-3.51572		4.76145	-2.79808
4.76978	-54.7314		4.76812	-3.65782		4.76792	-2.93112		4.77145	-3.75795		4.76812	-3.04794
4.77645	-54.9893		4.77478	-3.90434		4.77458	-3.17383		4.77812	-3.98254		4.77478	-3.30305
4.78312	-55.2239		4.78145	-4.16183		4.78125	-3.43513		4.78478	-4.19807		4.78145	-3.53193
4.78978	-55.4338		4.78812	-4.40598		4.78792	-3.69406		4.79145	-4.38023		4.78812	-3.7384
4.79645	-55.6216		4.79478	-4.60291		4.79458	-3.92056		4.79812	-4.50468		4.79478	-3.94201
4.80312	-55.7733		4.80145	-4.76694		4.80125	-4.11129		4.80478	-4.58765		4.80145	-4.12989
4.80978	-55.8658		4.80812	-4.9181		4.80792	-4.28152		4.81145	-4.64439		4.80812	-4.26579
4.81645	-55.902		4.81478	-5.03588		4.81458	-4.41694		4.81812	-4.64678		4.81478	-4.34542
4.82312	-55.8896		4.82145	-5.08547		4.82125	-4.49133		4.82478	-4.56142		4.82145	-4.38404
4.82978	-55.8095		4.82812	-5.06639		4.82792	-4.50659		4.83145	-4.39215		4.82812	-4.36783
4.83645	-55.6393		4.83478	-4.99105		4.83458	-4.47083		4.83812	-4.15325		4.83478	-4.26149
4.84312	-55.3856		4.84145	-4.8337		4.84125	-4.35543		4.84478	-3.82376		4.84145	-4.06122
4.84978	-55.0494		4.84812	-4.55809		4.84792	-4.12607		4.85145	-3.37839		4.84812	-3.77607
4.85645	-54.6026		4.85478	-4.16088		4.85458	-3.79086		4.85812	-2.82383		4.85478	-3.38697
4.86312	-54.0242		4.86145	-3.65734		4.86125	-3.36313		4.86478	-2.17295		4.86145	-2.86055
4.86978	-53.3156		4.86812	-3.03316		4.86792	-2.81763		4.87145	-1.40953		4.86812	-2.19393
4.87645	-52.4879		4.87478	-2.26736		4.87458	-2.12097		4.87812	-0.50354		4.87478	-1.39618
4.88312	-51.5141		4.88145	-1.3628		4.88125	-1.28126		4.88478	0.540257		4.88145	-0.448704
4.88978	-50.3778		4.88812	-0.330925		4.88792	-0.313282		4.89145	1.70946		4.88812	0.67091
4.89645	-49.0894		4.89478	0.855446		4.89458	0.810623		4.89812	3.02219		4.89478	1.95217
4.90312	-47.6561		4.90145	2.22683		4.90125	2.12336		4.90478	4.498		4.90145	3.37553
4.90978	-46.0572		4.90812	3.77798		4.90792	3.61633		4.91145	6.13308		4.90812	4.95625
4.91645	-44.2677		4.91478	5.49078		4.91458	5.26524		4.91812	7.90548		4.91478	6.7277
4.92312	-42.3026		4.92145	7.38192		4.92125	7.08294		4.92478	9.82618		4.92145	8.68464
4.92978	-40.1826		4.92812	9.47475		4.92792	9.09615		4.93145	11.909		4.92812	10.8113
4.93645	-37.9		4.93478	11.7526		4.93458	11.2953		4.93812	14.1377		4.93478	13.1226
4.94312	-35.4366		4.94145	14.1902		4.94125	13.6552		4.94478	16.4905		4.94145	15.6488
4.94978	-32.8031		4.94812	16.7937		4.94792	16.1872		4.95145	18.9753		4.94812	18.3792
4.95645	-30.0293		4.95478	19.5904		4.95458	18.9109		4.95812	21.6045		4.95478	21.2736
4.96312	-27.1063		4.96145	22.5682		4.96125	21.8134		4.96478	24.3602		4.96145	24.3263
4.96978	-24.0226		4.96812	25.6958		4.96792	24.8613		4.97145	27.2222		4.96812	27.5521
4.97645	-20.7891		4.97478	28.9712		4.97458	28.0519		4.97812	30.2029		4.97478	30.9386
4.98312	-17.4427		4.98145	32.4092		4.98125	31.4002		4.98478	33.3185		4.98145	34.4472
4.98978	-13.9923		4.98812	35.9988		4.98792	34.8864		4.99145	36.5462		4.98812	38.0797
4.99645	-10.4222		4.99478	39.7038		4.99458	38.4855		4.99812	39.8593		4.99478	41.8525
5.00312	-6.74391		5.00145	43.5109		5.00125	42.1915		5.00478	43.2701		5.00145	45.7559
5.00978	-2.97976		5.00812	47.4324		5.00792	46.0196		5.01145	46.7896		5.00812	49.7589
5.01645	0.867844		5.01478	51.4617		5.01458	49.9554		5.01812	50.3879		5.01478	53.8578
5.02312	4.81367		5.02145	55.5687		5.02125	53.9703		5.02478	54.0242		5.02145	58.0649
5.02978	8.84199		5.02812	59.7477		5.02792	58.0597		5.03145	57.6963		5.02812	62.355
5.03645	12.9213		5.03478	64.0049		5.03458	62.2296		5.03812	61.4181		5.03478	66.6981
5.04312	17.0441		5.04145	68.3331		5.04125	66.4678		5.04478	65.1655		5.04145	71.095
5.04978	21.2159		5.04812	72.7062		5.04792	70.745		5.05145	68.9106		5.04812	75.5553
5.05645	25.4078		5.05478	77.1098		5.05458	75.0532		5.05812	72.6542		5.05478	80.0476
5.06312	29.5815		5.06145	81.5401		5.06125	79.3886		5.06478	76.4065		5.06145	84.5275
5.06978	33.7267		5.06812	85.9699		5.06792	83.7183		5.07145	80.1387		5.06812	88.9926
5.07645	37.8532		5.07478	90.3702		5.07458	88.0032		5.07812	83.8022		5.07478	93.4415
5.08312	41.9283		5.08145	94.7318		5.08125	92.2389		5.08478	87.3847		5.08145	97.8293
5.08978	45.8999		5.08812	99.0396		5.08792	96.4189		5.09145	90.8794		5.08812	102.105
5.09645	49.7479		5.09478	103.246		5.09458	100.504		5.09812	94.2369		5.09478	106.264
5.10312	53.4539		5.10145	107.299		5.10125	104.436		5.10478	97.4021		5.10145	110.314
5.10978	56.9644		5.10812	111.183		5.10792	108.2		5.11145	100.358		5.10812	114.201
5.11645	60.2055		5.11478	114.879		5.11458	111.778		5.11812	103.101		5.11478	117.866
5.12312	63.1413		5.12145	118.328		5.12125	115.099		5.12478	105.581		5.12145	121.289
5.12978	65.7549		5.12812	121.465		5.12792	118.093		5.13145	107.721		5.12812	124.456
5.13645	67.9994		5.13478	124.269		5.13458	120.716		5.13812	109.499		5.13478	127.295
5.14312	69.8123		5.14145	126.716		5.14125	122.946		5.14478	110.904		5.14145	129.723
5.14978	71.1617		5.14812	128.737		5.14792	124.712		5.15145	111.891		5.14812	131.707
5.15645	72.032		5.15478	130.261		5.15458	125.942		5.15812	112.398		5.15478	133.224
5.16312	72.3772		5.16145	131.264		5.16125	126.609		5.16478	112.421		5.16145	134.202
5.16978	72.1402		5.16812	131.737		5.16792	126.708		5.17145	111.989		5.16812	134.567
5.17645	71.312		5.17478	131.643		5.17458	126.209		5.17812	111.095		5.17478	134.303
5.18312	69.9129		5.18145	130.937		5.18125	125.074		5.18478	109.73		5.18145	133.41
5.18978	67.9431		5.18812	129.616		5.18792	123.327		5.19145	107.93		5.18812	131.856
5.19645	65.3911		5.19478	127.699		5.19458	121.021		5.19812	105.753		5.19478	129.613
5.20312	62.3007		5.20145	125.173		5.20125	118.186		5.20478	103.223		5.20145	126.726
5.20978	58.7416		5.20812	122.043		5.20792	114.827		5.21145	100.351		5.20812	123.274
5.21645	54.7481		5.21478	118.359		5.21458	111.007		5.21812	97.1956		5.21478	119.304
5.22312	50.3421		5.22145	114.197		5.22125	106.814		5.22478	93.8177		5.22145	114.861
5.22978	45.5956		5.22812	109.601		5.22792	102.294		5.23145	90.23		5.22812	110.03
5.23645	40.6065		5.23478	104.609		5.23458	97.4736		5.23812	86.4391		5.23478	104.91
5.24312	35.4533		5.24145	99.3147		5.24125	92.4096		5.24478	82.4995		5.24145	99.5784
5.24978	30.3345		5.24812	93.9574		5.24792	87.2059		5.25145	78.4893		5.24812	94.3289
5.25645	25.7697		5.25478	89.0608		5.25458	82.0866		5.25812	74.5888		5.25478	89.6287
5.26312	21.4868		5.26145	84.3372		5.26125	77.5695		5.26478	71.2667		5.26145	84.6972
5.26978	15.8558		5.26812	78.1336		5.26792	73.3724		5.27145	68.2812		5.26812	77.6281
5.27645	7.23171		5.27478	68.7327		5.27458	67.8749		5.27812	64.1251		5.27478	66.9389
5.28312	-4.5495		5.28145	55.8825		5.28125	59.381		5.28478	57.1671		5.28145	53.0405
5.28978	-18.2309		5.28812	40.8654		5.28792	47.6599		5.29145	47.1263		5.28812	37.3278
5.29645	-33.0148		5.29478	24.6158		5.29458	33.9413		5.29812	35.1071		5.29478	20.587
5.30312	-47.9503		5.30145	8.20255		5.30125	19.0415		5.30478	21.8415		5.30145	4.22764
5.30978	-61.1		5.30812	-6.34718		5.30792	3.93581		5.31145	8.19874		5.30812	-9.54962
5.31645	-70.6654		5.31478	-17.118		5.31458	-9.43089		5.31812	-4.01926		5.31478	-19.1002
5.32312	-76.4084		5.32145	-23.7427		5.32125	-19.1989		5.32478	-13.0348		5.32145	-24.7536
5.32978	-79.6933		5.32812	-27.5822		5.32792	-25.0525		5.33145	-18.4917		5.32812	-28.1019
5.33645	-81.7313		5.33478	-29.9907		5.33458	-28.3303		5.33812	-21.5955		5.33478	-30.2982
5.34312	-83.0989		5.34145	-31.682		5.34125	-30.2992		5.34478	-23.4966		5.34145	-31.8742
5.34978	-84.0607		5.34812	-32.9428		5.34792	-31.5804		5.35145	-24.756		5.34812	-33.0706
5.35645	-84.7583		5.35478	-33.8855		5.35458	-32.4383		5.35812	-25.6033		5.35478	-34.019
5.36312	-85.2547		5.36145	-34.6007		5.36125	-33.0129		5.36478	-26.176		5.36145	-34.7743
5.36978	-85.5618		5.36812	-35.152		5.36792	-33.3962		5.37145	-26.5694		5.36812	-35.3546
5.37645	-85.7129		5.37478	-35.5597		5.37458	-33.6251		5.37812	-26.8197		5.37478	-35.7852
5.38312	-85.7458		5.38145	-35.8167		5.38125	-33.7081		5.38478	-26.9332		5.38145	-36.0923
5.38978	-85.6633		5.38812	-35.9426		5.38792	-33.6733		5.39145	-26.9332		5.38812	-36.273
5.39645	-85.4549		5.39478	-35.964		5.39458	-33.5364		5.39812	-26.8445		5.39478	-36.3216
5.40312	-85.1393		5.40145	-35.8701		5.40125	-33.287		5.40478	-26.6609		5.40145	-36.2625
5.40978	-84.7411		5.40812	-35.6488		5.40792	-32.9142		5.41145	-26.3677		5.40812	-36.1118
5.41645	-84.2543		5.41478	-35.3165		5.41458	-32.4373		5.41812	-25.9757		5.41478	-35.8624
5.42312	-83.663		5.42145	-34.9002		5.42125	-31.8794		5.42478	-25.5094		5.42145	-35.5067
5.42978	-82.9792		5.42812	-34.3914		5.42792	-31.2271		5.43145	-24.961		5.42812	-35.0637
5.43645	-82.2215		5.43478	-33.772		5.43458	-30.4694		5.43812	-24.3187		5.43478	-34.5445
5.44312	-81.3837		5.44145	-33.0644		5.44125	-29.623		5.44478	-23.5949		5.44145	-33.9303
5.44978	-80.4539		5.44812	-32.2948		5.44792	-28.7161		5.45145	-22.8133		5.44812	-33.2155
5.45645	-79.4473		5.45478	-31.4522		5.45458	-27.7376		5.45812	-21.9727		5.45478	-32.4202
5.46312	-78.3901		5.46145	-30.5195		5.46125	-26.6747		5.46478	-21.0547		5.46145	-31.5652
5.46978	-77.2843		5.46812	-29.5095		5.46792	-25.5437		5.47145	-20.0672		5.46812	-30.6401
5.47645	-76.1147		5.47478	-28.4457		5.47458	-24.3659		5.47812	-19.0263		5.47478	-29.6326
5.48312	-74.8858		5.48145	-27.317		5.48125	-23.1366		5.48478	-17.9334		5.48145	-28.5611
5.48978	-73.6156		5.48812	-26.0992		5.48792	-21.8391		5.49145	-16.7732		5.48812	-27.4444
5.49645	-72.2957		5.49478	-24.8113		5.49458	-20.484		5.49812	-15.5516		5.49478	-26.2675
5.50312	-70.9062		5.50145	-23.4785		5.50125	-19.0883		5.50478	-14.2922		5.50145	-25.001
5.50978	-69.4518		5.50812	-22.0942		5.50792	-17.6411		5.51145	-12.9948		5.50812	-23.6502
5.51645	-67.9512		5.51478	-20.6389		5.51458	-16.1266		5.51812	-11.6396		5.51478	-22.2425
5.52312	-66.3972		5.52145	-19.1183		5.52125	-14.5555		5.52478	-10.2267		5.52145	-20.7734
5.52978	-64.7669		5.52812	-17.5567		5.52792	-12.9466		5.53145	-8.7738		5.52812	-19.2266
5.53645	-63.0698		5.53478	-15.9402		5.53458	-11.2891		5.53812	-7.2732		5.53478	-17.6067
5.54312	-61.3232		5.54145	-14.2479		5.54125	-9.5582		5.54478	-5.70583		5.54145	-15.9354
5.54978	-59.5069		5.54812	-12.4912		5.54792	-7.76005		5.55145	-4.08363		5.54812	-14.2074
5.55645	-57.5981		5.55478	-10.6912		5.55458	-5.90992		5.55812	-2.42853		5.55478	-12.4006
5.56312	-55.6064		5.56145	-8.83865		5.56125	-3.99876		5.56478	-0.729084		5.56145	-10.5176
5.56978	-53.5545		5.56812	-6.91414		5.56792	-2.00272		5.57145	1.0376		5.56812	-8.57067
5.57645	-51.4221		5.57478	-4.92573		5.57458	0.0705719		5.57812	2.86388		5.57478	-6.54459
5.58312	-49.1757		5.58145	-2.89631		5.58125	2.19679		5.58478	4.73166		5.58145	-4.42743
5.58978	-46.8287		5.58812	-0.80204		5.58792	4.38404		5.59145	6.65998		5.58812	-2.22683
5.59645	-44.3926		5.59478	1.38807		5.59458	6.66809		5.59812	8.67462		5.59478	0.0505447
5.60312	-41.8439		5.60145	3.6664		5.60125	9.04608		5.60478	10.7603		5.60145	2.4271
5.60978	-39.1526		5.60812	6.00576		5.60792	11.4989		5.61145	12.9008		5.60812	4.92954
5.61645	-36.3302		5.61478	8.41522		5.61458	14.0419		5.61812	15.1134		5.61478	7.53498
5.62312	-33.3939		5.62145	10.9301		5.62125	16.7074		5.62478	17.4265		5.62145	10.2258
5.62978	-30.3059		5.62812	13.5436		5.62792	19.4964		5.63145	19.8293		5.62812	13.0143
5.63645	-27.0362		5.63478	16.2311		5.63458	22.3889		5.63812	22.2969		5.63478	15.9249
5.64312	-23.5982		5.64145	19.0072		5.64125	25.4107		5.64478	24.8547		5.64145	18.9438
5.64978	-20.0171		5.64812	21.9111		5.64792	28.5978		5.65145	27.5264		5.64812	22.0542
5.65645	-16.273		5.65478	24.9462		5.65458	31.9409		5.65812	30.3025		5.65478	25.2886
5.66312	-12.3363		5.66145	28.0924		5.66125	35.4238		5.66478	33.1612		5.66145	28.6846
5.66978	-8.22496		5.66812	31.3582		5.66792	39.0649		5.67145	36.1218		5.66812	32.238
5.67645	-3.97205		5.67478	34.77		5.67458	42.8896		5.67812	39.2132		5.67478	35.9173
5.68312	0.43869		5.68145	38.322		5.68125	46.8802		5.68478	42.4199		5.68145	39.7296
5.68978	5.03731		5.68812	41.996		5.68792	51.0116		5.69145	45.7158		5.68812	43.6878
5.69645	9.81283		5.69478	45.8112		5.69458	55.2964		5.69812	49.108		5.69478	47.7633
5.70312	14.7142		5.70145	49.7866		5.70125	59.7467		5.70478	52.6175		5.70145	51.9242
5.70978	19.7048		5.70812	53.8983		5.70792	64.3311		5.71145	56.221		5.70812	56.1738
5.71645	24.765		5.71478	58.1179		5.71458	68.9988		5.71812	59.8879		5.71478	60.524
5.72312	29.8362		5.72145	62.4509		5.72125	73.7252		5.72478	63.611		5.72145	64.9347
5.72978	34.8449		5.72812	66.8988		5.72792	78.4888		5.73145	67.3947		5.72812	69.3521
5.73645	39.7458		5.73478	71.4064		5.73458	83.2319		5.73812	71.2037		5.73478	73.7586
5.74312	44.5218		5.74145	75.9058		5.74125	87.8911		5.74478	75.0051		5.74145	78.1317
5.74978	49.1319		5.74812	80.3785		5.74792	92.4344		5.75145	78.7959		5.74812	82.4084
5.75645	53.5197		5.75478	84.8088		5.75458	96.8404		5.75812	82.571		5.75478	86.5169
5.76312	57.6687		5.76145	89.139		5.76125	101.058		5.76478	86.2918		5.76145	90.4398
5.76978	61.5716		5.76812	93.2941		5.76792	105.035		5.77145	89.922		5.76812	94.1715
5.77645	65.1875		5.77478	97.2509		5.77458	108.751		5.77812	93.4548		5.77478	97.6706
5.78312	68.4505		5.78145	101.009		5.78125	112.186		5.78478	96.8776		5.78145	100.891
5.78978	71.3377		5.78812	104.536		5.78792	115.278		5.79145	100.137		5.78812	103.827
5.79645	73.8454		5.79478	107.777		5.79458	117.974		5.79812	103.171		5.79478	106.503
5.80312	75.922		5.80145	110.72		5.80125	120.261		5.80478	105.952		5.80145	108.902
5.80978	77.5061		5.80812	113.369		5.80792	122.124		5.81145	108.449		5.80812	110.998
5.81645	78.5866		5.81478	115.688		5.81458	123.52		5.81812	110.607		5.81478	112.791
5.82312	79.1855		5.82145	117.632		5.82125	124.417		5.82478	112.362		5.82145	114.292
5.82978	79.2971		5.82812	119.195		5.82792	124.838		5.83145	113.7		5.82812	115.484
5.83645	78.9113		5.83478	120.385		5.83458	124.806		5.83812	114.631		5.83478	116.339
5.84312	78.0783		5.84145	121.172		5.84125	124.316		5.84478	115.149		5.84145	116.863
5.84978	76.8714		5.84812	121.523		5.84792	123.37		5.85145	115.248		5.84812	117.073
5.85645	75.3217		5.85478	121.467		5.85458	122.022		5.85812	114.964		5.85478	116.962
5.86312	73.4482		5.86145	121.057		5.86125	120.346		5.86478	114.352		5.86145	116.518
5.86978	71.3129		5.86812	120.305		5.86792	118.374		5.87145	113.426		5.86812	115.77
5.87645	69.0022		5.87478	119.21		5.87458	116.139		5.87812	112.197		5.87478	114.766
5.88312	66.5474		5.88145	117.825		5.88125	113.715		5.88478	110.72		5.88145	113.518
5.88978	63.9591		5.88812	116.217		5.88792	111.182		5.89145	109.067		5.88812	112.028
5.89645	61.2864		5.89478	114.424		5.89458	108.577		5.89812	107.264		5.89478	110.34
5.90312	58.5961		5.90145	112.449		5.90125	105.908		5.90478	105.327		5.90145	108.526
5.90978	55.9025		5.90812	110.332		5.90792	103.223		5.91145	103.321		5.90812	106.616
5.91645	53.1898		5.91478	108.146		5.91458	100.579		5.91812	101.307		5.91478	104.609
5.92312	50.4904		5.92145	105.916		5.92125	97.9877		5.92478	99.3052		5.92145	102.53
5.92978	47.8487		5.92812	103.649		5.92792	95.4428		5.93145	97.3001		5.92812	100.428
5.93645	45.2681		5.93478	101.371		5.93458	92.9718		5.93812	95.3364		5.93478	98.3305
5.94312	42.7299		5.94145	99.1349		5.94125	90.6086		5.94478	93.4539		5.94145	96.2377
5.94978	40.2551		5.94812	96.9515		5.94792	88.3493		5.95145	91.65		5.94812	94.1691
5.95645	37.878		5.95478	94.8005		5.95458	86.1783		5.95812	89.9067		5.95478	92.1574
5.96312	35.5854		5.96145	92.7024		5.96125	84.1122		5.96478	88.2349		5.96145	90.21
5.96978	33.3562		5.96812	90.6892		5.96792	82.1753		5.97145	86.6718		5.96812	88.3183
5.97645	31.2033		5.97478	88.7637		5.97458	80.3537		5.97812	85.1994		5.97478	86.493
5.98312	29.1486		5.98145	86.9074		5.98125	78.6285		5.98478	83.7998		5.98145	84.7502
5.98978	27.1745		5.98812	85.1283		5.98792	77.0116		5.99145	82.479		5.98812	83.0812
5.99645	25.2571		5.99478	83.4451		5.99458	75.5281		5.99812	81.2678		5.99478	81.4738
6.00312	23.4122		6.00145	81.8458		6.00125	74.1558		6.00478	80.1549		6.00145	79.9508
6.00978	21.6599		6.00812	80.307		6.00792	72.8607		6.01145	79.1154		6.00812	78.5422
6.01645	19.9847		6.01478	78.8236		6.01458	71.6476		6.01812	78.1584		6.01478	77.2271
6.02312	18.3668		6.02145	77.4021		6.02125	70.528		6.02478	77.3015		6.02145	75.9749
6.02978	16.8271		6.02812	76.0293		6.02792	69.4799		6.03145	76.5252		6.02812	74.7972
6.03645	15.3766		6.03478	74.687		6.03458	68.469		6.03812	75.7928		6.03478	73.7147
6.04312	13.9875		6.04145	73.3814		6.04125	67.512		6.04478	75.1095		6.04145	72.7105
6.04978	12.6319		6.04812	72.1269		6.04792	66.6418		6.05145	74.4939		6.04812	71.7521
6.05645	11.3287		6.05478	70.9114		6.05458	65.8393		6.05812	73.9264		6.05478	70.8537
6.06312	10.1051		6.06145	69.7112		6.06125	65.0692		6.06478	73.3743		6.06145	70.0378
6.06978	8.93831		6.06812	68.5344		6.06792	64.3349		6.07145	72.8498		6.06812	69.2902
6.07645	7.80725		6.07478	67.4005		6.07458	63.6611		6.07812	72.3772		6.07478	68.5792
6.08312	6.73151		6.08145	66.2985		6.08125	63.0274		6.08478	71.9442		6.08145	67.9107
6.08978	5.73921		6.08812	65.2151		6.08792	62.3965		6.09145	71.5141		6.08812	67.3079
6.09645	4.81081		6.09478	64.1651		6.09458	61.7895		6.09812	71.0969		6.09478	66.7567
6.10312	3.90959		6.10145	63.1719		6.10125	61.2407		6.10478	70.7121		6.10145	66.2293
6.10978	3.0489		6.10812	62.2263		6.10792	60.7452		6.11145	70.343		6.10812	65.7306
6.11645	2.25735		6.11478	61.3084		6.11458	60.2717		6.11812	69.9606		6.11478	65.2914
6.12312	1.53255		6.12145	60.4429		6.12125	59.8364		6.12478	69.5806		6.12145	64.9056
6.12978	0.83828		6.12812	59.6519		6.12792	59.463		6.13145	69.2344		6.12812	64.5423
6.13645	0.175953		6.13478	58.9218		6.13458	59.1345		6.13812	68.9073		6.13478	64.1999
6.14312	-0.426292		6.14145	58.2318		6.14125	58.8217		6.14478	68.573		6.14145	63.9005
6.14978	-0.96941		6.14812	57.6053		6.14792	58.5346		6.15145	68.2502		6.14812	63.6315
6.15645	-1.47915		6.15478	57.0722		6.15458	58.3		6.15812	67.9641		6.15478	63.3626
6.16312	-1.96218		6.16145	56.6087		6.16125	58.1012		6.16478	67.6928		6.16145	63.0918
6.16978	-2.39229		6.16812	56.1838		6.16792	57.9228		6.17145	67.4067		6.16812	62.8462
6.17645	-2.76852		6.17478	55.8147		6.17458	57.7822		6.17812	67.1277		6.17478	62.6192
6.18312	-3.11565		6.18145	55.5348		6.18125	57.7021		6.18478	66.8974		6.18145	62.3879
6.18978	-3.43466		6.18812	55.3255		6.18792	57.6706		6.19145	66.7005		6.18812	62.1524
6.19645	-3.6993		6.19478	55.1562		6.19458	57.6658		6.19812	66.5016		6.19478	61.9287
6.20312	-3.90482		6.20145	55.0399		6.20125	57.7021		6.20478	66.3128		6.20145	61.7018
6.20978	-4.07124		6.20812	55.0084		6.20792	57.7888		6.21145	66.1688		6.20812	61.4481
6.21645	-4.19521		6.21478	55.0427		6.21458	57.9038		6.21812	66.0625		6.21478	61.1854
6.22312	-4.25673		6.22145	55.1052		6.22125	58.0273		6.22478	65.9571		6.22145	60.936
6.22978	-4.26435		6.22812	55.2039		6.22792	58.1775		6.23145	65.8655		6.22812	60.6933
6.23645	-4.25005		6.23478	55.3594		6.23458	58.3773		6.23812	65.8183		6.23478	60.4334
6.24312	-4.20284		6.24145	55.5539		6.24125	58.6066		6.24478	65.8083		6.24145	60.1721
6.24978	-4.08888		6.24812	55.757		6.24792	58.8436		6.25145	65.805		6.24812	59.9327
6.25645	-3.91626		6.25478	55.9835		6.25458	59.1083		6.25812	65.8135		6.25478	59.7048
6.26312	-3.71313		6.26145	56.2592		6.26125	59.4239		6.26478	65.8612		6.26145	59.4707
6.26978	-3.47424		6.26812	56.5639		6.26792	59.7701		6.27145	65.9404		6.26812	59.2446
6.27645	-3.15762		6.27478	56.8695		6.27458	60.1268		6.27812	66.0357		6.27478	59.0639
6.28312	-2.76661		6.28145	57.1995		6.28125	60.5235		6.28478	66.1573		6.28145	58.9352
6.28978	-2.32172		6.28812	57.59		6.28792	61.0075		6.29145	66.33		6.28812	58.8617
6.29645	-1.79577		6.29478	58.0401		6.29458	61.5892		6.29812	66.5469		6.29478	58.8813
6.30312	-1.14012		6.30145	58.5451		6.30125	62.2635		6.30478	66.7987		6.30145	59.0386
6.30978	-0.349998		6.30812	59.1373		6.30792	63.0522		6.31145	67.1277		6.30812	59.3438
6.31645	0.538826		6.31478	59.8469		6.31458	63.971		6.31812	67.5893		6.31478	59.7739
6.32312	1.51491		6.32145	60.647		6.32125	64.9877		6.32478	68.1849		6.32145	60.3199
6.32978	2.57015		6.32812	61.4858		6.32792	66.0415		6.33145	68.8777		6.32812	60.9536
6.33645	3.64923		6.33478	62.3288		6.33458	67.0943		6.33812	69.6526		6.33478	61.6107
6.34312	4.68159		6.34145	63.1452		6.34125	68.1109		6.34478	70.5004		6.34145	62.2277
6.34978	5.63669		6.34812	63.8747		6.34792	69.0298		6.35145	71.3511		6.34812	62.777
6.35645	6.50072		6.35478	64.4665		6.35458	69.7989		6.35812	72.1111		6.35478	63.2467
6.36312	7.23839		6.36145	64.9076		6.36125	70.416		6.36478	72.7463		6.36145	63.6044
6.36978	7.82299		6.36812	65.1989		6.36792	70.9057		6.37145	73.2613		6.36812	63.8232
6.37645	8.27074		6.37478	65.3315		6.37458	71.2581		6.37812	73.6313		6.37478	63.9234
6.38312	8.60834		6.38145	65.3048		6.38125	71.4612		6.38478	73.8173		6.38145	63.9319
6.38978	8.83293		6.38812	65.1598		6.38792	71.5513		6.39145	73.8368		6.38812	63.8523
6.39645	8.94547		6.39478	64.9376		6.39458	71.5752		6.39812	73.7314		6.39478	63.6888
6.40312	8.99029		6.40145	64.6548		6.40125	71.5408		6.40478	73.5197		6.40145	63.4913
6.40978	9.02271		6.40812	64.333		6.40792	71.4393		6.41145	73.2055		6.40812	63.3144
6.41645	9.05943		6.41478	64.0249		6.41458	71.3105		6.41812	72.8326		6.41478	63.168
6.42312	9.10521		6.42145	63.7841		6.42125	71.2171		6.42478	72.4554		6.42145	63.0455
6.42978	9.18722		6.42812	63.6196		6.42792	71.167		6.43145	72.0921		6.42812	62.9749
6.43645	9.3379		6.43478	63.5257		6.43458	71.1484		6.43812	71.7468		6.43478	62.9954
6.44312	9.54676		6.44145	63.5185		6.44125	71.1746		6.44478	71.4488		6.44145	63.0903
6.44978	9.78947		6.44812	63.6191		6.44792	71.2662		6.45145	71.2323		6.44812	63.2315
6.45645	10.077		6.45478	63.8094		6.45458	71.3925		6.45812	71.0831		6.45478	63.4236
6.46312	10.4227		6.46145	64.0583		6.46125	71.5046		6.46478	70.9662		6.46145	63.6868
6.46978	10.808		6.46812	64.3616		6.46792	71.6		6.47145	70.8761		6.46812	63.9963
6.47645	11.2004		6.47478	64.7254		6.47458	71.6925		6.47812	70.8175		6.47478	64.3096
6.48312	11.6038		6.48145	65.1259		6.48125	71.7564		6.48478	70.7593		6.48145	64.6262
6.48978	12.0254		6.48812	65.537		6.48792	71.7607		6.49145	70.6615		6.48812	64.9633
6.49645	12.4326		6.49478	65.9633		6.49458	71.7182		6.49812	70.5323		6.49478	65.3014
6.50312	12.7997		6.50145	66.4105		6.50125	71.6581		6.50478	70.394		6.50145	65.6123
6.50978	13.1526		6.50812	66.8559		6.50792	71.5628		6.51145	70.2329		6.50812	65.907
6.51645	13.5312		6.51478	67.2717		6.51458	71.4035		6.51812	70.0274		6.51478	66.2093
6.52312	13.9198		6.52145	67.6694		6.52125	71.2004		6.52478	69.7937		6.52145	66.5126
6.52978	14.2837		6.52812	68.0604		6.52792	70.9877		6.53145	69.5591		6.52812	66.7887
6.53645	14.6337		6.53478	68.4237		6.53458	70.7622		6.53812	69.3088		6.53478	67.0519
6.54312	14.9894		6.54145	68.7351		6.54125	70.4961		6.54478	69.0188		6.54145	67.3251
6.54978	15.3227		6.54812	68.9998		6.54792	70.2114		6.55145	68.716		6.54812	67.596
6.55645	15.6002		6.55478	69.2353		6.55458	69.9391		6.55812	68.4266		6.55478	67.8339
6.56312	15.8381		6.56145	69.4323		6.56125	69.6635		6.56478	68.1386		6.56145	68.0423
6.56978	16.0756		6.56812	69.572		6.56792	69.3593		6.57145	67.8296		6.56812	68.2473
6.57645	16.304		6.57478	69.6721		6.57458	69.037		6.57812	67.5278		6.57478	68.44
6.58312	16.4995		6.58145	69.7522		6.58125	68.7294		6.58478	67.266		6.58145	68.5968
6.58978	16.675		6.58812	69.797		6.58792	68.4295		6.59145	67.0319		6.58812	68.7213
6.59645	16.8509		6.59478	69.7885		6.59458	68.1129		6.59812	66.8106		6.59478	68.8424
6.60312	17.0069		6.60145	69.7322		6.60125	67.7977		6.60478	66.6208		6.60145	68.9554
6.60978	17.1051		6.60812	69.6549		6.60792	67.5049		6.61145	66.4902		6.60812	69.0322
6.61645	17.1556		6.61478	69.5348		6.61458	67.224		6.61812	66.3962		6.61478	69.0799
6.62312	17.1885		6.62145	69.3488		6.62125	66.9351		6.62478	66.3114		6.62145	69.1214
6.62978	17.2014		6.62812	69.1218		6.62792	66.6471		6.63145	66.2494		6.62812	69.1519
6.63645	17.1719		6.63478	68.893		6.63458	66.3872		6.63812	66.2284		6.63478	69.1433
6.64312	17.1108		6.64145	68.6622		6.64125	66.1511		6.64478	66.2341		6.64145	69.1071
6.64978	17.0474		6.64812	68.4009		6.64792	65.928		6.65145	66.2332		6.64812	69.0689
6.65645	16.9792		6.65478	68.121		6.65458	65.7277		6.65812	66.2394		6.65478	69.0212
6.66312	16.8772		6.66145	67.8592		6.66125	65.5656		6.66478	66.2785		6.66145	68.9392
6.66978	16.7398		6.66812	67.6055		6.66792	65.4297		6.67145	66.3357		6.66812	68.8357
6.67645	16.5896		6.67478	67.338		6.67458	65.3033		6.67812	66.3872		6.67478	68.7304
6.68312	16.4285		6.68145	67.0581		6.68125	65.2018		6.68478	66.4363		6.68145	68.6064
6.68978	16.2358		6.68812	66.7963		6.68792	65.1436		6.69145	66.5121		6.68812	68.4428
6.69645	16.0174		6.69478	66.5503		6.69458	65.1112		6.69812	66.5984		6.69478	68.2521
6.70312	15.801		6.70145	66.3075		6.70125	65.0821		6.70478	66.6656		6.70145	68.0642
6.70978	15.5888		6.70812	66.0906		6.70792	65.0744		6.71145	66.7162		6.70812	67.8601
6.71645	15.357		6.71478	65.9184		6.71458	65.1078		6.71812	66.7658		6.71478	67.6284
6.72312	15.1138		6.72145	65.7835		6.72125	65.1631		6.72478	66.8054		6.72145	67.3895
6.72978	14.884		6.72812	65.6543		6.72792	65.2142		6.73145	66.8082		6.72812	67.1716
6.73645	14.6689		6.73478	65.5465		6.73458	65.2819		6.73812	66.7858		6.73478	66.958
6.74312	14.451		6.74145	65.4793		6.74125	65.3863		6.74478	66.7648		6.74145	66.7195
6.74978	14.2312		6.74812	65.433		6.74792	65.5007		6.75145	66.7367		6.74812	66.4792
6.75645	14.0343		6.75478	65.3811		6.75458	65.588		6.75812	66.6795		6.75478	66.2584
6.76312	13.8474		6.76145	65.3367		6.76125	65.6614		6.76478	66.5998		6.76145	66.0548
6.76978	13.648		6.76812	65.33		6.76792	65.7444		6.77145	66.5207		6.76812	65.8441
6.77645	13.4478		6.77478	65.3472		6.77458	65.8207		6.77812	66.4372		6.77478	65.6447
6.78312	13.2751		6.78145	65.3586		6.78125	65.8674		6.78478	66.3276		6.78145	65.4893
6.78978	13.1211		6.78812	65.3772		6.78792	65.8965		6.79145	66.2084		6.78812	65.3734
6.79645	12.9571		6.79478	65.4254		6.79458	65.9361		6.79812	66.1092		6.79478	65.2828
6.80312	12.804		6.80145	65.4874		6.80125	65.9685		6.80478	66.0238		6.80145	65.2246
6.80978	12.6939		6.80812	65.5355		6.80792	65.9685		6.81145	65.928		6.80812	65.2142
6.81645	12.6104		6.81478	65.5746		6.81458	65.9451		6.81812	65.8321		6.81478	65.237
6.82312	12.5198		6.82145	65.6242		6.82125	65.9199		6.82478	65.7601		6.82145	65.2661
6.82978	12.4369		6.82812	65.6629		6.82792	65.8898		6.83145	65.7029		6.82812	65.3119
6.83645	12.3925		6.83478	65.67		6.83458	65.8255		6.83812	65.6319		6.83478	65.3872
6.84312	12.3672		6.84145	65.6586		6.84125	65.7368		6.84478	65.5642		6.84145	65.4793
6.84978	12.332		6.84812	65.6519		6.84792	65.6414		6.85145	65.5351		6.84812	65.5684
6.85645	12.3029		6.85478	65.6376		6.85458	65.5327		6.85812	65.5379		6.85478	65.6662
6.86312	12.3181		6.86145	65.5975		6.86125	65.3954		6.86478	65.546		6.86145	65.7926
6.86978	12.3668		6.86812	65.5446		6.86792	65.2404		6.87145	65.5689		6.86812	65.9242
6.87645	12.4187		6.87478	65.4941		6.87458	65.0911		6.87812	65.6304		6.87478	66.0334
6.88312	12.4836		6.88145	65.4335		6.88125	64.9323		6.88478	65.7148		6.88145	66.1278
6.88978	12.5742		6.88812	65.3481		6.88792	64.7368		6.89145	65.7835		6.88812	66.2365
6.89645	12.6729		6.89478	65.2494		6.89458	64.5204		6.89812	65.8402		6.89478	66.3524
6.90312	12.7497		6.90145	65.1555		6.90125	64.312		6.90478	65.9094		6.90145	66.4487
6.90978	12.8202		6.90812	65.0568		6.90792	64.1046		6.91145	65.9795		6.90812	66.5302
6.91645	12.9204		6.91478	64.9409		6.91458	63.8704		6.91812	66.0238		6.91478	66.6161
6.92312	13.0391		6.92145	64.8241		6.92125	63.6201		6.92478	66.0534		6.92145	66.6938
6.92978	13.154		6.92812	64.7221		6.92792	63.3807		6.93145	66.0968		6.92812	66.7396
6.93645	13.2794		6.93478	64.6281		6.93458	63.1442		6.93812	66.1402		6.93478	66.7586
6.94312	13.443		6.94145	64.5218		6.94125	62.8862		6.94478	66.1559		6.94145	66.7796
6.94978	13.6175		6.94812	64.4178		6.94792	62.6116		6.95145	66.154		6.94812	66.7987
6.95645	13.7687		6.95478	64.3373		6.95458	62.3565		6.95812	66.1559		6.95478	66.8001
6.96312	13.9093		6.96145	64.2624		6.96125	62.1166		6.96478	66.1392		6.96145	66.7949
6.96978	14.0715		6.96812	64.1732		6.96792	61.8773		6.97145	66.0777		6.96812	66.8006
6.97645	14.2441		6.97478	64.0836		6.97458	61.6474		6.97812	65.9809		6.97478	66.8044
6.98312	14.3924		6.98145	64.0225		6.98125	61.4562		6.98478	65.8731		6.98145	66.7877
6.98978	14.5283		6.98812	63.9777		6.98792	61.2931		6.99145	65.7468		6.98812	66.7706
6.99645	14.6708		6.99478	63.93		6.99458	61.13		6.99812	65.5894		6.99478	66.7782
7.00312	14.8101		7.00145	63.8981		7.00125	60.987		7.00478	65.4168		7.00145	66.7896
7.00978	14.9174		7.00812	63.9095		7.00792	60.8921		7.01145	65.2432		7.00812	66.7815
7.01645	14.9951		7.01478	63.9553		7.01458	60.8306		7.01812	65.0525		7.01478	66.7734
7.02312	15.0614		7.02145	64.0135		7.02125	60.77		7.02478	64.8241		7.02145	66.7982
7.02978	15.1057		7.02812	64.0984		7.02792	60.7266		7.03145	64.57		7.02812	66.8344
7.03645	15.1119		7.03478	64.2233		7.03458	60.7309		7.03812	64.3072		7.03478	66.854
7.04312	15.0952		7.04145	64.3735		7.04125	60.771		7.04478	64.0354		7.04145	66.8836
7.04978	15.0738		7.04812	64.5237		7.04792	60.823		7.05145	63.7465		7.04812	66.9556
7.05645	15.0328		7.05478	64.6906		7.05458	60.8997		7.05812	63.467		7.05478	67.0519
7.06312	14.957		7.06145	64.8942		7.06125	61.0266		7.06478	63.2191		7.06145	67.1406
7.06978	14.8592		7.06812	65.1164		7.06792	61.1844		7.07145	62.9916		7.06812	67.2503
7.07645	14.7672		7.07478	65.3353		7.07458	61.3432		7.07812	62.7651		7.07478	67.4086
7.08312	14.6685		7.08145	65.5689		7.08125	61.5129		7.08478	62.5496		7.08145	67.595
7.08978	14.5426		7.08812	65.8436		7.08792	61.7113		7.09145	62.3689		7.08812	67.7757
7.09645	14.411		7.09478	66.1373		7.09458	61.9221		7.09812	62.2129		7.09478	67.9674
7.10312	14.2951		7.10145	66.4182		7.10125	62.1119		7.10478	62.0685		7.10145	68.1939
7.10978	14.1854		7.10812	66.6943		7.10792	62.294		7.11145	61.9521		7.10812	68.429
7.11645	14.0514		7.11478	66.9851		7.11458	62.4981		7.11812	61.8806		7.11478	68.644
7.12312	13.9017		7.12145	67.2698		7.12125	62.7103		7.12478	61.8382		7.12145	68.8605
7.12978	13.7634		7.12812	67.5154		7.12792	62.8977		7.13145	61.8048		7.12812	69.1032
7.13645	13.6309		7.13478	67.7314		7.13458	63.0684		7.13812	61.7962		7.13478	69.3569
7.14312	13.4883		7.14145	67.9369		7.14125	63.2558		7.14478	61.8367		7.14145	69.5891
7.14978	13.3438		7.14812	68.1152		7.14792	63.457		7.15145	61.9054		7.14812	69.8094
7.15645	13.2265		7.15478	68.2421		7.15458	63.6368		7.15812	61.9845		7.15478	70.0393
7.16312	13.1283		7.16145	68.3312		7.16125	63.796		7.16478	62.0914		7.16145	70.2543
7.16978	13.0277		7.16812	68.4123		7.16792	63.9582		7.17145	62.2439		7.16812	70.4288
7.17645	12.9194		7.17478	68.4695		7.17458	64.1179		7.17812	62.4204		7.17478	70.5738
7.18312	12.8174		7.18145	68.481		7.18125	64.2471		7.18478	62.5849		7.18145	70.7164
7.18978	12.7168		7.18812	68.4595		7.18792	64.3463		7.19145	62.7537		7.18812	70.8408
7.19645	12.6052		7.19478	68.4333		7.19458	64.4426		7.19812	62.9473		7.19478	70.919
7.20312	12.4903		7.20145	68.3846		7.20125	64.5227		7.20478	63.1485		7.20145	70.9672
7.20978	12.3897		7.20812	68.2797		7.20792	64.5742		7.21145	63.3316		7.20812	71.0044
7.21645	12.2943		7.21478	68.1314		7.21458	64.6067		7.21812	63.5061		7.21478	71.0106
7.22312	12.1837		7.22145	67.9688		7.22125	64.6501		7.22478	63.6945		7.22145	70.9662
7.22978	12.0621		7.22812	67.7848		7.22792	64.693		7.23145	63.8747		7.22812	70.888
7.23645	11.9429		7.23478	67.5583		7.23458	64.7092		7.23812	64.0168		7.23478	70.8075
7.24312	11.8217		7.24145	67.3079		7.24125	64.7182		7.24478	64.1294		7.24145	70.7026
7.24978	11.6854		7.24812	67.0609		7.24792	64.7407		7.25145	64.2304		7.24812	70.5562
7.25645	11.5557		7.25478	66.8092		7.25458	64.7621		7.25812	64.3115		7.25478	70.3893
7.26312	11.4603		7.26145	66.5345		7.26125	64.7507		7.26478	64.3511		7.26145	70.2267
7.26978	11.3831		7.26812	66.2599		7.26792	64.713		7.27145	64.3659		7.26812	70.0498
7.27645	11.2963		7.27478	66.0114		7.27458	64.6796		7.27812	64.3835		7.27478	69.8357
7.28312	11.2052		7.28145	65.7697		7.28125	64.6372		7.28478	64.3964		7.28145	69.6073
7.28978	11.1322		7.28812	65.5141		7.28792	64.5604		7.29145	64.3854		7.28812	69.3913
7.29645	11.066		7.29478	65.2628		7.29458	64.4622		7.29812	64.3549		7.29478	69.1776
7.30312	10.9806		7.30145	65.0401		7.30125	64.3659		7.30478	64.3282		7.30145	68.9383
7.30978	10.8995		7.30812	64.8222		7.30792	64.2653		7.31145	64.2924		7.30812	68.6913
7.31645	10.8552		7.31478	64.5847		7.31458	64.1408		7.31812	64.2347		7.31478	68.4638
7.32312	10.8361		7.32145	64.3477		7.32125	64.0073		7.32478	64.1685		7.32145	68.2478
7.32978	10.8113		7.32812	64.1475		7.32792	63.8885		7.33145	64.1227		7.32812	68.0218
7.33645	10.7927		7.33478	63.9672		7.33458	63.7708		7.33812	64.0926		7.33478	67.7948
7.34312	10.8027		7.34145	63.7765		7.34125	63.6296		7.34478	64.0574		7.34145	67.585
7.34978	10.8185		7.34812	63.5877		7.34792	63.4799		7.35145	64.0259		7.34812	67.3776
7.35645	10.8142		7.35478	63.4217		7.35458	63.3407		7.35812	64.013		7.35478	67.1535
7.36312	10.8061		7.36145	63.2668		7.36125	63.2024		7.36478	64.0101		7.36145	66.9322
7.36978	10.8256		7.36812	63.0903		7.36792	63.0493		7.37145	63.9954		7.36812	66.7267
7.37645	10.8547		7.37478	62.9025		7.37458	62.9015		7.37812	63.9834		7.37478	66.525
7.38312	10.8595		7.38145	62.7289		7.38125	62.788		7.38478	63.9963		7.38145	66.3085
7.38978	10.859		7.38812	62.5648		7.38792	62.6969		7.39145	64.0278		7.38812	66.0963
7.39645	10.8819		7.39478	62.3856		7.39458	62.6063		7.39812	64.0583		7.39478	65.9056
7.40312	10.9143		7.40145	62.1958		7.40125	62.5291		7.40478	64.0984		7.40145	65.7144
7.40978	10.9224		7.40812	62.0136		7.40792	62.4866		7.41145	64.1618		7.40812	65.5007
7.41645	10.9119		7.41478	61.8305		7.41458	62.4661		7.41812	64.2281		7.41478	65.2738
7.42312	10.9167		7.42145	61.6317		7.42125	62.4423		7.42478	64.2772		7.42145	65.0558
7.42978	10.9334		7.42812	61.4266		7.42792	62.4313		7.43145	64.3182		7.42812	64.8413
7.43645	10.9434		7.43478	61.2411		7.43458	62.458		7.43812	64.3725		7.43478	64.6038
7.44312	10.9611		7.44145	61.0666		7.44125	62.5062		7.44478	64.4207		7.44145	64.3568
7.44978	11.0054		7.44812	60.8878		7.44792	62.5496		7.45145	64.435		7.44812	64.1265
7.45645	11.0621		7.45478	60.7166		7.45458	62.5982		7.45812	64.4312		7.45478	63.9105
7.46312	11.1046		7.46145	60.5683		7.46125	62.676		7.46478	64.4274		7.46145	63.693
7.46978	11.1365		7.46812	60.4277		7.46792	62.768		7.47145	64.4155		7.46812	63.4818
7.47645	11.1737		7.47478	60.277		7.47458	62.8476		7.47812	64.3673		7.47478	63.3054
7.48312	11.2047		7.48145	60.1416		7.48125	62.9225		7.48478	64.2891		7.48145	63.1499
7.48978	11.2228		7.48812	60.0424		7.48792	63.0074		7.49145	64.2033		7.48812	62.9964
7.49645	11.2548		7.49478	59.968		7.49458	63.0908		7.49812	64.1026		7.49478	62.8614
7.50312	11.3258		7.50145	59.8946		7.50125	63.1461		7.50478	63.9763		7.50145	62.7613
7.50978	11.4193		7.50812	59.8392		7.50792	63.1905		7.51145	63.8361		7.50812	62.6812
7.51645	11.5032		7.51478	59.8226		7.51458	63.2477		7.51812	63.7045		7.51478	62.5968
7.52312	11.5876		7.52145	59.8307		7.52125	63.3082		7.52478	63.5724		7.52145	62.5272
7.52978	11.682		7.52812	59.8407		7.52792	63.3526		7.53145	63.4246		7.52812	62.4962
7.53645	11.766		7.53478	59.8578		7.53458	63.3917		7.53812	63.2749		7.53478	62.4833
7.54312	11.8146		7.54145	59.9041		7.54125	63.4451		7.54478	63.139		7.54145	62.4676
7.54978	11.847		7.54812	59.967		7.54792	63.4966		7.55145	63.0078		7.54812	62.4619
7.55645	11.8966		7.55478	60.0243		7.55458	63.5285		7.55812	62.8605		7.55478	62.4919
7.56312	11.9448		7.56145	60.082		7.56125	63.5538		7.56478	62.7236		7.56145	62.5362
7.56978	11.9672		7.56812	60.1621		7.56792	63.5958		7.57145	62.6302		7.56812	62.5691
7.57645	11.9853		7.57478	60.2598		7.57458	63.6415		7.57812	62.5668		7.57478	62.6035
7.58312	12.0268		7.58145	60.359		7.58125	63.6702		7.58478	62.5081		7.58145	62.6669
7.58978	12.0668		7.58812	60.4715		7.58792	63.6911		7.59145	62.4647		7.58812	62.7413
7.59645	12.0697		7.59478	60.6179		7.59458	63.7197		7.59812	62.4733		7.59478	62.7952
7.60312	12.0468		7.60145	60.7839		7.60125	63.7331		7.60478	62.5172		7.60145	62.8419
7.60978	12.0358		7.60812	60.9455		7.60792	63.7074		7.61145	62.5587		7.60812	62.9015
7.61645	12.0182		7.61478	61.1033		7.61458	63.6573		7.61812	62.603		7.61478	62.9544
7.62312	11.9648		7.62145	61.2774		7.62125	63.6067		7.62478	62.6793		7.62145	62.9635
7.62978	11.8914		7.62812	61.4572		7.62792	63.5395		7.63145	62.7737		7.62812	62.9439
7.63645	11.8265		7.63478	61.6202		7.63458	63.4294		7.63812	62.8538		7.63478	62.9258
7.64312	11.7602		7.64145	61.7809		7.64125	63.2987		7.64478	62.9239		7.64145	62.8939
7.64978	11.6525		7.64812	61.9535		7.64792	63.1824		7.65145	63.0097		7.64812	62.8204
7.65645	11.5209		7.65478	62.1314		7.65458	63.0655		7.65812	63.1051		7.65478	62.7246
7.66312	11.4017		7.66145	62.2902		7.66125	62.9163		7.66478	63.1738		7.66145	62.6407
7.66978	11.292		7.66812	62.4375		7.66792	62.7484		7.67145	63.2219		7.66812	62.5525
7.67645	11.1613		7.67478	62.5973		7.67458	62.592		7.67812	63.2644		7.67478	62.4371
7.68312	11.0192		7.68145	62.7522		7.68125	62.4409		7.68478	63.2939		7.68145	62.3116
7.68978	10.8962		7.68812	62.8896		7.68792	62.264		7.69145	63.2882		7.68812	62.2091
7.69645	10.7813		7.69478	63.0193		7.69458	62.0756		7.69812	63.2548		7.69478	62.1133
7.70312	10.6449		7.70145	63.1633		7.70125	61.9121		7.70478	63.2229		7.70145	61.9984
7.70978	10.4976		7.70812	63.3011		7.70792	61.7719		7.71145	63.1781		7.70812	61.8825
7.71645	10.376		7.71478	63.3974		7.71458	61.6369		7.71812	63.1065		7.71478	61.7824
7.72312	10.2735		7.72145	63.4618		7.72125	61.5149		7.72478	63.0183		7.72145	61.686
7.72978	10.1695		7.72812	63.5176		7.72792	61.4347		7.73145	62.9387		7.72812	61.5778
7.73645	10.0746		7.73478	63.561		7.73458	61.3971		7.73812	62.8629		7.73478	61.4839
7.74312	10.0174		7.74145	63.5734		7.74125	61.3918		7.74478	62.7913		7.74145	61.4362
7.74978	9.98974		7.74812	63.5786		7.74792	61.4567		7.75145	62.7813		7.74812	61.4395
7.75645	9.9864		7.75478	63.6244		7.75458	61.6436		7.75812	62.9106		7.75478	61.5211
7.76312	10.0598		7.76145	63.7388		7.76125	61.9917		7.76478	63.2405		7.76145	61.7495
7.76978	10.2844		7.76812	63.9424		7.76792	62.5372		7.77145	63.8261		7.76812	62.2034
7.77645	10.7098		7.77478	64.3034		7.77458	63.3531		7.77812	64.7378		7.77478	62.9349
7.78312	11.3702		7.78145	64.9152		7.78125	64.5127		7.78478	66.009		7.78145	63.9715
7.78978	12.3396		7.78812	65.8336		7.78792	66.0243		7.79145	67.596		7.78812	65.3553
7.79645	13.6709		7.79478	67.0681		7.79458	67.8525		7.79812	69.4094		7.79478	67.0743
7.80312	15.3337		7.80145	68.6164		7.80125	69.9396		7.80478	71.3506		7.80145	69.046
7.80978	17.2353		7.80812	70.4494		7.80792	72.1931		7.81145	73.3061		7.80812	71.137
7.81645	19.2833		7.81478	72.4649		7.81458	74.4605		7.81812	75.119		7.81478	73.2226
7.82312	21.3718		7.82145	74.5044		7.82125	76.5715		7.82478	76.6444		7.82145	75.1843
7.82978	23.3378		7.82812	76.4318		7.82792	78.403		7.83145	77.8008		7.82812	76.8728
7.83645	25.0101		7.83478	78.1312		7.83458	79.864		7.83812	78.5413		7.83478	78.1636
7.84312	26.2718		7.84145	79.4835		7.84125	80.8668		7.84478	78.8131		7.84145	78.9981
7.84978	27.0624		7.84812	80.3819		7.84792	81.3518		7.85145	78.5794		7.84812	79.371
7.85645	27.3256		7.85478	80.7829		7.85458	81.3274		7.85812	77.8713		7.85478	79.2675
7.86312	27.0252		7.86145	80.7018		7.86125	80.8368		7.86478	76.7636		7.86145	78.6867
7.86978	26.1865		7.86812	80.1492		7.86792	79.9165		7.87145	75.3245		7.86812	77.6896
7.87645	24.8795		7.87478	79.1545		7.87458	78.6061		7.87812	73.6203		7.87478	76.3702
7.88312	23.1719		7.88145	77.7822		7.88125	77.0011		7.88478	71.7602		7.88145	74.8029
7.88978	21.1406		7.88812	76.1328		7.88792	75.2187		7.89145	69.8643		7.88812	73.0467
7.89645	18.9066		7.89478	74.2912		7.89458	73.3471		7.89812	68.0261		7.89478	71.2094
7.90312	16.6202		7.90145	72.3395		7.90125	71.466		7.90478	66.3118		7.90145	69.407
7.90978	14.3986		7.90812	70.3936		7.90792	69.6735		7.91145	64.7964		7.90812	67.7204
7.91645	12.331		7.91478	68.5687		7.91458	68.0656		7.91812	63.5414		7.91478	66.1945
7.92312	10.5119		7.92145	66.9446		7.92125	66.6819		7.92478	62.5529		7.92145	64.8856
7.92978	9.01031		7.92812	65.5608		7.92792	65.5241		7.93145	61.8062		7.92812	63.8461
7.93645	7.82967		7.93478	64.4522		7.93458	64.6076		7.93812	61.2907		7.93478	63.0651
7.94312	6.93083		7.94145	63.6296		7.94125	63.9358		7.94478	60.9927		7.94145	62.5095
7.94978	6.2952		7.94812	63.0488		7.94792	63.467		7.95145	60.8673		7.94812	62.1614
7.95645	5.91373		7.95478	62.6583		7.95458	63.1533		7.95812	60.8802		7.95478	62.0179
7.96312	5.74589		7.96145	62.4347		7.96125	62.9888		7.96478	61.048		7.96145	62.0499
7.96978	5.76019		7.96812	62.376		7.96792	62.9969		7.97145	61.4223		7.96812	62.2282
7.97645	5.96666		7.97478	62.4638		7.97458	63.1728		7.97812	62.0184		7.97478	62.5806
7.98312	6.40392		7.98145	62.695		7.98125	63.5185		7.98478	62.8352		7.98145	63.1542
7.98978	7.08342		7.98812	63.1089		7.98792	64.0802		7.99145	63.8938		7.98812	63.9648
7.99645	8.00371		7.99478	63.7484		7.99458	64.8961		7.99812	65.197		7.99478	64.9924
8.00312	9.1815		8.00145	64.6238		8.00125	65.9442		8.00478	66.6838		8.00145	66.227
8.00978	10.6211		8.00812	65.7172		8.00792	67.1644		8.01145	68.254		8.00812	67.6365
8.01645	12.2643		8.01478	67.0185		8.01458	68.5115		8.01812	69.8318		8.01478	69.1261
8.02312	14.0119		8.02145	68.4886		8.02125	69.921		8.02478	71.3468		8.02145	70.5757
8.02978	15.7776		8.02812	70.0326		8.02792	71.2729		8.03145	72.6962		8.02812	71.8889
8.03645	17.4775		8.03478	71.5404		8.03458	72.4478		8.03812	73.7834		8.03478	73.0066
8.04312	18.9981		8.04145	72.9251		8.04125	73.3852		8.04478	74.5745		8.04145	73.8525
8.04978	20.237		8.04812	74.1186		8.04792	74.059		8.05145	75.0751		8.04812	74.3833
8.05645	21.1554		8.05478	75.0389		8.05458	74.4305		8.05812	75.2683		8.05478	74.5978
8.06312	21.7552		8.06145	75.6335		8.06125	74.4777		8.06478	75.15		8.06145	74.5273
8.06978	22.017		8.06812	75.9158		8.06792	74.2407		8.07145	74.7604		8.06812	74.182
8.07645	21.9278		8.07478	75.9087		8.07458	73.7691		8.07812	74.1606		8.07478	73.5664
8.08312	21.5306		8.08145	75.6164		8.08125	73.0805		8.08478	73.3719		8.08145	72.731
8.08978	20.875		8.08812	75.048		8.08792	72.185		8.09145	72.3939		8.08812	71.7211
8.09645	19.9785		8.09478	74.2636		8.09458	71.1336		8.09812	71.2795		8.09478	70.5667
8.10312	18.8599		8.10145	73.3161		8.10125	69.9887		8.10478	70.1017		8.10145	69.2849
8.10978	17.5877		8.10812	72.216		8.10792	68.7761		8.11145	68.9139		8.10812	67.9379
8.11645	16.2516		8.11478	70.9834		8.11458	67.5197		8.11812	67.7304		8.11478	66.6022
8.12312	14.8964		8.12145	69.6878		8.12125	66.2832		8.12478	66.5913		8.12145	65.32
8.12978	13.5603		8.12812	68.4114		8.12792	65.1431		8.13145	65.5613		8.12812	64.1198
8.13645	12.301		8.13478	67.1802		8.13458	64.1236		8.13812	64.6677		8.13478	63.0517
8.14312	11.1737		8.14145	66.0138		8.14125	63.2272		8.14478	63.9048		8.14145	62.1619
8.14978	10.1914		8.14812	64.9619		8.14792	62.4757		8.15145	63.2658		8.14812	61.4381
8.15645	9.33886		8.15478	64.0721		8.15458	61.8925		8.15812	62.7589		8.15478	60.8435
8.16312	8.62885		8.16145	63.3321		8.16125	61.4481		8.16478	62.3665		8.16145	60.3728
8.16978	8.07285		8.16812	62.7041		8.16792	61.0957		8.17145	62.0551		8.16812	60.0324
8.17645	7.65038		8.17478	62.1815		8.17458	60.8263		8.17812	61.8067		8.17478	59.7906
8.18312	7.31993		8.18145	61.7661		8.18125	60.6403		8.18478	61.6093		8.18145	59.6089
8.18978	7.06005		8.18812	61.4305		8.18792	60.5102		8.19145	61.439		8.18812	59.4859
8.19645	6.86836		8.19478	61.1339		8.19458	60.3967		8.19812	61.2721		8.19478	59.433
8.20312	6.71911		8.20145	60.8759		8.20125	60.3013		8.20478	61.1229		8.20145	59.423
8.20978	6.58369		8.20812	60.6618		8.20792	60.2393		8.21145	61.0023		8.20812	59.4206
8.21645	6.46496		8.21478	60.4639		8.21458	60.195		8.21812	60.9016		8.21478	59.4335
8.22312	6.38247		8.22145	60.2593		8.22125	60.1368		8.22478	60.8006		8.22145	59.4749
8.22978	6.32143		8.22812	60.0572		8.22792	60.0686		8.23145	60.7028		8.22812	59.5284
8.23645	6.26183		8.23478	59.8722		8.23458	60.008		8.23812	60.6246		8.23478	59.5655
8.24312	6.20985		8.24145	59.6819		8.24125	59.9494		8.24478	60.5531		8.24145	59.5994
8.24978	6.18315		8.24812	59.4716		8.24792	59.8693		8.25145	60.4711		8.24812	59.6466
8.25645	6.1698		8.25478	59.2651		8.25458	59.7768		8.25812	60.3852		8.25478	59.6867
8.26312	6.14738		8.26145	59.0806		8.26125	59.6929		8.26478	60.3151		8.26145	59.6967
8.26978	6.12307		8.26812	58.897		8.26792	59.6104		8.27145	60.2469		8.26812	59.6895
8.27645	6.10733		8.27478	58.6905		8.27458	59.5112		8.27812	60.1568		8.27478	59.6905
8.28312	6.09064		8.28145	58.4769		8.28125	59.4082		8.28478	60.0538		8.28145	59.6833
8.28978	6.05488		8.28812	58.2814		8.28792	59.3281		8.29145	59.9627		8.28812	59.6442
8.29645	6.01006		8.29478	58.0893		8.29458	59.2585		8.29812	59.8726		8.29478	59.5798
8.30312	5.97763		8.30145	57.8842		8.30125	59.176		8.30478	59.7672		8.30145	59.5102
8.30978	5.9576		8.30812	57.6882		8.30792	59.0906		8.31145	59.6642		8.30812	59.422
8.31645	5.93519		8.31478	57.5256		8.31458	59.0224		8.31812	59.5889		8.31478	59.2961
8.32312	5.91707		8.32145	57.3792		8.32125	58.9623		8.32478	59.5241		8.32145	59.1464
8.32978	5.91898		8.32812	57.2233		8.32792	58.887		8.33145	59.4406		8.32812	58.9957
8.33645	5.92375		8.33478	57.0731		8.33458	58.8088		8.33812	59.3505		8.33478	58.8341
8.34312	5.90706		8.34145	56.9572		8.34125	58.7473		8.34478	59.279		8.34145	58.6486
8.34978	5.8732		8.34812	56.8614		8.34792	58.6891		8.35145	59.2089		8.34812	58.4555
8.35645	5.83982		8.35478	56.7636		8.35458	58.6138		8.35812	59.1197		8.35478	58.2714
8.36312	5.79119		8.36145	56.6783		8.36125	58.5303		8.36478	59.0277		8.36145	58.0802
8.36978	5.69487		8.36812	56.6216		8.36792	58.4569		8.37145	58.9542		8.36812	57.8642
8.37645	5.55801		8.37478	56.5786		8.37458	58.3763		8.37812	58.8799		8.37478	57.6429
8.38312	5.41067		8.38145	56.5271		8.38125	58.2728		8.38478	58.7735		8.38145	57.4431
8.38978	5.25522		8.38812	56.4804		8.38792	58.1651		8.39145	58.6505		8.38812	57.2572
8.39645	5.07641		8.39478	56.4613		8.39458	58.0688		8.39812	58.5394		8.39478	57.0645
8.40312	4.87852		8.40145	56.4508		8.40125	57.9638		8.40478	58.4259		8.40145	56.8781
8.40978	4.68159		8.40812	56.4299		8.40792	57.8284		8.41145	58.2881		8.40812	56.7174
8.41645	4.47893		8.41478	56.4127		8.41458	57.6863		8.41812	58.1384		8.41478	56.5767
8.42312	4.24671		8.42145	56.4151		8.42125	57.5619		8.42478	58.0015		8.42145	56.4322
8.42978	3.9835		8.42812	56.4203		8.42792	57.4379		8.43145	57.8666		8.42812	56.294
8.43645	3.70789		8.43478	56.3974		8.43458	57.2968		8.43812	57.7121		8.43478	56.1872
8.44312	3.41749		8.44145	56.3655		8.44125	57.1599		8.44478	57.5528		8.44145	56.1132
8.44978	3.10373		8.44812	56.3445		8.44792	57.0512		8.45145	57.4079		8.44812	56.0579
8.45645	2.77758		8.45478	56.3202		8.45458	56.9477		8.45812	57.2672		8.45478	56.0274
8.46312	2.46		8.46145	56.2682		8.46125	56.8151		8.46478	57.1132		8.46145	56.0341
8.46978	2.13766		8.46812	56.2		8.46792	56.6673		8.47145	56.9577		8.46812	56.0603
8.47645	1.78814		8.47478	56.139		8.47458	56.5333		8.47812	56.8175		8.47478	56.0846
8.48312	1.43194		8.48145	56.0699		8.48125	56.4046		8.48478	56.6788		8.48145	56.118
8.48978	1.10054		8.48812	55.9726		8.48792	56.2582		8.49145	56.53		8.48812	56.181
8.49645	0.782013		8.49478	55.8577		8.49458	56.1099		8.49812	56.3922		8.49478	56.2611
8.50312	0.448227		8.50145	55.7547		8.50125	55.9883		8.50478	56.2811		8.50145	56.3488
8.50978	0.125408		8.50812	55.6531		8.50792	55.8891		8.51145	56.1886		8.50812	56.4699
8.51645	-0.150204		8.51478	55.5334		8.51458	55.7899		8.51812	56.1037		8.51478	56.6478
8.52312	-0.386238		8.52145	55.4099		8.52125	55.7103		8.52478	56.0446		8.52145	56.8628
8.52978	-0.613213		8.52812	55.3136		8.52792	55.6808		8.53145	56.0355		8.52812	57.086
8.53645	-0.806332		8.53478	55.2464		8.53458	55.697		8.53812	56.0741		8.53478	57.3368
8.54312	-0.910759		8.54145	55.191		8.54125	55.7437		8.54478	56.1652		8.54145	57.6434
8.54978	-0.92411		8.54812	55.1705		8.54792	55.8376		8.55145	56.3302		8.54812	57.9963
8.55645	-0.865459		8.55478	55.2235		8.55458	56.0141		8.55812	56.5915		8.55478	58.3811
8.56312	-0.721931		8.56145	55.3536		8.56125	56.262		8.56478	56.9324		8.56145	58.8198
8.56978	-0.461578		8.56812	55.5425		8.56792	56.5634		8.57145	57.3177		8.56812	59.3362
8.57645	-0.0963211		8.57478	55.7981		8.57458	56.9196		8.57812	57.7369		8.57478	59.9003
8.58312	0.327587		8.58145	56.1347		8.58125	57.3444		8.58478	58.1813		8.58145	60.4596
8.58978	0.788689		8.58812	56.5248		8.58792	57.8108		8.59145	58.6176		8.58812	61.0023
8.59645	1.27792		8.59478	56.9286		8.59458	58.2724		8.59812	59.0048		8.59478	61.5211
8.60312	1.75524		8.60145	57.3335		8.60125	58.7106		8.60478	59.3367		8.60145	61.9755
8.60978	2.17247		8.60812	57.7378		8.60792	59.1083		8.61145	59.6213		8.60812	62.3231
8.61645	2.51007		8.61478	58.1021		8.61458	59.4287		8.61812	59.8378		8.61478	62.5639
8.62312	2.77042		8.62145	58.3782		8.62125	59.639		8.62478	59.9561		8.62145	62.7174
8.62978	2.9335		8.62812	58.5637		8.62792	59.7472		8.63145	59.9847		8.62812	62.7675
8.63645	2.98405		8.63478	58.6672		8.63458	59.7825		8.63812	59.9513		8.63478	62.6955
8.64312	2.94304		8.64145	58.6753		8.64125	59.7391		8.64478	59.8545		8.64145	62.521
8.64978	2.83813		8.64812	58.5661		8.64792	59.6061		8.65145	59.6809		8.64812	62.2654
8.65645	2.66361		8.65478	58.3625		8.65458	59.4049		8.65812	59.4482		8.65478	61.924
8.66312	2.40564		8.66145	58.1036		8.66125	59.1598		8.66478	59.1922		8.66145	61.4934
8.66978	2.09761		8.66812	57.7869		8.66792	58.8655		8.67145	58.9151		8.66812	61.0056
8.67645	1.77526		8.67478	57.4045		8.67458	58.5003		8.67812	58.6085		8.67478	60.503
8.68312	1.43671		8.68145	56.9849		8.68125	58.0945		8.68478	58.2981		8.68145	59.9904
8.68978	1.07718		8.68812	56.5705		8.68792	57.6892		8.69145	58.0297		8.68812	59.4711
8.69645	0.729084		8.69478	56.1652		8.69458	57.2939		8.69812	57.8055		8.69478	58.9781
8.70312	0.436306		8.70145	55.7532		8.70125	56.8995		8.70478	57.6081		8.70145	58.5303
8.70978	0.193119		8.70812	55.3656		8.70792	56.531		8.71145	57.4455		8.70812	58.1183
8.71645	-0.017643		8.71478	55.0394		8.71458	56.222		8.71812	57.3378		8.71478	57.7259
8.72312	-0.184059		8.72145	54.7566		8.72125	55.9559		8.72478	57.2667		8.72145	57.373
8.72978	-0.294685		8.72812	54.4858		8.72792	55.7156		8.73145	57.1923		8.72812	57.0745
8.73645	-0.36478		8.73478	54.2326		8.73458	55.512		8.73812	57.1218		8.73478	56.8089
8.74312	-0.428677		8.74145	54.0276		8.74125	55.367		8.74478	57.0779		8.74145	56.5577
8.74978	-0.484467		8.74812	53.8511		8.74792	55.2492		8.75145	57.0512		8.74812	56.3326
8.75645	-0.526905		8.75478	53.6728		8.75458	55.1195		8.75812	57.0097		8.75478	56.1471
8.76312	-0.571728		8.76145	53.5059		8.76125	54.986		8.76478	56.9563		8.76145	55.9783
8.76978	-0.632763		8.76812	53.37		8.76792	54.8677		8.77145	56.9134		8.76812	55.8066
8.77645	-0.703335		8.77478	53.2498		8.77458	54.7466		8.77812	56.8686		8.77478	55.6507
8.78312	-0.760555		8.78145	53.1111		8.78125	54.5979		8.78478	56.7927		8.78145	55.5396
8.78978	-0.810146		8.78812	52.9637		8.78792	54.4438		8.79145	56.6955		8.78812	55.4509
8.79645	-0.861645		8.79478	52.8297		8.79458	54.316		8.79812	56.6044		8.79478	55.3498
8.80312	-0.908375		8.80145	52.7034		8.80125	54.2011		8.80478	56.5085		8.80145	55.243
8.80978	-0.944614		8.80812	52.5651		8.80792	54.0709		8.81145	56.3884		8.80812	55.1534
8.81645	-0.985146		8.81478	52.4268		8.81458	53.936		8.81812	56.253		8.81478	55.0718
8.82312	-1.04475		8.82145	52.3024		8.82125	53.8154		8.82478	56.1304		8.82145	54.9717
8.82978	-1.11008		8.82812	52.1827		8.82792	53.6923		8.83145	56.0098		8.82812	54.8611
8.83645	-1.17207		8.83478	52.0535		8.83458	53.5417		8.83812	55.8629		8.83478	54.7667
8.84312	-1.2455		8.84145	51.9295		8.84125	53.3843		8.84478	55.7017		8.84145	54.6794
8.84978	-1.34516		8.84812	51.8255		8.84792	53.2541		8.85145	55.5501		8.84812	54.5793
8.85645	-1.45245		8.85478	51.7311		8.85458	53.143		8.85812	55.408		8.85478	54.4686
8.86312	-1.54781		8.86145	51.6329		8.86125	53.0248		8.86478	55.2526		8.86145	54.3647
8.86978	-1.65081		8.86812	51.5494		8.86792	52.9156		8.87145	55.0914		8.86812	54.2655
8.87645	-1.77479		8.87478	51.4975		8.87458	52.8364		8.87812	54.9474		8.87478	54.153
8.88312	-1.89924		8.88145	51.4565		8.88125	52.7711		8.88478	54.8139		8.88145	54.0423
8.88978	-1.99747		8.88812	51.4026		8.88792	52.6843		8.89145	54.6713		8.88812	53.9465
8.89645	-2.08664		8.89478	51.3487		8.89458	52.5832		8.89812	54.5239		8.89478	53.8473
8.90312	-2.20013		8.90145	51.3196		8.90125	52.4955		8.90478	54.3904		8.90145	53.7181
8.90978	-2.3222		8.90812	51.2972		8.90792	52.4087		8.91145	54.2598		8.90812	53.5717
8.91645	-2.41995		8.91478	51.26		8.91458	52.3124		8.91812	54.112		8.91478	53.4377
8.92312	-2.49481		8.92145	51.2161		8.92125	52.2151		8.92478	53.9556		8.92145	53.3051
8.92978	-2.57301		8.92812	51.1956		8.92792	52.1483		8.93145	53.8168		8.92812	53.1502
8.93645	-2.64692		8.93478	51.1851		8.93458	52.1026		8.93812	53.6885		8.93478	52.9962
8.94312	-2.68555		8.94145	51.1656		8.94125	52.0616		8.94478	53.5517		8.94145	52.8727
8.94978	-2.69651		8.94812	51.1456		8.94792	52.0358		8.95145	53.4201		8.94812	52.7668
8.95645	-2.71559		8.95478	51.1422		8.95458	52.0339		8.95812	53.3085		8.95478	52.6438
8.96312	-2.74372		8.96145	51.1465		8.96125	52.0434		8.96478	53.2064		8.96145	52.5117
8.96978	-2.74706		8.96812	51.1322		8.96792	52.0411		8.97145	53.0915		8.96812	52.3939
8.97645	-2.72512		8.97478	51.1055		8.97458	52.0434		8.97812	52.9766		8.97478	52.2785
8.98312	-2.69508		8.98145	51.084		8.98125	52.0654		8.98478	52.8784		8.98145	52.1464
8.98978	-2.65169		8.98812	51.0554		8.98792	52.0883		8.99145	52.7792		8.98812	52.0086
8.99645	-2.57254		8.99478	51.003		8.99458	52.0935		8.99812	52.6633		8.99478	51.8966
9.00312	-2.47192		9.00145	50.9357		9.00125	52.0968		9.00478	52.5513		9.00145	51.7955
9.00978	-2.3818		9.00812	50.8795		9.00792	52.1235		9.01145	52.4645		9.00812	51.6863
9.01645	-2.28739		9.01478	50.8304		9.01458	52.1541		9.01812	52.3844		9.01478	51.5828
9.02312	-2.16961		9.02145	50.7665		9.02125	52.1646		9.02478	52.2871		9.02145	51.5099
9.02978	-2.04372		9.02812	50.7016		9.02792	52.1779		9.03145	52.1975		9.02812	51.456
9.03645	-1.93548		9.03478	50.652		9.03458	52.2208		9.03812	52.1421		9.03478	51.3897
9.04312	-1.82295		9.04145	50.6048		9.04125	52.2728		9.04478	52.0964		9.04145	51.3177
9.04978	-1.67656		9.04812	50.5323		9.04792	52.3033		9.05145	52.0296		9.04812	51.2609
9.05645	-1.52063		9.05478	50.4441		9.05458	52.3257		9.05812	51.9538		9.05478	51.2118
9.06312	-1.38044		9.06145	50.3659		9.06125	52.3725		9.06478	51.9013		9.06145	51.1465
9.06978	-1.24407		9.06812	50.2853		9.06792	52.424		9.07145	51.8589		9.06812	51.0759
9.07645	-1.08576		9.07478	50.1833		9.07458	52.4473		9.07812	51.8041		9.07478	51.024
9.08312	-0.927448		9.08145	50.0698		9.08125	52.4564		9.08478	51.7592		9.08145	50.9782
9.08978	-0.799656		9.08812	49.9783		9.08792	52.4831		9.09145	51.753		9.08812	50.9229
9.09645	-0.688553		9.09478	49.8977		9.09458	52.5217		9.09812	51.7693		9.09478	50.868
9.10312	-0.574589		9.10145	49.8023		9.10125	52.5417		9.10478	51.7745		9.10145	50.8342
9.10978	-0.468254		9.10812	49.6979		9.10792	52.5517		9.11145	51.7793		9.10812	50.8084
9.11645	-0.396729		9.11478	49.613		9.11458	52.578		9.11812	51.8055		9.11478	50.7665
9.12312	-0.34523		9.12145	49.5434		9.12125	52.6133		9.12478	51.836		9.12145	50.7278
9.12978	-0.290871		9.12812	49.4604		9.12792	52.6314		9.13145	51.8465		9.12812	50.7121
9.13645	-0.246048		9.13478	49.3751		9.13458	52.6376		9.13812	51.8541		9.13478	50.7021
9.14312	-0.231743		9.14145	49.3131		9.14125	52.6538		9.14478	51.8913		9.14145	50.6754
9.14978	-0.237465		9.14812	49.2678		9.14792	52.6676		9.15145	51.9428		9.14812	50.6458
9.15645	-0.24128		9.15478	49.2153		9.15458	52.6624		9.15812	51.9805		9.15478	50.643
9.16312	-0.256062		9.16145	49.1638		9.16125	52.6462		9.16478	52.0144		9.16145	50.6544
9.16978	-0.300884		9.16812	49.1395		9.16792	52.6366		9.17145	52.0716		9.16812	50.6601
9.17645	-0.363827		9.17478	49.13		9.17458	52.6233		9.17812	52.1426		9.17478	50.6802
9.18312	-0.422001		9.18145	49.1128		9.18125	52.5875		9.18478	52.2127		9.18145	50.7431
9.18978	-0.483513		9.18812	49.0999		9.18792	52.556		9.19145	52.3033		9.18812	50.8456
9.19645	-0.562191		9.19478	49.1142		9.19458	52.5498		9.19812	52.4483		9.19478	50.9758
9.20312	-0.645161		9.20145	49.15		9.20125	52.557		9.20478	52.6485		9.20145	51.1618
9.20978	-0.715733		9.20812	49.1886		9.20792	52.557		9.21145	52.8879		9.20812	51.4483
9.21645	-0.797272		9.21478	49.2468		9.21458	52.5699		9.21812	53.1735		9.21478	51.8332
9.22312	-0.905514		9.22145	49.3445		9.22125	52.6266		9.22478	53.5135		9.22145	52.29
9.22978	-1.02425		9.22812	49.4699		9.22792	52.7101		9.23145	53.8764		9.22812	52.8145
9.23645	-1.12247		9.23478	49.5963		9.23458	52.794		9.23812	54.2188		9.23478	53.4067
9.24312	-1.20878		9.24145	49.726		9.24125	52.8941		9.24478	54.5201		9.24145	54.0299
9.24978	-1.3051		9.24812	49.881		9.24792	53.0357		9.25145	54.7714		9.24812	54.6212
9.25645	-1.38855		9.25478	50.0512		9.25458	53.1912		9.25812	54.9426		9.25478	55.1476
9.26312	-1.44053		9.26145	50.2129		9.26125	53.3166		9.26478	54.996		9.26145	55.5987
9.26978	-1.48153		9.26812	50.3678		9.26792	53.4172		9.27145	54.9369		9.26812	55.944
9.27645	-1.54781		9.27478	50.5347		9.27458	53.5164		9.27812	54.7843		9.27478	56.1538
9.28312	-1.62458		9.28145	50.703		9.28125	53.5874		9.28478	54.5425		9.28145	56.2344
9.28978	-1.68371		9.28812	50.8437		9.28792	53.5941		9.29145	54.204		9.28812	56.2072
9.29645	-1.73569		9.29478	50.9605		9.29458	53.5569		9.29812	53.7925		9.29478	56.0718
9.30312	-1.80435		9.30145	51.0688		9.30125	53.5035		9.30478	53.3452		9.30145	55.8257
9.30978	-1.87826		9.30812	51.1527		9.30792	53.4158		9.31145	52.8755		9.30812	55.512
9.31645	-1.92595		9.31478	51.1923		9.31458	53.2646		9.31812	52.3934		9.31478	55.1791
9.32312	-1.96505		9.32145	51.2085		9.32125	53.082		9.32478	51.9204		9.32145	54.841
9.32978	-2.02322		9.32812	51.2314		9.32792	52.9099		9.33145	51.4803		9.32812	54.4953
9.33645	-2.09141		9.33478	51.259		9.33458	52.7358		9.33812	51.0678		9.33478	54.173
9.34312	-2.13909		9.34145	51.2733		9.34125	52.5408		9.34478	50.6811		9.34145	53.9117
9.34978	-2.17295		9.34812	51.2886		9.34792	52.3586		9.35145	50.3373		9.34812	53.7038
9.35645	-2.22635		9.35478	51.3282		9.35458	52.2313		9.35812	50.046		9.35478	53.5197
9.36312	-2.29454		9.36145	51.3716		9.36125	52.146		9.36478	49.7885		9.36145	53.3643
9.36978	-2.35415		9.36812	51.3926		9.36792	52.0644		9.37145	49.5448		9.36812	53.2513
9.37645	-2.40326		9.37478	51.3906		9.37458	51.9948		9.37812	49.3293		9.37478	53.1554
9.38312	-2.46859		9.38145	51.3897		9.38125	51.9514		9.38478	49.1548		9.38145	53.0419
9.38978	-2.5506		9.38812	51.383		9.38792	51.9142		9.39145	48.996		9.38812	52.917
9.39645	-2.62356		9.39478	51.3525		9.39458	51.8517		9.39812	48.8257		9.39478	52.8054
9.40312	-2.69699		9.40145	51.3082		9.40125	51.7769		9.40478	48.6612		9.40145	52.6924
9.40978	-2.7895		9.40812	51.2667		9.40792	51.7168		9.41145	48.5282		9.40812	52.5551
9.41645	-2.90394		9.41478	51.2195		9.41458	51.6591		9.41812	48.4114		9.41478	52.4035
9.42312	-3.01981		9.42145	51.146		9.42125	51.5857		9.42478	48.2802		9.42145	52.2575
9.42978	-3.1352		9.42812	51.0569		9.42792	51.5108		9.43145	48.1462		9.42812	52.0959
9.43645	-3.27015		9.43478	50.9691		9.43458	51.4541		9.43812	48.0437		9.43478	51.8942
9.44312	-3.40939		9.44145	50.8776		9.44125	51.4026		9.44478	47.965		9.44145	51.6744
9.44978	-3.52955		9.44812	50.7646		9.44792	51.3272		9.45145	47.8873		9.44812	51.4684
9.45645	-3.63874		9.45478	50.642		9.45458	51.2476		9.45812	47.8163		9.45478	51.2671
9.46312	-3.76749		9.46145	50.5252		9.46125	51.1856		9.46478	47.7762		9.46145	51.0473
9.46978	-3.91197		9.46812	50.3974		9.46792	51.1289		9.47145	47.7624		9.46812	50.8256
9.47645	-4.05121		9.47478	50.2386		9.47458	51.0526		9.47812	47.7462		9.47478	50.6234
9.48312	-4.19092		9.48145	50.055		9.48125	50.9596		9.48478	47.73		9.48145	50.415
9.48978	-4.35305		9.48812	49.8748		9.48792	50.8776		9.49145	47.7314		9.48812	50.1747
9.49645	-4.52805		9.49478	49.6888		9.49458	50.7903		9.49812	47.7471		9.49478	49.9206
9.50312	-4.68874		9.50145	49.4823		9.50125	50.684		9.50478	47.7567		9.50145	49.685
9.50978	-4.84371		9.50812	49.2725		9.50792	50.5705		9.51145	47.7629		9.50812	49.4528
9.51645	-5.01537		9.51478	49.0804		9.51458	50.4732		9.51812	47.7867		9.51478	49.1977
9.52312	-5.19514		9.52145	48.8977		9.52125	50.3769		9.52478	47.8196		9.52145	48.9454
9.52978	-5.35679		9.52812	48.7013		9.52792	50.252		9.53145	47.8444		9.52812	48.7261
9.53645	-5.50652		9.53478	48.4996		9.53458	50.1113		9.53812	47.8654		9.53478	48.5268
9.54312	-5.6653		9.54145	48.3079		9.54125	49.9787		9.54478	47.8997		9.54145	48.3155
9.54978	-5.82266		9.54812	48.1205		9.54792	49.8447		9.55145	47.9393		9.54812	48.1067
9.55645	-5.95665		9.55478	47.9188		9.55458	49.6879		9.55812	47.9593		9.55478	47.9279
9.56312	-6.07347		9.56145	47.7138		9.56125	49.5305		9.56478	47.9708		9.56145	47.7619
9.56978	-6.20508		9.56812	47.5225		9.56792	49.4003		9.57145	47.9884		9.56812	47.5798
9.57645	-6.34384		9.57478	47.3347		9.57458	49.2921		9.57812	47.998		9.57478	47.39
9.58312	-6.4702		9.58145	47.1363		9.58125	49.171		9.58478	47.977		9.58145	47.2226
9.58978	-6.59037		9.58812	46.9346		9.58792	49.0417		9.59145	47.9326		9.58812	47.0705
9.59645	-6.72102		9.59478	46.7567		9.59458	48.9216		9.59812	47.8926		9.59478	46.9127
9.60312	-6.85263		9.60145	46.5879		9.60125	48.7981		9.60478	47.8492		9.60145	46.7534
9.60978	-6.95992		9.60812	46.4106		9.60792	48.6579		9.61145	47.7881		9.60812	46.6156
9.61645	-7.05624		9.61478	46.2422		9.61458	48.512		9.61812	47.7333		9.61478	46.4921
9.62312	-7.16305		9.62145	46.1059		9.62125	48.3837		9.62478	47.7042		9.62145	46.3662
9.62978	-7.27463		9.62812	45.9843		9.62792	48.2574		9.63145	47.6885		9.62812	46.2513
9.63645	-7.3843		9.63478	45.8493		9.63458	48.1167		9.63812	47.6484		9.63478	46.1693
9.64312	-7.50637		9.64145	45.7129		9.64125	47.9794		9.64478	47.5869		9.64145	46.1073
9.64978	-7.65657		9.64812	45.5976		9.64792	47.8606		9.65145	47.5235		9.64812	46.0377
9.65645	-7.8187		9.65478	45.4826		9.65458	47.7424		9.65812	47.4429		9.65478	45.9642
9.66312	-7.97272		9.66145	45.3467		9.66125	47.6089		9.66478	47.3261		9.66145	45.9023
9.66978	-8.12817		9.66812	45.2127		9.66792	47.4849		9.67145	47.1897		9.66812	45.8417
9.67645	-8.29411		9.67478	45.1045		9.67458	47.3886		9.67812	47.07		9.67478	45.7635
9.68312	-8.45528		9.68145	45.012		9.68125	47.2937		9.68478	46.9632		9.68145	45.6872
9.68978	-8.59261		9.68812	44.9085		9.68792	47.1773		9.69145	46.8469		9.68812	45.6367
9.69645	-8.72421		9.69478	44.8084		9.69458	47.0576		9.69812	46.7348		9.69478	45.609
9.70312	-8.86869		9.70145	44.7297		9.70125	46.9561		9.70478	46.648		9.70145	45.5809
9.70978	-9.01747		9.70812	44.6634		9.70792	46.8583		9.71145	46.5736		9.70812	45.5651
9.71645	-9.1548		9.71478	44.59		9.71458	46.7453		9.71812	46.483		9.71478	45.5823
9.72312	-9.30214		9.72145	44.5204		9.72125	46.6385		9.72478	46.3905		9.72145	45.6223
9.72978	-9.48572		9.72812	44.4736		9.72792	46.5555		9.73145	46.3214		9.72812	45.6638
9.73645	-9.6817		9.73478	44.4379		9.73458	46.4773		9.73812	46.2685		9.73478	45.7115
9.74312	-9.85956		9.74145	44.3912		9.74125	46.3862		9.74478	46.2117		9.74145	45.7873
9.74978	-10.0293		9.74812	44.3387		9.74792	46.2966		9.75145	46.1707		9.74812	45.8784
9.75645	-10.2134		9.75478	44.3006		9.75458	46.2337		9.75812	46.175		9.75478	45.9647
9.76312	-10.3936		9.76145	44.2696		9.76125	46.1774		9.76478	46.217		9.76145	46.0553
9.76978	-10.5367		9.76812	44.2381		9.76792	46.1125		9.77145	46.277		9.76812	46.1807
9.77645	-10.6549		9.77478	44.2243		9.77458	46.0558		9.77812	46.3719		9.77478	46.3448
9.78312	-10.7641		9.78145	44.2519		9.78125	46.0286		9.78478	46.5384		9.78145	46.5412
9.78978	-10.8361		9.78812	44.3106		9.78792	46.0291		9.79145	46.7749		9.78812	46.7887
9.79645	-10.8356		9.79478	44.3878		9.79458	46.0482		9.79812	47.0672		9.79478	47.1096
9.80312	-10.7675		9.80145	44.5042		9.80125	46.1206		9.80478	47.43		9.80145	47.4997
9.80978	-10.6544		9.80812	44.6854		9.80792	46.2809		9.81145	47.8888		9.80812	47.9417
9.81645	-10.4814		9.81478	44.9286		9.81458	46.5236		9.81812	48.4157		9.81478	48.4476
9.82312	-10.2367		9.82145	45.2223		9.82125	46.8292		9.82478	48.9559		9.82145	49.0232
9.82978	-9.95636		9.82812	45.5861		9.82792	47.1983		9.83145	49.49		9.82812	49.6283
9.83645	-9.68695		9.83478	46.0262		9.83458	47.6384		9.83812	50.0064		9.83478	50.2133
9.84312	-9.43518		9.84145	46.5088		9.84125	48.1105		9.84478	50.4632		9.84145	50.7584
9.84978	-9.19676		9.84812	46.979		9.84792	48.5592		9.85145	50.8103		9.84812	51.2595
9.85645	-9.01175		9.85478	47.4234		9.85458	48.9674		9.85812	51.0468		9.85478	51.6663
9.86312	-8.91972		9.86145	47.8401		9.86125	49.3321		9.86478	51.1904		9.86145	51.9314
9.86978	-8.91113		9.86812	48.1896		9.86792	49.6206		9.87145	51.2233		9.86812	52.0711
9.87645	-8.95739		9.87478	48.4371		9.87458	49.7861		9.87812	51.127		9.87478	52.1145
9.88312	-9.07993		9.88145	48.5883		9.88125	49.8276		9.88478	50.9224		9.88145	52.0535
9.88978	-9.30309		9.88812	48.6636		9.88792	49.7708		9.89145	50.6434		9.88812	51.8627
9.89645	-9.59921		9.89478	48.6484		9.89458	49.6087		9.89812	50.2863		9.89478	51.5733
9.90312	-9.9268		9.90145	48.5191		9.90125	49.324		9.90478	49.8438		9.90145	51.2285
9.90978	-10.2882		9.90812	48.2969		9.90792	48.9411		9.91145	49.3484		9.90812	50.8265
9.91645	-10.7112		9.91478	48.0084		9.91458	48.5048		9.91812	48.8434		9.91478	50.3621
9.92312	-11.1642		9.92145	47.6565		9.92125	48.0213		9.92478	48.3351		9.92145	49.8695
9.92978	-11.6076		9.92812	47.2331		9.92792	47.4839		9.93145	47.8148		9.92812	49.3889
9.93645	-12.044		9.93478	46.7649		9.93458	46.9189		9.93812	47.3237		9.93478	48.9216
9.94312	-12.4912		9.94145	46.2899		9.94125	46.3662		9.94478	46.9007		9.94145	48.4619
9.94978	-12.9161		9.94812	45.8212		9.94792	45.8322		9.95145	46.5474		9.94812	48.0413
9.95645	-13.2694		9.95478	45.361		9.95458	45.3072		9.95812	46.2379		9.95478	47.6899
9.96312	-13.5584		9.96145	44.9319		9.96125	44.8208		9.96478	45.979		9.96145	47.4
9.96978	-13.8078		9.96812	44.5633		9.96792	44.4069		9.97145	45.7897		9.96812	47.152
9.97645	-14.0119		9.97478	44.2505		9.97458	44.0593		9.97812	45.6448		9.97478	46.9537
9.98312	-14.1449		9.98145	43.9777		9.98125	43.7589		9.98478	45.516		9.98145	46.8121
9.98978	-14.2298		9.98812	43.756		9.98792	43.5171		9.99145	45.403		9.98812	46.7005
9.99645	-14.3032		9.99478	43.5991		9.99458	43.3474		9.99812	45.3191		9.99478	46.587
10.0031	-14.3595		10.0015	43.4837		10.0013	43.2205		10.0048	45.2433		10.0015	46.4702
10.0098	-14.3824		10.0081	43.3807		10.0079	43.0942		10.0114	45.1503		10.0081	46.3676
10.0165	-14.3781		10.0148	43.2973		10.0146	42.9821		10.0181	45.0516		10.0148	46.2685
10.0231	-14.3819		10.0214	43.2482		10.0213	42.8982		10.0248	44.96		10.0214	46.1459
10.0298	-14.3867		10.0281	43.21		10.0279	42.8271		10.0314	44.8623		10.0281	46.0038
10.0365	-14.3685		10.0348	43.1523		10.0346	42.7346		10.0381	44.7469		10.0348	45.8608
10.0431	-14.3328		10.0414	43.0923		10.0412	42.6378		10.0448	44.6301		10.0414	45.7077
10.0498	-14.2999		10.0481	43.0541		10.0479	42.5701		10.0515	44.5409		10.0481	45.526
10.0564	-14.2694		10.0548	43.0293		10.0546	42.5124		10.0581	44.4622		10.0548	45.3348
10.0631	-14.2212		10.0615	42.9993		10.0612	42.4471		10.0648	44.3797		10.0615	45.1732
10.0698	-14.164		10.0681	42.9735		10.0679	42.3846		10.0715	44.3106		10.0681	45.0392
10.0764	-14.122		10.0748	42.9749		10.0746	42.3522		10.0781	44.2696		10.0748	44.9142
10.0831	-14.0886		10.0815	42.9859		10.0813	42.3303		10.0848	44.25		10.0815	44.8093
10.0898	-14.0367		10.0881	42.9821		10.0879	42.295		10.0915	44.2266		10.0881	44.7416
10.0965	-13.9656		10.0948	42.9721		10.0946	42.2645		10.0981	44.2181		10.0948	44.6911
10.1031	-13.8927		10.1014	42.9773		10.1013	42.2606		10.1048	44.2367		10.1014	44.6243
10.1098	-13.8144		10.1081	42.9926		10.1079	42.2678		10.1114	44.2634		10.1081	44.5566
10.1165	-13.7172		10.1148	43.0007		10.1146	42.2626		10.1181	44.2796		10.1148	44.5085
10.1231	-13.6194		10.1214	43.0174		10.1212	42.2626		10.1248	44.2972		10.1214	44.4717
10.1298	-13.5407		10.1281	43.0593		10.1279	42.2902		10.1314	44.3439		10.1281	44.426
10.1364	-13.474		10.1348	43.1142		10.1346	42.3322		10.1381	44.3993		10.1348	44.383
10.1431	-13.3924		10.1415	43.1571		10.1412	42.3665		10.1448	44.4303		10.1415	44.3668
10.1498	-13.2995		10.1481	43.1995		10.1479	42.4056		10.1515	44.4546		10.1481	44.3616
10.1564	-13.2089		10.1548	43.2591		10.1546	42.4681		10.1581	44.4999		10.1548	44.3478
10.1631	-13.1054		10.1615	43.3183		10.1613	42.5401		10.1648	44.5557		10.1615	44.3282
10.1698	-12.9747		10.1681	43.3559		10.1679	42.6002		10.1715	44.5895		10.1681	44.3282
10.1765	-12.8322		10.1748	43.3884		10.1746	42.6583		10.1781	44.6115		10.1748	44.3387
10.1831	-12.7072		10.1814	43.4413		10.1813	42.7279		10.1848	44.6577		10.1814	44.3382
10.1898	-12.598		10.1881	43.4957		10.1879	42.7957		10.1914	44.7102		10.1881	44.3282
10.1965	-12.4879		10.1948	43.5295		10.1946	42.8438		10.1981	44.7383		10.1948	44.323
10.2031	-12.3835		10.2014	43.5605		10.2012	42.892		10.2048	44.7469		10.2014	44.3192
10.2098	-12.2967		10.2081	43.6206		10.2079	42.9635		10.2114	44.7702		10.2081	44.2977
10.2165	-12.2151		10.2148	43.6926		10.2146	43.0455		10.2181	44.806		10.2148	44.2719
10.2231	-12.115		10.2215	43.7489		10.2212	43.118		10.2248	44.8275		10.2215	44.2667
10.2298	-12.0053		10.2281	43.8013		10.2279	43.1914		10.2315	44.8475		10.2281	44.2781
10.2364	-11.9071		10.2348	43.869		10.2346	43.2892		10.2381	44.8933		10.2348	44.2801
10.2431	-11.8103		10.2415	43.9367		10.2413	43.3931		10.2448	44.9538		10.2415	44.2753
10.2498	-11.7025		10.2481	43.9763		10.2479	43.4709		10.2515	44.9934		10.2481	44.2863
10.2564	-11.5976		10.2548	44.0035		10.2546	43.5352		10.2581	45.0144		10.2548	44.2986
10.2631	-11.5194		10.2614	44.0469		10.2613	43.6158		10.2648	45.0401		10.2614	44.2801
10.2698	-11.4522		10.2681	44.0946		10.2679	43.7059		10.2714	45.0664		10.2681	44.2405
10.2765	-11.3668		10.2748	44.126		10.2746	43.7713		10.2781	45.0659		10.2748	44.2147
10.2831	-11.2762		10.2814	44.1475		10.2812	43.8228		10.2848	45.0425		10.2814	44.1976
10.2898	-11.2057		10.2881	44.1818		10.2879	43.8962		10.2914	45.0158		10.2881	44.1661
10.2965	-11.1489		10.2948	44.22		10.2946	43.9773		10.2981	44.9829		10.2948	44.1341
10.3031	-11.0884		10.3015	44.239		10.3012	44.0354		10.3048	44.9343		10.3015	44.1289
10.3098	-11.034		10.3081	44.25		10.3079	44.0712		10.3115	44.8771		10.3081	44.136
10.3164	-11.0106		10.3148	44.271		10.3146	44.1184		10.3181	44.8346		10.3148	44.1203
10.3231	-11.0054		10.3215	44.2972		10.3212	44.1685		10.3248	44.7922		10.3215	44.0845
10.3298	-10.9906		10.3281	44.3082		10.3279	44.1937		10.3315	44.7378		10.3281	44.0526
10.3364	-10.9696		10.3348	44.3077		10.3346	44.208		10.3381	44.6811		10.3348	44.0178
10.3431	-10.9596		10.3415	44.311		10.3413	44.2295		10.3448	44.6339		10.3415	43.9672
10.3498	-10.9587		10.3481	44.3077		10.3479	44.2533		10.3514	44.5814		10.3481	43.9172
10.3565	-10.9501		10.3548	44.2824		10.3546	44.2543		10.3581	44.508		10.3548	43.891
10.3631	-10.9415		10.3614	44.2519		10.3613	44.2476		10.3648	44.4374		10.3614	43.8781
10.3698	-10.951		10.3681	44.2424		10.3679	44.2524		10.3714	44.3888		10.3681	43.8523
10.3765	-10.9715		10.3748	44.2371		10.3746	44.2591		10.3781	44.3459		10.3748	43.8199
10.3831	-10.9878		10.3814	44.2133		10.3812	44.2491		10.3848	44.282		10.3814	43.7984
10.3898	-11.0087		10.3881	44.1804		10.3879	44.2333		10.3915	44.2114		10.3881	43.7756
10.3964	-11.0545		10.3948	44.1675		10.3946	44.23		10.3981	44.1566		10.3948	43.7369
10.4031	-11.1151		10.4015	44.1575		10.4012	44.2319		10.4048	44.1008		10.4015	43.7021
10.4098	-11.1732		10.4081	44.1189		10.4079	44.2252		10.4115	44.0221		10.4081	43.6964
10.4164	-11.2362		10.4148	44.0688		10.4146	44.2176		10.4181	43.9324		10.4148	43.7036
10.4231	-11.3182		10.4215	44.0369		10.4213	44.2271		10.4248	43.8638		10.4215	43.6988
10.4298	-11.4045		10.4281	44.014		10.4279	44.2381		10.4314	43.8094		10.4281	43.6945
10.4365	-11.4703		10.4348	43.972		10.4346	44.2376		10.4381	43.7508		10.4348	43.714
10.4431	-11.5252		10.4414	43.9153		10.4413	44.2328		10.4448	43.6983		10.4414	43.7431
10.4498	-11.5867		10.4481	43.8743		10.4479	44.2429		10.4514	43.6702		10.4481	43.7555
10.4565	-11.6467		10.4548	43.839		10.4546	44.2533		10.4581	43.6554		10.4548	43.7636
10.4631	-11.694		10.4614	43.7884		10.4612	44.2495		10.4648	43.6325		10.4614	43.797
10.4698	-11.7354		10.4681	43.7293		10.4679	44.2467		10.4715	43.6163		10.4681	43.8476
10.4764	-11.7893		10.4748	43.6831		10.4746	44.2657		10.4781	43.6225		10.4748	43.8867
10.4831	-11.8423		10.4815	43.6425		10.4812	44.2958		10.4848	43.632		10.4815	43.9205
10.4898	-11.8856		10.4881	43.5796		10.4879	44.313		10.4915	43.6249		10.4881	43.9711
10.4964	-11.9295		10.4948	43.5143		10.4946	44.332		10.4981	43.6153		10.4948	44.0288
10.5031	-11.9891		10.5015	43.4709		10.5013	44.374		10.5048	43.6225		10.5015	44.0617
10.5098	-12.0521		10.5081	43.4346		10.5079	44.4241		10.5114	43.6354		10.5081	44.0764
10.5165	-12.0993		10.5148	43.3826		10.5146	44.4536		10.5181	43.6301		10.5148	44.1036
10.5231	-12.1436		10.5214	43.3264		10.5213	44.4736		10.5248	43.6187		10.5214	44.1375
10.5298	-12.1956		10.5281	43.2935		10.5279	44.5037		10.5314	43.6168		10.5281	44.1566
10.5365	-12.2461		10.5348	43.2606		10.5346	44.5361		10.5381	43.6225		10.5348	44.1651
10.5431	-12.2762		10.5414	43.2034		10.5412	44.5528		10.5448	43.6187		10.5414	44.1976
10.5498	-12.2972		10.5481	43.1428		10.5479	44.5681		10.5515	43.6139		10.5481	44.2476
10.5564	-12.3329		10.5548	43.1023		10.5546	44.6019		10.5581	43.6277		10.5548	44.2829
10.5631	-12.3763		10.5615	43.0694		10.5612	44.6401		10.5648	43.6497		10.5615	44.3087
10.5698	-12.4054		10.5681	43.0202		10.5679	44.6687		10.5715	43.6668		10.5681	44.3449
10.5764	-12.423		10.5748	42.9692		10.5746	44.6959		10.5781	43.6845		10.5748	44.3897
10.5831	-12.4402		10.5815	42.9335		10.5813	44.7278		10.5848	43.7121		10.5815	44.4136
10.5898	-12.4507		10.5881	42.8963		10.5879	44.7502		10.5915	43.7365		10.5881	44.4217
10.5965	-12.4445		10.5948	42.8405		10.5946	44.7474		10.5981	43.7427		10.5948	44.4326
10.6031	-12.4283		10.6014	42.7833		10.6013	44.7373		10.6048	43.7436		10.6014	44.4384
10.6098	-12.4202		10.6081	42.7499		10.6079	44.7335		10.6114	43.757		10.6081	44.4212
10.6165	-12.4097		10.6148	42.7289		10.6146	44.7192		10.6181	43.7684		10.6148	44.3912
10.6231	-12.3863		10.6214	42.6927		10.6212	44.6825		10.6248	43.7598		10.6214	44.3754
10.6298	-12.3649		10.6281	42.6531		10.6279	44.6439		10.6314	43.7398		10.6281	44.3645
10.6364	-12.3539		10.6348	42.6302		10.6346	44.62		10.6381	43.7255		10.6348	44.3392
10.6431	-12.3458		10.6415	42.613		10.6412	44.5957		10.6448	43.7102		10.6415	44.3063
10.6498	-12.3334		10.6481	42.5777		10.6479	44.5504		10.6515	43.6754		10.6481	44.2843
10.6564	-12.3367		10.6548	42.5329		10.6546	44.5023		10.6581	43.6335		10.6548	44.2643
10.6631	-12.3672		10.6615	42.5081		10.6613	44.4689		10.6648	43.602		10.6615	44.2238
10.6698	-12.4016		10.6681	42.4914		10.6679	44.4326		10.6715	43.5681		10.6681	44.1718
10.6765	-12.423		10.6748	42.4609		10.6746	44.3692		10.6781	43.5123		10.6748	44.1346
10.6831	-12.4454		10.6814	42.418		10.6813	44.2901		10.6848	43.4422		10.6814	44.1031
10.6898	-12.4831		10.6881	42.3827		10.6879	44.2128		10.6914	43.3817		10.6881	44.0559
10.6965	-12.5279		10.6948	42.3455		10.6946	44.1279		10.6981	43.3211		10.6948	43.9963
10.7031	-12.5608		10.7014	42.2883		10.7012	44.0273		10.7048	43.242		10.7014	43.9405
10.7098	-12.5937		10.7081	42.2282		10.7079	43.9272		10.7114	43.159		10.7081	43.8757
10.7165	-12.6367		10.7148	42.1915		10.7146	43.8528		10.7181	43.0932		10.7148	43.7818
10.7231	-12.6753		10.7215	42.1681		10.7212	43.7856		10.7248	43.0298		10.7215	43.6797
10.7298	-12.6934		10.7281	42.1314		10.7279	43.7045		10.7315	42.9411		10.7281	43.5991
10.7364	-12.7068		10.7348	42.0899		10.7346	43.6211		10.7381	42.8429		10.7348	43.5309
10.7431	-12.7444		10.7415	42.0566		10.7413	43.5467		10.7448	42.7613		10.7415	43.4446
10.7498	-12.7978		10.7481	42.0213		10.7479	43.4651		10.7515	42.6822		10.7481	43.3469
10.7564	-12.8455		10.7548	41.9607		10.7546	43.3521		10.7581	42.5835		10.7548	43.2563
10.7631	-12.8903		10.7614	41.8916		10.7613	43.2315		10.7648	42.4771		10.7614	43.1561
10.7698	-12.9533		10.7681	41.8463		10.7679	43.1323		10.7714	42.3923		10.7681	43.0236
10.7765	-13.0248		10.7748	41.8186		10.7746	43.0408		10.7781	42.3226		10.7748	42.8715
10.7831	-13.0796		10.7814	41.7919		10.7812	42.9363		10.7848	42.2425		10.7814	42.7308
10.7898	-13.1278		10.7881	41.7652		10.7879	42.8338		10.7914	42.1619		10.7881	42.5963
10.7965	-13.1989		10.7948	41.7628		10.7946	42.7589		10.7981	42.099		10.7948	42.4557
10.8031	-13.298		10.8015	41.7795		10.8012	42.6927		10.8048	42.0437		10.8015	42.3207
10.8098	-13.3982		10.8081	41.7948		10.8079	42.6106		10.8115	41.9669		10.8081	42.2058
10.8164	-13.494		10.8148	41.8143		10.8146	42.531		10.8181	41.8735		10.8148	42.0957
10.8231	-13.5999		10.8215	41.8482		10.8212	42.4695		10.8248	41.7881		10.8215	41.9731
10.8298	-13.7095		10.8281	41.8892		10.8279	42.4056		10.8315	41.7023		10.8281	41.8501
10.8364	-13.8016		10.8348	41.9211		10.8346	42.3141		10.8381	41.5988		10.8348	41.7399
10.8431	-13.8836		10.8415	41.9559		10.8413	42.2168		10.8448	41.4915		10.8415	41.6279
10.8498	-13.9785		10.8481	42.0136		10.8479	42.1405		10.8514	41.4081		10.8481	41.4968
10.8565	-14.08		10.8548	42.0852		10.8546	42.0685		10.8581	41.3375		10.8548	41.3647
10.8631	-14.1644		10.8614	42.1562		10.8613	41.9798		10.8648	41.2602		10.8614	41.2445
10.8698	-14.245		10.8681	42.244		10.8679	41.893		10.8714	41.1839		10.8681	41.1224
10.8765	-14.3456		10.8748	42.3613		10.8746	41.8315		10.8781	41.1277		10.8748	40.9837
10.8831	-14.4534		10.8814	42.4905		10.8812	41.7757		10.8848	41.0752		10.8814	40.8449
10.8898	-14.5359		10.8881	42.613		10.8879	41.6994		10.8915	41.0042		10.8881	40.7286
10.8964	-14.6017		10.8948	42.7442		10.8946	41.6136		10.8981	40.9265		10.8948	40.6213
10.9031	-14.6842		10.9015	42.9063		10.9012	41.5421		10.9048	40.8578		10.9015	40.5083
10.9098	-14.7777		10.9081	43.0808		10.9079	41.4705		10.9115	40.7934		10.9081	40.4029
10.9164	-14.8602		10.9148	43.2448		10.9146	41.3833		10.9181	40.719		10.9148	40.3237
10.9231	-14.9336		10.9215	43.4074		10.9213	41.2922		10.9248	40.6618		10.9215	40.2565
10.9298	-15.0223		10.9281	43.5867		10.9279	41.2202		10.9314	40.6384		10.9281	40.1802
10.9365	-15.1176		10.9348	43.7713		10.9346	41.1553		10.9381	40.6308		10.9348	40.1077
10.9431	-15.1939		10.9414	43.9396		10.9413	41.0752		10.9448	40.606		10.9414	40.0577
10.9498	-15.2545		10.9481	44.1074		10.9479	40.9956		10.9514	40.5726		10.9481	40.0133
10.9565	-15.3174		10.9548	44.2963		10.9546	40.9389		10.9581	40.5517		10.9548	39.9575
10.9631	-15.3804		10.9614	44.4965		10.9612	40.8936		10.9648	40.5254		10.9614	39.8998
10.9698	-15.4195		10.9681	44.6773		10.9679	40.8335		10.9715	40.4787		10.9681	39.8617
10.9764	-15.4467		10.9748	44.8446		10.9746	40.7619		10.9781	40.4239		10.9748	39.834
10.9831	-15.4843		10.9815	45.0139		10.9812	40.7028		10.9848	40.39		10.9815	39.7944
10.9898	-15.5296		10.9881	45.1703		10.9879	40.6413		10.9915	40.3652		10.9881	39.7592
10.9964	-15.5668		10.9948	45.2895		10.9946	40.5555		10.9981	40.3347		10.9948	39.7449
11.0031	-15.6026		11.0015	45.3792		11.0013	40.4544		11.0048	40.309		11.0015	39.7434
11.0098	-15.6612		11.0081	45.4674		11.0079	40.3652		11.0114	40.2994		11.0081	39.7305
11.0165	-15.7318		11.0148	45.5494		11.0146	40.2832		11.0181	40.2908		11.0148	39.711
11.0231	-15.7909		11.0214	45.5999		11.0213	40.1878		11.0248	40.2613		11.0214	39.7067
11.0298	-15.8415		11.0281	45.6195		11.0279	40.0906		11.0314	40.2308		11.0281	39.7048
11.0365	-15.9006		11.0348	45.6247		11.0346	40.0085		11.0381	40.2131		11.0348	39.6876
11.0431	-15.9578		11.0414	45.6004		11.0412	39.9303		11.0448	40.1874		11.0414	39.6671
11.0498	-15.9998		11.0481	45.5332		11.0479	39.8288		11.0515	40.134		11.0481	39.6705
11.0564	-16.0398		11.0548	45.4307		11.0546	39.7158		11.0581	40.0734		11.0548	39.6833
11.0631	-16.0971		11.0615	45.32		11.0612	39.6171		11.0648	40.0367		11.0615	39.6724
11.0698	-16.1486		11.0681	45.1922		11.0679	39.5255		11.0715	40.0033		11.0681	39.6576
11.0764	-16.1719		11.0748	45.0301		11.0746	39.4225		11.0781	39.9513		11.0748	39.6681
11.0831	-16.1843		11.0815	44.8513		11.0813	39.3138		11.0848	39.9008		11.0815	39.6872
11.0898	-16.2067		11.0881	44.6634		11.0879	39.2199		11.0915	39.8784		11.0881	39.6781
11.0965	-16.2292		11.0948	44.4503		11.0946	39.1321		11.0981	39.8626		11.0948	39.6566
11.1031	-16.2358		11.1014	44.1928		11.1013	39.0353		11.1048	39.8216		11.1014	39.6619
11.1098	-16.2501		11.1081	43.9162		11.1079	38.9462		11.1114	39.7754		11.1081	39.68
11.1165	-16.293		11.1148	43.6473		11.1146	38.8799		11.1181	39.7496		11.1148	39.6781
11.1231	-16.3469		11.1214	43.365		11.1212	38.8279		11.1248	39.7286		11.1214	39.6667
11.1298	-16.3889		11.1281	43.0517		11.1279	38.763		11.1314	39.6872		11.1281	39.6719
11.1364	-16.4275		11.1348	42.7217		11.1346	38.6949		11.1381	39.6419		11.1348	39.6819
11.1431	-16.4771		11.1415	42.3989		11.1412	38.6362		11.1448	39.6214		11.1415	39.6724
11.1498	-16.5191		11.1481	42.0671		11.1479	38.5747		11.1515	39.6156		11.1481	39.6562
11.1564	-16.5358		11.1548	41.707		11.1546	38.496		11.1581	39.597		11.1548	39.6581
11.1631	-16.5429		11.1615	41.3413		11.1613	38.4135		11.1648	39.5679		11.1615	39.669
11.1698	-16.5634		11.1681	40.9956		11.1679	38.3558		11.1715	39.5508		11.1681	39.6667
11.1765	-16.5796		11.1748	40.6561		11.1746	38.3058		11.1781	39.5327		11.1748	39.6643
11.1831	-16.5701		11.1814	40.3008		11.1813	38.2466		11.1848	39.4902		11.1814	39.6743
11.1898	-16.5477		11.1881	39.9494		11.1879	38.1923		11.1914	39.4287		11.1881	39.6776
11.1965	-16.5467		11.1948	39.6247		11.1946	38.1651		11.1981	39.3777		11.1948	39.6519
11.2031	-16.5563		11.2014	39.3109		11.2012	38.1513		11.2048	39.3381		11.2014	39.6118
11.2098	-16.5472		11.2081	38.9862		11.2079	38.1207		11.2114	39.29		11.2081	39.587
11.2165	-16.5324		11.2148	38.6686		11.2146	38.0902		11.2181	39.2427		11.2148	39.5703
11.2231	-16.5401		11.2215	38.384		11.2212	38.0807		11.2248	39.2184		11.2215	39.546
11.2298	-16.5658		11.2281	38.1198		11.2279	38.0731		11.2315	39.2108		11.2281	39.5222
11.2364	-16.5763		11.2348	37.8513		11.2346	38.0421		11.2381	39.1903		11.2348	39.5107
11.2431	-16.5772		11.2415	37.5986		11.2413	38.0015		11.2448	39.1555		11.2415	39.4926
11.2498	-16.5882		11.2481	37.385		11.2479	37.9872		11.2515	39.1269		11.2481	39.4578
11.2564	-16.6035		11.2548	37.2009		11.2546	37.9868		11.2581	39.1011		11.2548	39.4235
11.2631	-16.6049		11.2614	37.0183		11.2613	37.971		11.2648	39.0663		11.2614	39.4101
11.2698	-16.5992		11.2681	36.8452		11.2679	37.9567		11.2714	39.0296		11.2681	39.402
11.2765	-16.6092		11.2748	36.706		11.2746	37.9705		11.2781	39.012		11.2748	39.3858
11.2831	-16.6211		11.2814	36.5882		11.2812	38.0015		11.2848	39.0062		11.2814	39.3796
11.2898	-16.6225		11.2881	36.4757		11.2879	38.0211		11.2914	38.9891		11.2881	39.3887
11.2965	-16.624		11.2948	36.3808		11.2946	38.0402		11.2981	38.9686		11.2948	39.3939
11.3031	-16.6445		11.3015	36.3245		11.3012	38.0888		11.3048	38.9585		11.3015	39.3796
11.3098	-16.6693		11.3081	36.294		11.3079	38.1522		11.3115	38.9538		11.3081	39.3672
11.3164	-16.6764		11.3148	36.2654		11.3146	38.198		11.3181	38.9352		11.3148	39.3796
11.3231	-16.685		11.3215	36.2473		11.3212	38.2385		11.3248	38.9128		11.3215	39.3996
11.3298	-16.7108		11.3281	36.2573		11.3279	38.2986		11.3315	38.9118		11.3281	39.4058
11.3364	-16.7389		11.3348	36.283		11.3346	38.3625		11.3381	38.9194		11.3348	39.4077
11.3431	-16.7432		11.3415	36.3035		11.3413	38.4045		11.3448	38.9161		11.3415	39.4268
11.3498	-16.7437		11.3481	36.335		11.3479	38.4369		11.3514	38.9085		11.3481	39.4535
11.3565	-16.7656		11.3548	36.3936		11.3546	38.4855		11.3581	38.9137		11.3548	39.4654
11.3631	-16.7975		11.3614	36.4628		11.3613	38.5356		11.3648	38.9209		11.3614	39.475
11.3698	-16.8099		11.3681	36.5195		11.3679	38.5647		11.3714	38.9142		11.3681	39.5002
11.3765	-16.82		11.3748	36.5739		11.3746	38.5947		11.3781	38.9071		11.3748	39.5298
11.3831	-16.85		11.3814	36.6526		11.3812	38.6453		11.3848	38.9137		11.3814	39.5403
11.3898	-16.8867		11.3881	36.7393		11.3879	38.6996		11.3915	38.9166		11.3881	39.5417
11.3964	-16.9091		11.3948	36.8166		11.3946	38.7268		11.3981	38.9152		11.3948	39.5555
11.4031	-16.9225		11.4015	36.8977		11.4012	38.7411		11.4048	38.9681		11.4015	39.5703
11.4098	-16.9568		11.4081	36.9973		11.4079	38.7678		11.4115	39.1316		11.4081	39.5684
11.4164	-16.9983		11.4148	37.0936		11.4146	38.795		11.4181	39.3319		11.4148	39.5608
11.4231	-17.0245		11.4215	37.1566		11.4213	38.8026		11.4248	39.4497		11.4215	39.567
11.4298	-17.0398		11.4281	37.2043		11.4279	38.7988		11.4314	39.4621		11.4281	39.5699
11.4365	-17.0646		11.4348	37.2615		11.4346	38.8126		11.4381	39.4139		11.4348	39.5474
11.4431	-17.0965		11.4414	37.3158		11.4413	38.8341		11.4448	39.3081		11.4414	39.5164
11.4498	-17.1137		11.4481	37.3473		11.4479	38.8379		11.4514	39.0816		11.4481	39.5036
11.4565	-17.1218		11.4548	37.3788		11.4546	38.8293		11.4581	38.8045		11.4548	39.4959
11.4631	-17.1399		11.4614	37.4308		11.4612	38.825		11.4648	38.5971		11.4614	39.4673
11.4698	-17.1604		11.4681	37.4856		11.4679	38.8203		11.4715	38.4889		11.4681	39.433
11.4764	-17.1599		11.4748	37.5152		11.4746	38.7979		11.4781	38.4264		11.4748	39.4158
11.4831	-17.1461		11.4815	37.5271		11.4812	38.7669		11.4848	38.3687		11.4815	39.402
11.4898	-17.1447		11.4881	37.549		11.4879	38.7459		11.4915	38.3358		11.4881	39.3715
11.4964	-17.1547		11.4948	37.5695		11.4946	38.7192		11.4981	38.3124		11.4948	39.3362
11.5031	-17.1595		11.5015	37.5748		11.5013	38.6705		11.5048	38.2738		11.5015	39.3128
11.5098	-17.1652		11.5081	37.5743		11.5079	38.6229		11.5114	38.2347		11.5081	39.2914
11.5165	-17.1905		11.5148	37.59		11.5146	38.6019		11.5181	38.2152		11.5148	39.2551
11.5231	-17.221		11.5214	37.6101		11.5213	38.589		11.5248	38.2061		11.5214	39.216
11.5298	-17.23		11.5281	37.6096		11.5279	38.559		11.5314	38.187		11.5281	39.1855
11.5365	-17.2262		11.5348	37.5996		11.5346	38.5261		11.5381	38.1718		11.5348	39.1469
11.5431	-17.2281		11.5414	37.6015		11.5412	38.5151		11.5448	38.1837		11.5414	39.0925
11.5498	-17.2257		11.5481	37.6034		11.5479	38.4989		11.5515	38.2032		11.5481	39.0334
11.5564	-17.2		11.5548	37.5824		11.5546	38.4498		11.5581	38.1966		11.5548	38.9919
11.5631	-17.1609		11.5615	37.5547		11.5612	38.3968		11.5648	38.1722		11.5615	38.9547
11.5698	-17.1337		11.5681	37.5504		11.5679	38.3787		11.5715	38.1589		11.5681	38.9047
11.5764	-17.108		11.5748	37.5586		11.5746	38.383		11.5781	38.1556		11.5748	38.8556
11.5831	-17.0712		11.5815	37.5495		11.5813	38.3792		11.5848	38.1441		11.5815	38.826
11.5898	-17.0307		11.5881	37.5342		11.5879	38.3811		11.5915	38.1346		11.5881	38.8012
11.5965	-17.005		11.5948	37.5423		11.5946	38.4111		11.5981	38.1541		11.5948	38.7611
11.6031	-16.9868		11.6014	37.5671		11.6013	38.4483		11.6048	38.1885		11.6014	38.7168
11.6098	-16.963		11.6081	37.5767		11.6079	38.4598		11.6114	38.209		11.6081	38.692
11.6165	-16.9406		11.6148	37.5776		11.6146	38.4669		11.6181	38.2204		11.6148	38.6801
11.6231	-16.9334		11.6214	37.5977		11.6212	38.5027		11.6248	38.2514		11.6214	38.6572
11.6298	-16.9301		11.6281	37.6329		11.6279	38.5585		11.6314	38.2943		11.6281	38.6357
11.6364	-16.9129		11.6348	37.6649		11.6346	38.61		11.6381	38.3239		11.6348	38.6338
11.6431	-16.8948		11.6415	37.7026		11.6412	38.6715		11.6448	38.3506		11.6415	38.6453
11.6498	-16.8905		11.6481	37.7679		11.6479	38.7692		11.6515	38.4045		11.6481	38.6472
11.6564	-16.891		11.6548	37.8456		11.6546	38.8885		11.6581	38.476		11.6548	38.6438
11.6631	-16.8743		11.6615	37.909		11.6613	39.0015		11.6648	38.5342		11.6615	38.6558
11.6698	-16.8581		11.6681	37.9653		11.6679	39.1169		11.6715	38.5852		11.6681	38.6734
11.6765	-16.8681		11.6748	38.0397		11.6746	39.2575		11.6781	38.662		11.6748	38.6796
11.6831	-16.8867		11.6814	38.1222		11.6813	39.4039		11.6848	38.7578		11.6814	38.6825
11.6898	-16.8839		11.6881	38.1927		11.6879	39.5341		11.6914	38.8427		11.6881	38.7049
11.6965	-16.8653		11.6948	38.2619		11.6946	39.6609		11.6981	38.9175		11.6948	38.7402
11.7031	-16.86		11.7014	38.3577		11.7012	39.8049		11.7048	39.0029		11.7014	38.7702
11.7098	-16.8629		11.7081	38.4707		11.7079	39.9547		11.7114	39.0935		11.7081	38.8031
11.7165	-16.8529		11.7148	38.5704		11.7146	40.0867		11.7181	39.1607		11.7148	38.8522
11.7231	-16.8457		11.7215	38.6562		11.7212	40.2269		11.7248	39.2151		11.7215	38.9023
11.7298	-16.8672		11.7281	38.7473		11.7279	40.3948		11.7315	39.279		11.7281	38.9295
11.7364	-16.9077		11.7348	38.8379		11.7346	40.5684		11.7381	39.3457		11.7348	38.9457
11.7431	-16.9353		11.7415	38.9028		11.7413	40.7186		11.7448	39.3944		11.7415	38.9729
11.7498	-16.9468		11.7481	38.9495		11.7479	40.8545		11.7515	39.4316		11.7481	39.0015
11.7564	-16.9668		11.7548	38.9943		11.7546	40.9985		11.7581	39.4778		11.7548	39.0124
11.7631	-16.9892		11.7614	39.0315		11.7613	41.1372		11.7648	39.5212		11.7614	39.0148
11.7698	-16.995		11.7681	39.0358		11.7679	41.2478		11.7714	39.5365		11.7681	39.0301
11.7765	-16.9964		11.7748	39.0177		11.7746	41.3361		11.7781	39.5317		11.7748	39.0501
11.7831	-17.0236		11.7814	39.0048		11.7812	41.4166		11.7848	39.5288		11.7814	39.0491
11.7898	-17.0703		11.7881	38.9876		11.7879	41.4848		11.7914	39.5217		11.7881	39.0339
11.7965	-17.1108		11.7948	38.9447		11.7946	41.5354		11.7981	39.4912		11.7948	39.0258
11.8031	-17.1542		11.8015	38.8827		11.8012	41.5702		11.8048	39.4483		11.8015	39.0244
11.8098	-17.2243		11.8081	38.8284		11.8079	41.6021		11.8115	39.4163		11.8081	39.012
11.8164	-17.3097		11.8148	38.7778		11.8146	41.626		11.8181	39.3929		11.8148	38.9948
11.8231	-17.3802		11.8215	38.7049		11.8212	41.6322		11.8248	39.3615		11.8215	38.9981
11.8298	-17.4465		11.8281	38.6109		11.8279	41.6298		11.8315	39.3281		11.8281	39.0158
11.8364	-17.5257		11.8348	38.516		11.8346	41.6169		11.8381	39.3171		11.8348	39.0286
11.8431	-17.6001		11.8415	38.4154		11.8413	41.5878		11.8448	39.3195		11.8415	39.0491
11.8498	-17.6482		11.8481	38.29		11.8479	41.5335		11.8514	39.3181		11.8481	39.1016
11.8565	-17.6868		11.8548	38.1508		11.8546	41.4691		11.8581	39.319		11.8548	39.1774
11.8631	-17.7455		11.8614	38.0206		11.8613	41.4147		11.8648	39.3381		11.8614	39.2561
11.8698	-17.8089		11.8681	37.8938		11.8679	41.3547		11.8714	39.3772		11.8681	39.3505
11.8765	-17.8599		11.8748	37.745		11.8746	41.2827		11.8781	39.413		11.8748	39.4893
11.8831	-17.9129		11.8814	37.5829		11.8812	41.2116		11.8848	39.4521		11.8814	39.659
11.8898	-17.9853		11.8881	37.4279		11.8879	41.1572		11.8915	39.5098		11.8881	39.8388
11.8964	-18.0612		11.8948	37.2682		11.8946	41.1029		11.8981	39.5699		11.8948	40.0314
11.9031	-18.1179		11.9015	37.0841		11.9012	41.0237		11.9048	39.6137		11.9015	40.2493
11.9098	-18.177		11.9081	36.8886		11.9079	40.9312		11.9115	39.6342		11.9081	40.4706
11.9164	-18.2595		11.9148	36.7141		11.9146	40.8378		11.9181	39.6428		11.9148	40.6604
11.9231	-18.3444		11.9215	36.5467		11.9213	40.731		11.9248	39.6242		11.9215	40.8192
11.9298	-18.4078		11.9281	36.3636		11.9279	40.5965		11.9314	39.5641		11.9281	40.9527
11.9365	-18.4622		11.9348	36.1686		11.9346	40.451		11.9381	39.4745		11.9348	41.0461
11.9431	-18.5337		11.9414	35.9826		11.9413	40.3137		11.9448	39.3667		11.9414	41.0891
11.9498	-18.6043		11.9481	35.7981		11.9479	40.1707		11.9514	39.2261		11.9481	41.0967
11.9565	-18.6529		11.9548	35.5968		11.9546	40.0019		11.9581	39.041		11.9548	41.09
11.9631	-18.6958		11.9614	35.3923		11.9612	39.8288		11.9648	38.8346		11.9614	41.0523
11.9698	-18.7521		11.9681	35.2063		11.9679	39.6709		11.9715	38.6276		11.9681	40.9646
11.9764	-18.8093		11.9748	35.0366		11.9746	39.5107		11.9781	38.4107		11.9748	40.8449
11.9831	-18.847		11.9815	34.8616		11.9812	39.3238		11.9848	38.1746		11.9815	40.709
11.9898	-18.8832		11.9881	34.6837		11.9879	39.1293		11.9915	37.94		11.9881	40.5426
11.9964	-18.94		11.9948	34.5206		11.9946	38.9557		11.9981	37.7216		11.9948	40.3266
12.0031	-19.0043		12.0015	34.3666		12.0013	38.7793		12.0048	37.5085		12.0015	40.0906
12.0098	-19.0501		12.0081	34.2073		12.0079	38.5728		12.0114	37.2834		12.0081	39.8688
12.0165	-19.0878		12.0148	34.0562		12.0146	38.3558		12.0181	37.0626		12.0148	39.6495
12.0231	-19.1374		12.0214	33.9322		12.0213	38.1622		12.0248	36.8624		12.0214	39.4049
12.0298	-19.187		12.0281	33.8221		12.0279	37.9815		12.0314	36.6797		12.0281	39.1526
12.0365	-19.2194		12.0348	33.7029		12.0346	37.7874		12.0381	36.4981		12.0348	38.9204
12.0431	-19.2461		12.0414	33.5832		12.0412	37.6005		12.0448	36.3269		12.0414	38.6958
12.0498	-19.2919		12.0481	33.483		12.0479	37.4484		12.0515	36.1886		12.0481	38.4598
12.0564	-19.34		12.0548	33.3896		12.0546	37.3154		12.0581	36.0756		12.0548	38.2318
12.0631	-19.3715		12.0615	33.2818		12.0612	37.1733		12.0648	35.9712		12.0615	38.0402
12.0698	-19.3954		12.0681	33.1731		12.0679	37.0255		12.0715	35.8782		12.0681	37.8652
12.0764	-19.4292		12.0748	33.0906		12.0746	36.901		12.0781	35.8114		12.0748	37.6835
12.0831	-19.4607		12.0815	33.0253		12.0813	36.7861		12.0848	35.7561		12.0815	37.5071
12.0898	-19.4683		12.0881	32.9533		12.0879	36.6597		12.0915	35.6927		12.0881	37.3526
12.0965	-19.4707		12.0948	32.8746		12.0946	36.5415		12.0981	35.6336		12.0948	37.2024
12.1031	-19.4879		12.1014	32.8135		12.1013	36.4604		12.1048	35.6026		12.1014	37.0407
12.1098	-19.5131		12.1081	32.7673		12.1079	36.4065		12.1114	35.5949		12.1081	36.8924
12.1165	-19.5293		12.1148	32.7163		12.1146	36.3412		12.1181	35.5859		12.1148	36.7775
12.1231	-19.5489		12.1214	32.6662		12.1212	36.2701		12.1248	35.5849		12.1214	36.6807
12.1298	-19.5971		12.1281	32.6347		12.1279	36.2153		12.1314	35.6088		12.1281	36.5772
12.1364	-19.6548		12.1348	32.6161		12.1346	36.1657		12.1381	35.6493		12.1348	36.4799
12.1431	-19.6943		12.1415	32.5847		12.1412	36.0942		12.1448	35.6832		12.1415	36.4008
12.1498	-19.7215		12.1481	32.5494		12.1479	36.0107		12.1515	35.7094		12.1481	36.3188
12.1564	-19.7587		12.1548	32.5327		12.1546	35.9468		12.1581	35.7552		12.1548	36.2153
12.1631	-19.7997		12.1615	32.5227		12.1613	35.8987		12.1648	35.821		12.1615	36.1018
12.1698	-19.8226		12.1681	32.4955		12.1679	35.8438		12.1715	35.8944		12.1681	36.006
12.1765	-19.8417		12.1748	32.4697		12.1746	35.7881		12.1781	35.9688		12.1748	35.9192
12.1831	-19.8808		12.1814	32.475		12.1813	35.7518		12.1848	36.0589		12.1814	35.8229
12.1898	-19.9327		12.1881	32.4941		12.1879	35.7261		12.1914	36.1614		12.1881	35.7285
12.1965	-19.9723		12.1948	32.4974		12.1946	35.6894		12.1981	36.2558		12.1948	35.6512
12.2031	-20.0047		12.2014	32.4984		12.2012	35.6493		12.2048	36.3445		12.2014	35.5811
12.2098	-20.05		12.2081	32.527		12.2079	35.625		12.2114	36.437		12.2081	35.4986
12.2165	-20.1035		12.2148	32.5637		12.2146	35.6073		12.2181	36.5334		12.2148	35.4133
12.2231	-20.1511		12.2215	32.5732		12.2212	35.5759		12.2248	36.6158		12.2215	35.3518
12.2298	-20.196		12.2281	32.5708		12.2279	35.5387		12.2315	36.6931		12.2281	35.3065
12.2364	-20.2532		12.2348	32.5866		12.2346	35.5105		12.2381	36.7799		12.2348	35.2597
12.2431	-20.3147		12.2415	32.609		12.2413	35.4838		12.2448	36.87		12.2415	35.2182
12.2498	-20.3671		12.2481	32.6042		12.2479	35.4404		12.2515	36.9444		12.2481	35.1987
12.2564	-20.4225		12.2548	32.5861		12.2546	35.3975		12.2581	37.0083		12.2548	35.1863
12.2631	-20.494		12.2614	32.5899		12.2613	35.3799		12.2648	37.077		12.2614	35.1572
12.2698	-20.5727		12.2681	32.6052		12.2679	35.3794		12.2714	37.1442		12.2681	35.121
12.2765	-20.6409		12.2748	32.6052		12.2746	35.3703		12.2781	37.1962		12.2748	35.0995
12.2831	-20.7043		12.2814	32.5933		12.2812	35.358		12.2848	37.231		12.2814	35.0809
12.2898	-20.7791		12.2881	32.6042		12.2879	35.3594		12.2914	37.2591		12.2881	35.0409
12.2965	-20.8497		12.2948	32.6262		12.2946	35.3608		12.2981	37.2701		12.2948	34.9965
12.3031	-20.8983		12.3015	32.6362		12.3012	35.3389		12.3048	37.2562		12.3015	34.9669
12.3098	-20.9365		12.3081	32.6376		12.3079	35.3084		12.3115	37.2276		12.3081	34.9445
12.3164	-20.9837		12.3148	32.6543		12.3146	35.2983		12.3181	37.199		12.3148	34.9131
12.3231	-21.0352		12.3215	32.6838		12.3212	35.2993		12.3248	37.1637		12.3215	34.8887
12.3298	-21.0738		12.3281	32.6929		12.3279	35.2855		12.3315	37.1094		12.3281	34.8916
12.3364	-21.1077		12.3348	32.691		12.3346	35.2654		12.3381	37.0464		12.3348	34.8988
12.3431	-21.1496		12.3415	32.6977		12.3413	35.264		12.3448	36.9906		12.3415	34.8849
12.3498	-21.184		12.3481	32.7096		12.3479	35.2769		12.3514	36.9344		12.3481	34.8639
12.3565	-21.1949		12.3548	32.7086		12.3546	35.2798		12.3581	36.87		12.3548	34.8549
12.3631	-21.1978		12.3614	32.7072		12.3613	35.2759		12.3648	36.8042		12.3614	34.8401
12.3698	-21.2088		12.3681	32.7401		12.3679	35.2888		12.3714	36.7513		12.3681	34.8067
12.3765	-21.2064		12.3748	32.8002		12.3746	35.3222		12.3781	36.7007		12.3748	34.7862
12.3831	-21.1673		12.3814	32.8636		12.3812	35.3651		12.3848	36.6402		12.3814	34.8105
12.3898	-21.1048		12.3881	32.9447		12.3879	35.4247		12.3915	36.5858		12.3881	34.8597
12.3964	-21.0361		12.3948	33.0644		12.3946	35.5215		12.3981	36.5567		12.3948	34.9078
12.4031	-20.9365		12.4015	33.2088		12.4012	35.6503		12.4048	36.551		12.4015	34.9746
12.4098	-20.7839		12.4081	33.3433		12.4079	35.7885		12.4115	36.5486		12.4081	35.079
12.4164	-20.6027		12.4148	33.4811		12.4146	35.9406		12.4181	36.5648		12.4148	35.2015
12.4231	-20.4272		12.4215	33.6523		12.4213	36.1185		12.4248	36.6144		12.4215	35.3141
12.4298	-20.2508		12.4281	33.8373		12.4279	36.315		12.4314	36.6845		12.4281	35.4342
12.4365	-20.05		12.4348	34.0037		12.4346	36.5171		12.4381	36.7446		12.4348	35.5945
12.4431	-19.8436		12.4414	34.1597		12.4413	36.7398		12.4448	36.7994		12.4414	35.7833
12.4498	-19.6581		12.4481	34.3294		12.4479	36.9983		12.4514	36.8705		12.4481	35.9764
12.4565	-19.4821		12.4548	34.4925		12.4546	37.2615		12.4581	36.9434		12.4548	36.1705
12.4631	-19.2914		12.4614	34.6112		12.4612	37.4966		12.4648	36.993		12.4614	36.376
12.4698	-19.0964		12.4681	34.6947		12.4679	37.7078		12.4715	37.0126		12.4681	36.5744
12.4764	-18.9328		12.4748	34.7676		12.4746	37.9019		12.4781	37.0193		12.4748	36.7327
12.4831	-18.8012		12.4815	34.8153		12.4812	38.0583		12.4848	36.9992		12.4815	36.8581
12.4898	-18.683		12.4881	34.8125		12.4879	38.1532		12.4915	36.9306		12.4881	36.9658
12.4964	-18.5947		12.4948	34.7705		12.4946	38.2032		12.4981	36.8214		12.4948	37.0464
12.5031	-18.5604		12.5015	34.718		12.5013	38.2276		12.5048	36.6955		12.5015	37.0793
12.5098	-18.5747		12.5081	34.6456		12.5079	38.2128		12.5114	36.55		12.5081	37.075
12.5165	-18.6081		12.5148	34.5354		12.5146	38.1422		12.5181	36.3708		12.5148	37.0584
12.5231	-18.661		12.5214	34.409		12.5213	38.0287		12.5248	36.17		12.5214	37.0135
12.5298	-18.7531		12.5281	34.2889		12.5279	37.8985		12.5314	35.9755		12.5281	36.9177
12.5365	-18.8656		12.5348	34.163		12.5346	37.7483		12.5381	35.7819		12.5348	36.7851
12.5431	-18.9724		12.5414	34.0137		12.5412	37.5652		12.5448	35.5754		12.5414	36.6497
12.5498	-19.0797		12.5481	33.864		12.5479	37.3712		12.5515	35.3689		12.5481	36.5133
12.5564	-19.1984		12.5548	33.7467		12.5546	37.1933		12.5581	35.1877		12.5548	36.3607
12.5631	-19.32		12.5615	33.6595		12.5612	37.0297		12.5648	35.0332		12.5615	36.2039
12.5698	-19.4192		12.5681	33.5951		12.5679	36.8648		12.5715	34.8973		12.5681	36.0765
12.5764	-19.5112		12.5748	33.5903		12.5746	36.7193		12.5781	34.8067		12.5748	35.9859
12.5831	-19.618		12.5815	33.6895		12.5813	36.6378		12.5848	34.8072		12.5815	35.9268
12.5898	-19.7186		12.5881	33.8917		12.5879	36.6321		12.5915	34.9264		12.5881	35.9182
12.5965	-19.7949		12.5948	34.1778		12.5946	36.7146		12.5981	35.1849		12.5948	35.9964
12.6031	-19.856		12.6014	34.5716		12.6013	36.9272		12.6048	35.6402		12.6014	36.2015
12.6098	-19.9256		12.6081	35.1043		12.6079	37.323		12.6114	36.3603		12.6081	36.5791
12.6165	-19.9847		12.6148	35.7494		12.6146	37.9167		12.6181	37.3797		12.6148	37.2071
12.6231	-20.009		12.6214	36.4485		12.6212	38.7011		12.6248	38.7001		12.6214	38.1632
12.6298	-20.0143		12.6281	37.1742		12.6279	39.6743		12.6314	40.3142		12.6281	39.4831
12.6364	-20.021		12.6348	37.9148		12.6346	40.8115		12.6381	42.182		12.6348	41.173
12.6431	-20.0167		12.6415	38.6076		12.6412	42.038		12.6448	44.2028		12.6415	43.2181
12.6498	-19.978		12.6481	39.1717		12.6479	43.2587		12.6515	46.2475		12.6481	45.5608
12.6564	-19.9213		12.6548	39.5722		12.6546	44.3954		12.6581	48.1954		12.6548	48.0647
12.6631	-19.8736		12.6615	39.8068		12.6613	45.3711		12.6648	49.9258		12.6615	50.5586
12.6698	-19.8312		12.6681	39.8569		12.6679	46.1025		12.6715	51.3148		12.6681	52.8975
12.6765	-19.7783		12.6748	39.7005		12.6746	46.5226		12.6781	52.268		12.6748	54.9469
12.6831	-19.7244		12.6814	39.3648		12.6813	46.6213		12.6848	52.7539		12.6814	56.5667
12.6898	-19.6891		12.6881	38.8999		12.6879	46.4258		12.6914	52.7687		12.6881	57.6401
12.6965	-19.6609		12.6948	38.3301		12.6946	45.9495		12.6981	52.3171		12.6948	58.1298
12.7031	-19.6314		12.7014	37.6749		12.7012	45.2051		12.7048	51.4255		12.7014	58.0463
12.7098	-19.6176		12.7081	36.9825		12.7079	44.2429		12.7114	50.1733		12.7081	57.4059
12.7165	-19.6376		12.7148	36.3097		12.7146	43.1428		12.7181	48.6612		12.7148	56.2501
12.7231	-19.6753		12.7215	35.6684		12.7212	41.9669		12.7248	46.9685		12.7215	54.6789
12.7298	-19.7072		12.7281	35.0614		12.7279	40.7572		12.7315	45.1655		12.7281	52.815
12.7364	-19.7473		12.7348	34.5182		12.7346	39.5827		12.7381	43.3583		12.7348	50.7607
12.7431	-19.805		12.7415	34.0786		12.7413	38.5199		12.7448	41.6551		12.7415	48.6116
12.7498	-19.855		12.7481	33.7296		12.7479	37.5938		12.7515	40.1139		12.7481	46.4845
12.7564	-19.8708		12.7548	33.4425		12.7546	36.8052		12.7581	38.7549		12.7548	44.4908
12.7631	-19.875		12.7614	33.217		12.7613	36.1643		12.7648	37.6058		12.7614	42.6836
12.7698	-19.897		12.7681	33.0606		12.7679	35.6841		12.7714	36.6912		12.7681	41.0886
12.7765	-19.9289		12.7748	32.9523		12.7746	35.3365		12.7781	35.9812		12.7748	39.7387
12.7831	-19.9437		12.7814	32.8569		12.7812	35.0785		12.7848	35.4247		12.7814	38.6596
12.7898	-19.948		12.7881	32.7816		12.7879	34.8983		12.7914	35.0008		12.7881	37.8265
12.7965	-19.9599		12.7948	32.7444		12.7946	34.7972		12.7981	34.7004		12.7948	37.1881
12.8031	-19.9661		12.8015	32.7373		12.8012	34.7552		12.8048	34.4863		12.8015	36.7131
12.8098	-19.9447		12.8081	32.7396		12.8079	34.7362		12.8115	34.3089		12.8081	36.3765
12.8164	-19.9075		12.8148	32.7559		12.8146	34.7328		12.8181	34.163		12.8148	36.1338
12.8231	-19.8812		12.8215	32.7964		12.8212	34.7562		12.8248	34.0571		12.8215	35.9335
12.8298	-19.8617		12.8281	32.8393		12.8279	34.7953		12.8315	33.9704		12.8281	35.7623
12.8364	-19.8307		12.8348	32.8612		12.8346	34.8296		12.8381	33.8826		12.8348	35.6231
12.8431	-19.7997		12.8415	32.877		12.8413	34.8601		12.8448	33.8135		12.8415	35.5067
12.8498	-19.793		12.8481	32.917		12.8479	34.9069		12.8514	33.793		12.8481	35.399
12.8565	-19.7887		12.8548	32.9738		12.8546	34.9627		12.8581	33.8111		12.8548	35.3127
12.8631	-19.762		12.8614	33.0334		12.8613	35.017		12.8648	33.8459		12.8614	35.2726
12.8698	-19.7239		12.8681	33.1059		12.8679	35.0847		12.8714	33.9026		12.8681	35.2788
12.8765	-19.7086		12.8748	33.2117		12.8746	35.1772		12.8781	33.9985		12.8748	35.3189
12.8831	-19.711		12.8814	33.3362		12.8812	35.274		12.8848	34.1148		12.8814	35.398
12.8898	-19.6929		12.8881	33.4473		12.8879	35.3484		12.8915	34.2274		12.8881	35.5244
12.8964	-19.6657		12.8948	33.5498		12.8946	35.4156		12.8981	34.3447		12.8948	35.6832
12.9031	-19.6505		12.9015	33.6623		12.9012	35.4948		12.9048	34.4858		12.9015	35.8477
12.9098	-19.6481		12.9081	33.7772		12.9079	35.5701		12.9115	34.6456		12.9081	36.0236
12.9164	-19.628		12.9148	33.8764		12.9146	35.6245		12.9181	34.7943		12.9148	36.2201
12.9231	-19.5994		12.9215	33.9718		12.9213	35.6755		12.9248	34.9364		12.9215	36.4308
12.9298	-19.5923		12.9281	34.0776		12.9279	35.7413		12.9314	35.0876		12.9281	36.6359
12.9365	-19.6009		12.9348	34.1825		12.9346	35.7904		12.9381	35.2283		12.9348	36.8376
12.9431	-19.6023		12.9414	34.2641		12.9413	35.7962		12.9448	35.3308		12.9414	37.0431
12.9498	-19.5947		12.9481	34.3413		12.9479	35.7723		12.9514	35.3994		12.9481	37.2248
12.9565	-19.6004		12.9548	34.4357		12.9546	35.7442		12.9581	35.4676		12.9548	37.3583
12.9631	-19.6142		12.9614	34.5297		12.9612	35.6951		12.9648	35.522		12.9614	37.4389
12.9698	-19.6171		12.9681	34.6026		12.9679	35.6107		12.9715	35.5363		12.9681	37.4808
12.9764	-19.6228		12.9748	34.6684		12.9746	35.5144		12.9781	35.5253		12.9748	37.4732
12.9831	-19.659		12.9815	34.7486		12.9812	35.4338		12.9848	35.5177		12.9815	37.4045
12.9898	-19.7196		12.9881	34.8196		12.9879	35.3508		12.9915	35.5		12.9881	37.302
12.9964	-19.7763		12.9948	34.8606		12.9946	35.233		12.9981	35.4419		12.9948	37.1914
13.0031	-19.8245		13.0015	34.8897		13.0013	35.0971		13.0048	35.3608		13.0015	37.0631
13.0098	-19.8832		13.0081	34.9345		13.0079	34.966		13.0114	35.2893		13.0081	36.8996
13.0165	-19.9423		13.0148	34.9874		13.0146	34.8301		13.0181	35.2211		13.0148	36.7179
13.0231	-19.9823		13.0214	35.0294		13.0213	34.668		13.0248	35.1353		13.0214	36.5448
13.0298	-20.0105		13.0281	35.0685		13.0279	34.4982		13.0314	35.0461		13.0281	36.365
13.0365	-20.0496		13.0348	35.1114		13.0346	34.359		13.0381	34.9765		13.0348	36.1562
13.0431	-20.0896		13.0414	35.1443		13.0412	34.2379		13.0448	34.9202		13.0414	35.9392
13.0498	-20.1082		13.0481	35.1596		13.0479	34.1105		13.0515	34.8554		13.0481	35.7447
13.0564	-20.1187		13.0548	35.1763		13.0546	34.0071		13.0581	34.7948		13.0548	35.562
13.0631	-20.143		13.0615	35.2135		13.0612	33.9847		13.0648	34.7681		13.0615	35.3699
13.0698	-20.1712		13.0681	35.2664		13.0679	34.0948		13.0715	34.7815		13.0681	35.1882
13.0764	-20.1821		13.0748	35.3513		13.0746	34.4114		13.0781	34.8501		13.0748	35.0604
13.0831	-20.1874		13.0815	35.5186		13.0813	35.0981		13.0848	35.0409		13.0815	35.0099
13.0898	-20.2045		13.0881	35.8243		13.0879	36.3832		13.0915	35.4619		13.0881	35.0804
13.0965	-20.2131		13.0948	36.3264		13.0946	38.4736		13.0981	36.2535		13.0948	35.4018
13.1031	-20.1893		13.1014	37.1213		13.1013	41.5511		13.1048	37.6077		13.1014	36.1681
13.1098	-20.1368		13.1081	38.3573		13.1079	45.7678		13.1114	39.8221		13.1081	37.6258
13.1165	-20.072		13.1148	40.1716		13.1146	51.1761		13.1181	43.232		13.1148	40.0939
13.1231	-19.9823		13.1214	42.6311		13.1212	57.6448		13.1248	48.1167		13.1214	43.9634
13.1298	-19.8464		13.1281	45.7449		13.1279	64.8532		13.1314	54.6436		13.1281	49.5954
13.1364	-19.6681		13.1348	49.48		13.1346	72.3729		13.1381	62.8381		13.1348	57.1928
13.1431	-19.4488		13.1415	53.7057		13.1412	79.7043		13.1448	72.5126		13.1415	66.7539
13.1498	-19.1736		13.1481	58.1613		13.1479	86.2985		13.1515	83.2105		13.1481	78.0454
13.1564	-18.8274		13.1548	62.51		13.1546	91.651		13.1581	94.2678		13.1548	90.5542
13.1631	-18.4317		13.1615	66.4406		13.1613	95.4103		13.1648	104.941		13.1615	103.498
13.1698	-18.0264		13.1681	69.6969		13.1679	97.3902		13.1715	114.502		13.1681	115.96
13.1765	-17.6334		13.1748	72.0382		13.1746	97.5142		13.1781	122.286		13.1748	127.058
13.1831	-17.2758		13.1814	73.2932		13.1813	95.8171		13.1848	127.779		13.1814	136.037
13.1898	-16.9954		13.1881	73.4091		13.1879	92.4826		13.1914	130.705		13.1881	142.324
13.1965	-16.8362		13.1948	72.4425		13.1946	87.7995		13.1981	131		13.1948	145.576
13.2031	-16.8004		13.2014	70.4865		13.2012	82.078		13.2048	128.757		13.2014	145.723
13.2098	-16.8667		13.2081	67.6556		13.2079	75.6545		13.2114	124.185		13.2081	142.912
13.2165	-17.0379		13.2148	64.1408		13.2146	68.922		13.2181	117.636		13.2148	137.422
13.2231	-17.3173		13.2215	60.1845		13.2212	62.2802		13.2248	109.557		13.2215	129.653
13.2298	-17.6864		13.2281	56.0241		13.2279	56.0417		13.2315	100.425		13.2281	120.118
13.2364	-18.1041		13.2348	51.8689		13.2346	50.4184		13.2381	90.7412		13.2348	109.423
13.2431	-18.5566		13.2415	47.925		13.2413	45.5694		13.2448	81.0289		13.2415	98.1722
13.2498	-19.0406		13.2481	44.3692		13.2479	41.5812		13.2515	71.784		13.2481	86.9565
13.2564	-19.5284		13.2548	41.2941		13.2546	38.4283		13.2581	63.3807		13.2548	76.3254
13.2631	-19.9819		13.2614	38.7216		13.2613	36.0093		13.2648	56.0617		13.2614	66.7262
13.2698	-20.3867		13.2681	36.6511		13.2679	34.2231		13.2714	49.9711		13.2681	58.4393
13.2765	-20.7586		13.2748	35.0561		13.2746	32.9657		13.2781	45.125		13.2748	51.5742
13.2831	-21.0943		13.2814	33.8554		13.2812	32.1026		13.2848	41.4128		13.2814	46.1297
13.2898	-21.3771		13.2881	32.9466		13.2879	31.5027		13.2914	38.6462		13.2881	41.996
13.2965	-21.615		13.2948	32.2618		13.2946	31.0841		13.2981	36.6468		13.2948	38.9743
13.3031	-21.8358		13.3015	31.7507		13.3012	30.7989		13.3048	35.2488		13.3015	36.8309
13.3098	-22.037		13.3081	31.3463		13.3079	30.5872		13.3115	34.2712		13.3081	35.3675
13.3164	-22.2039		13.3148	30.9916		13.3146	30.3979		13.3181	33.567		13.3148	34.4143
[truncated: 4,753 more rows]

## Sheet: Trypsin
0 min incubation			15 min incubation			30 min incubation			60 min incubation			90 min incubation
time	absorbance		time	absorbance		time	absorbance		time	absorbance		time	absorbance
0.00583333	-0.183582		0.00541667	-0.226021		0.00145	-0.236988		0.0002	-0.269413		0.00125	-0.205517
0.0125	-0.173569		0.0120833	-0.226974		0.00811667	-0.23365		0.00686667	-0.271797		0.00791667	-0.210285
0.0191667	-0.170708		0.01875	-0.221729		0.0147833	-0.214577		0.0135333	-0.281334		0.0145833	-0.216484
0.0258333	-0.193119		0.0254167	-0.226974		0.02145	-0.199318		0.0202	-0.277996		0.02125	-0.210285
0.0325	-0.219822		0.0320833	-0.234127		0.0281167	-0.186443		0.0268667	-0.268936		0.0279167	-0.203609
0.0391667	-0.224113		0.03875	-0.224113		0.0347833	-0.161648		0.0335333	-0.263691		0.0345833	-0.211239
0.0458333	-0.220776		0.0454167	-0.212193		0.04145	-0.141621		0.0402	-0.256062		0.04125	-0.219345
0.0525	-0.229836		0.0520833	-0.220776		0.0481167	-0.156403		0.0468667	-0.237942		0.0479167	-0.207424
0.0591667	-0.237942		0.05875	-0.237465		0.0547833	-0.187874		0.0535333	-0.222206		0.0545833	-0.188351
0.0658333	-0.228405		0.0654167	-0.24271		0.06145	-0.204086		0.0602	-0.229359		0.06125	-0.180244
0.0725	-0.218868		0.0720833	-0.236988		0.0681167	-0.212669		0.0668667	-0.247955		0.0679167	-0.176907
0.0791667	-0.23222		0.07875	-0.235558		0.0747833	-0.23365		0.0735333	-0.262737		0.0745833	-0.15974
0.0858333	-0.25177		0.0854167	-0.228405		0.08145	-0.255108		0.0802	-0.275612		0.08125	-0.144958
0.0925	-0.255108		0.0920833	-0.205517		0.0881167	-0.250816		0.0868667	-0.289917		0.0879167	-0.157356
0.0991667	-0.252247		0.09875	-0.182629		0.0947833	-0.23365		0.0935333	-0.2985		0.0945833	-0.181675
0.105833	-0.260353		0.105417	-0.178337		0.10145	-0.229359		0.1002	-0.287056		0.10125	-0.195503
0.1125	-0.268459		0.112083	-0.185013		0.108117	-0.229359		0.106867	-0.269413		0.107917	-0.210762
0.119167	-0.258923		0.11875	-0.184536		0.114783	-0.216007		0.113533	-0.261784		0.114583	-0.247955
0.125833	-0.249863		0.125417	-0.184059		0.12145	-0.204086		0.1202	-0.255585		0.12125	-0.287056
0.1325	-0.260353		0.132083	-0.199795		0.128117	-0.210762		0.126867	-0.24128		0.127917	-0.299454
0.139167	-0.272751		0.13875	-0.217915		0.134783	-0.216961		0.133533	-0.227451		0.134583	-0.297546
0.145833	-0.267506		0.145417	-0.219822		0.14145	-0.203609		0.1402	-0.231743		0.14125	-0.303745
0.1525	-0.256062		0.152083	-0.213623		0.148117	-0.185966		0.146867	-0.238419		0.147917	-0.304222
0.159167	-0.255585		0.15875	-0.222683		0.154783	-0.183582		0.153533	-0.229836		0.154583	-0.283718
0.165833	-0.253201		0.165417	-0.24271		0.16145	-0.184536		0.1602	-0.217915		0.16125	-0.26083
0.1725	-0.23222		0.172083	-0.247478		0.168117	-0.170231		0.166867	-0.22459		0.167917	-0.256538
0.179167	-0.211239		0.17875	-0.238419		0.174783	-0.162125		0.173533	-0.236511		0.174583	-0.253201
0.185833	-0.207424		0.185417	-0.235081		0.18145	-0.17643		0.1802	-0.225067		0.18125	-0.231743
0.1925	-0.210762		0.192083	-0.234604		0.188117	-0.196457		0.186867	-0.204086		0.187917	-0.210285
0.199167	-0.202656		0.19875	-0.223637		0.194783	-0.199318		0.193533	-0.202179		0.194583	-0.207424
0.205833	-0.19455		0.205417	-0.210285		0.20145	-0.185966		0.2002	-0.219822		0.20125	-0.207901
0.2125	-0.200748		0.212083	-0.216484		0.208117	-0.184059		0.206867	-0.228405		0.207917	-0.193119
0.219167	-0.210762		0.21875	-0.23365		0.214783	-0.185966		0.213533	-0.233173		0.214583	-0.180721
0.225833	-0.208855		0.225417	-0.236511		0.22145	-0.179768		0.2202	-0.253201		0.22125	-0.192165
0.2325	-0.20504		0.232083	-0.235081		0.228117	-0.172138		0.226867	-0.277996		0.227917	-0.210285
0.239167	-0.214577		0.23875	-0.244141		0.234783	-0.17643		0.233533	-0.286579		0.234583	-0.210762
0.245833	-0.22316		0.245417	-0.255585		0.24145	-0.190735		0.2402	-0.284672		0.24125	-0.203609
0.2525	-0.2141		0.252083	-0.248909		0.248117	-0.197887		0.246867	-0.288486		0.247917	-0.210285
0.259167	-0.202179		0.25875	-0.236034		0.254783	-0.203609		0.253533	-0.287533		0.254583	-0.219822
0.265833	-0.205994		0.265417	-0.239372		0.26145	-0.217915		0.2602	-0.268936		0.26125	-0.214577
0.2725	-0.212669		0.272083	-0.247955		0.268117	-0.227451		0.266867	-0.255108		0.267917	-0.208378
0.279167	-0.20504		0.27875	-0.240803		0.274783	-0.218391		0.273533	-0.263214		0.274583	-0.223637
0.285833	-0.192642		0.285417	-0.227928		0.28145	-0.202656		0.2802	-0.28038		0.28125	-0.249386
0.2925	-0.199795		0.292083	-0.226021		0.288117	-0.197887		0.286867	-0.284672		0.287917	-0.266075
0.299167	-0.212193		0.29875	-0.229359		0.294783	-0.197411		0.293533	-0.28944		0.294583	-0.279903
0.305833	-0.206947		0.305417	-0.221252		0.30145	-0.184059		0.3002	-0.310898		0.30125	-0.302315
0.3125	-0.197411		0.312083	-0.2141		0.308117	-0.173092		0.306867	-0.325203		0.307917	-0.31662
0.319167	-0.199795		0.31875	-0.224113		0.314783	-0.183582		0.313533	-0.313282		0.314583	-0.301838
0.325833	-0.209808		0.325417	-0.237465		0.32145	-0.199795		0.3202	-0.285149		0.32125	-0.276089
0.3325	-0.20504		0.332083	-0.235081		0.328117	-0.199795		0.326867	-0.270367		0.327917	-0.264168
0.339167	-0.198364		0.33875	-0.228405		0.334783	-0.191689		0.333533	-0.263214		0.334583	-0.262737
0.345833	-0.205994		0.345417	-0.236988		0.34145	-0.197887		0.3402	-0.252247		0.34125	-0.255108
0.3525	-0.213623		0.352083	-0.247955		0.348117	-0.207901		0.346867	-0.250816		0.347917	-0.247955
0.359167	-0.212193		0.35875	-0.24128		0.354783	-0.204563		0.353533	-0.272751		0.354583	-0.257969
0.365833	-0.210285		0.365417	-0.226021		0.36145	-0.197411		0.3602	-0.294209		0.36125	-0.271797
0.3725	-0.226021		0.372083	-0.228405		0.368117	-0.202656		0.366867	-0.292301		0.367917	-0.268936
0.379167	-0.239849		0.37875	-0.24271		0.374783	-0.210762		0.373533	-0.282288		0.374583	-0.258446
0.385833	-0.240326		0.385417	-0.240803		0.38145	-0.203133		0.3802	-0.282288		0.38125	-0.259399
0.3925	-0.240803		0.392083	-0.232697		0.388117	-0.188828		0.386867	-0.279903		0.387917	-0.265121
0.399167	-0.254154		0.39875	-0.239372		0.394783	-0.185966		0.393533	-0.258446		0.394583	-0.256062
0.405833	-0.268459		0.405417	-0.256062		0.40145	-0.18692		0.4002	-0.242233		0.40125	-0.243664
0.4125	-0.263214		0.412083	-0.258446		0.408117	-0.180244		0.406867	-0.252724		0.407917	-0.24128
0.419167	-0.253201		0.41875	-0.25034		0.414783	-0.174522		0.413533	-0.271797		0.414583	-0.238419
0.425833	-0.25177		0.425417	-0.253677		0.42145	-0.188828		0.4202	-0.275612		0.42125	-0.218391
0.4325	-0.249863		0.432083	-0.259876		0.428117	-0.210285		0.426867	-0.274181		0.427917	-0.198364
0.439167	-0.23222		0.43875	-0.246048		0.434783	-0.217438		0.433533	-0.284195		0.434583	-0.201225
0.445833	-0.21553		0.445417	-0.220299		0.44145	-0.213146		0.4402	-0.291824		0.44125	-0.214577
0.4525	-0.222206		0.452083	-0.210285		0.448117	-0.216007		0.446867	-0.277996		0.447917	-0.219345
0.459167	-0.234127		0.45875	-0.216007		0.454783	-0.225544		0.453533	-0.260353		0.454583	-0.223637
0.465833	-0.230789		0.465417	-0.218868		0.46145	-0.221252		0.4602	-0.261784		0.46125	-0.243664
0.4725	-0.225067		0.472083	-0.218868		0.468117	-0.2141		0.466867	-0.267982		0.467917	-0.266075
0.479167	-0.236511		0.47875	-0.231743		0.474783	-0.221252		0.473533	-0.258446		0.474583	-0.26989
0.485833	-0.248909		0.485417	-0.246525		0.48145	-0.236034		0.4802	-0.244141		0.48125	-0.263691
0.4925	-0.234604		0.492083	-0.238419		0.488117	-0.240326		0.486867	-0.249863		0.487917	-0.270844
0.499167	-0.216007		0.49875	-0.214577		0.494783	-0.23365		0.493533	-0.266075		0.494583	-0.280857
0.505833	-0.216484		0.505417	-0.201225		0.50145	-0.238895		0.5002	-0.266552		0.50125	-0.276566
0.5125	-0.225544		0.512083	-0.195503		0.508117	-0.245094		0.506867	-0.260353		0.507917	-0.270844
0.519167	-0.219822		0.51875	-0.184059		0.514783	-0.237942		0.513533	-0.270844		0.514583	-0.279903
0.525833	-0.210762		0.525417	-0.172138		0.52145	-0.227928		0.5202	-0.28944		0.52125	-0.293255
0.5325	-0.224113		0.532083	-0.183582		0.528117	-0.233173		0.526867	-0.288963		0.527917	-0.279427
0.539167	-0.247478		0.53875	-0.202656		0.534783	-0.243187		0.533533	-0.26989		0.534583	-0.253677
0.545833	-0.253677		0.545417	-0.201225		0.54145	-0.236034		0.5402	-0.255108		0.54125	-0.240803
0.5525	-0.25034		0.552083	-0.19455		0.548117	-0.224113		0.546867	-0.248909		0.547917	-0.235081
0.559167	-0.255108		0.55875	-0.201702		0.554783	-0.229359		0.553533	-0.237942		0.554583	-0.218868
0.565833	-0.26083		0.565417	-0.218868		0.56145	-0.239372		0.5602	-0.231743		0.56125	-0.202179
0.5725	-0.245094		0.572083	-0.216961		0.568117	-0.231266		0.566867	-0.246048		0.567917	-0.207901
0.579167	-0.221729		0.57875	-0.208378		0.574783	-0.217438		0.573533	-0.272751		0.574583	-0.223637
0.585833	-0.214577		0.585417	-0.218391		0.58145	-0.218391		0.5802	-0.288486		0.58125	-0.222683
0.5925	-0.216484		0.592083	-0.233173		0.588117	-0.228405		0.586867	-0.292301		0.587917	-0.210285
0.599167	-0.210762		0.59875	-0.235081		0.594783	-0.225067		0.593533	-0.29707		0.594583	-0.206947
0.605833	-0.209808		0.605417	-0.227451		0.60145	-0.218868		0.6002	-0.293732		0.60125	-0.208855
0.6125	-0.231266		0.612083	-0.236988		0.608117	-0.231743		0.606867	-0.270844		0.607917	-0.20647
0.619167	-0.251293		0.61875	-0.256538		0.614783	-0.247955		0.613533	-0.245094		0.614583	-0.207901
0.625833	-0.246525		0.625417	-0.264168		0.62145	-0.244617		0.6202	-0.24271		0.62125	-0.226498
0.6325	-0.23222		0.632083	-0.267029		0.628117	-0.231743		0.626867	-0.255108		0.627917	-0.247478
0.639167	-0.236034		0.63875	-0.27895		0.634783	-0.232697		0.633533	-0.263691		0.634583	-0.252247
0.645833	-0.243664		0.645417	-0.290871		0.64145	-0.236988		0.6402	-0.26989		0.64125	-0.249863
0.6525	-0.235081		0.652083	-0.282764		0.648117	-0.222683		0.646867	-0.28944		0.647917	-0.254154
0.659167	-0.226021		0.65875	-0.264645		0.654783	-0.210285		0.653533	-0.303745		0.654583	-0.257492
0.665833	-0.240326		0.665417	-0.26226		0.66145	-0.219822		0.6602	-0.302792		0.66125	-0.248909
0.6725	-0.265598		0.672083	-0.270844		0.668117	-0.234127		0.666867	-0.298023		0.667917	-0.239849
0.679167	-0.272751		0.67875	-0.272274		0.674783	-0.228405		0.673533	-0.301361		0.674583	-0.246048
0.685833	-0.26989		0.685417	-0.28038		0.68145	-0.217915		0.6802	-0.306129		0.68125	-0.256062
0.6925	-0.27895		0.692083	-0.308037		0.688117	-0.22316		0.686867	-0.293255		0.687917	-0.25034
0.699167	-0.295162		0.69875	-0.337601		0.694783	-0.227451		0.693533	-0.28038		0.694583	-0.236511
0.705833	-0.296116		0.705417	-0.337601		0.70145	-0.211716		0.7002	-0.277519		0.70125	-0.232697
0.7125	-0.284195		0.712083	-0.322819		0.708117	-0.196934		0.706867	-0.272751		0.707917	-0.231743
0.719167	-0.278473		0.71875	-0.319958		0.714783	-0.203609		0.713533	-0.256062		0.714583	-0.219345
0.725833	-0.276089		0.725417	-0.317574		0.72145	-0.216007		0.7202	-0.240326		0.72125	-0.203609
0.7325	-0.258446		0.732083	-0.296593		0.728117	-0.213146		0.726867	-0.248432		0.727917	-0.205517
0.739167	-0.239372		0.73875	-0.268459		0.734783	-0.209332		0.733533	-0.266552		0.734583	-0.216007
0.745833	-0.239849		0.745417	-0.261784		0.74145	-0.222683		0.7402	-0.271797		0.74125	-0.212669
0.7525	-0.247478		0.752083	-0.263691		0.748117	-0.239849		0.746867	-0.26989		0.747917	-0.210285
0.759167	-0.24128		0.75875	-0.25034		0.754783	-0.24271		0.753533	-0.278473		0.754583	-0.222683
0.765833	-0.227451		0.765417	-0.231743		0.76145	-0.240326		0.7602	-0.287533		0.76125	-0.239849
0.7725	-0.228882		0.772083	-0.228405		0.768117	-0.254154		0.766867	-0.274181		0.767917	-0.235558
0.779167	-0.234604		0.77875	-0.231743		0.774783	-0.269413		0.773533	-0.249386		0.774583	-0.22459
0.785833	-0.22459		0.785417	-0.226974		0.78145	-0.267982		0.7802	-0.238419		0.78125	-0.234127
0.7925	-0.215054		0.792083	-0.222206		0.788117	-0.259399		0.786867	-0.24128		0.787917	-0.246525
0.799167	-0.230312		0.79875	-0.236034		0.794783	-0.26226		0.793533	-0.235558		0.794583	-0.236988
0.805833	-0.257015		0.805417	-0.252724		0.80145	-0.26989		0.8002	-0.233173		0.80125	-0.222206
0.8125	-0.267029		0.812083	-0.254631		0.808117	-0.26226		0.806867	-0.254631		0.807917	-0.231266
0.819167	-0.264168		0.81875	-0.253201		0.814783	-0.25177		0.813533	-0.282288		0.814583	-0.253677
0.825833	-0.274181		0.825417	-0.263691		0.82145	-0.253677		0.8202	-0.28801		0.82125	-0.261307
0.8325	-0.28801		0.832083	-0.273705		0.828117	-0.260353		0.826867	-0.280857		0.827917	-0.261784
0.839167	-0.281811		0.83875	-0.268459		0.834783	-0.255108		0.833533	-0.287533		0.834583	-0.27895
0.845833	-0.265121		0.845417	-0.265121		0.84145	-0.244617		0.8402	-0.2985		0.84125	-0.300884
0.8525	-0.259399		0.852083	-0.277996		0.848117	-0.249863		0.846867	-0.292778		0.847917	-0.307083
0.859167	-0.260353		0.85875	-0.290394		0.854783	-0.259876		0.853533	-0.282764		0.854583	-0.299454
0.865833	-0.248432		0.865417	-0.283241		0.86145	-0.255585		0.8602	-0.294209		0.86125	-0.295162
0.8725	-0.231743		0.872083	-0.274658		0.868117	-0.238895		0.866867	-0.311852		0.867917	-0.288963
0.879167	-0.231266		0.87875	-0.284195		0.874783	-0.234604		0.873533	-0.310898		0.874583	-0.269413
0.885833	-0.237942		0.885417	-0.299931		0.88145	-0.240326		0.8802	-0.304699		0.88125	-0.24271
0.8925	-0.23222		0.892083	-0.305653		0.888117	-0.237465		0.886867	-0.30899		0.887917	-0.230312
0.899167	-0.227928		0.89875	-0.311852		0.894783	-0.230312		0.893533	-0.31662		0.894583	-0.228405
0.905833	-0.242233		0.905417	-0.328541		0.90145	-0.236511		0.9002	-0.304699		0.90125	-0.226498
0.9125	-0.257969		0.912083	-0.334263		0.908117	-0.254631		0.906867	-0.289917		0.907917	-0.228405
0.919167	-0.257015		0.91875	-0.315189		0.914783	-0.259399		0.913533	-0.289917		0.914583	-0.243664
0.925833	-0.253201		0.925417	-0.287533		0.92145	-0.254631		0.9202	-0.28944		0.92125	-0.26083
0.9325	-0.273228		0.932083	-0.273705		0.928117	-0.257015		0.926867	-0.275135		0.927917	-0.266075
0.939167	-0.293255		0.93875	-0.26083		0.934783	-0.262737		0.933533	-0.258923		0.934583	-0.265598
0.945833	-0.286579		0.945417	-0.237942		0.94145	-0.257492		0.9402	-0.262737		0.94125	-0.269413
0.9525	-0.273228		0.952083	-0.226021		0.948117	-0.247478		0.946867	-0.271797		0.947917	-0.269413
0.959167	-0.28038		0.95875	-0.235558		0.954783	-0.255108		0.953533	-0.265121		0.954583	-0.253201
0.965833	-0.295162		0.965417	-0.25034		0.96145	-0.270367		0.9602	-0.257492		0.96125	-0.244617
0.9725	-0.290394		0.972083	-0.25177		0.968117	-0.276089		0.966867	-0.267029		0.967917	-0.25177
0.979167	-0.279903		0.97875	-0.257969		0.974783	-0.275135		0.973533	-0.276566		0.974583	-0.26083
0.985833	-0.288486		0.985417	-0.280857		0.98145	-0.285625		0.9802	-0.271797		0.98125	-0.252724
0.9925	-0.2985		0.992083	-0.298977		0.988117	-0.294209		0.986867	-0.263214		0.987917	-0.244141
0.999167	-0.284195		0.99875	-0.293732		0.994783	-0.28038		0.993533	-0.272274		0.994583	-0.256062
1.00583	-0.258923		1.00542	-0.281334		1.00145	-0.252724		1.0002	-0.282764		1.00125	-0.267029
1.0125	-0.246525		1.01208	-0.284672		1.00812	-0.235081		1.00687	-0.280857		1.00792	-0.253201
1.01917	-0.240803		1.01875	-0.28801		1.01478	-0.223637		1.01353	-0.285149		1.01458	-0.23365
1.02583	-0.226021		1.02542	-0.274658		1.02145	-0.199318		1.0202	-0.303745		1.02125	-0.235558
1.0325	-0.216961		1.03208	-0.26226		1.02812	-0.174522		1.02687	-0.32568		1.02792	-0.251293
1.03917	-0.229836		1.03875	-0.270844		1.03478	-0.172615		1.03353	-0.329971		1.03458	-0.253201
1.04583	-0.247478		1.04542	-0.285625		1.04145	-0.187397		1.0402	-0.33474		1.04125	-0.253201
1.0525	-0.247478		1.05208	-0.282288		1.04812	-0.19598		1.04687	-0.354767		1.04792	-0.27132
1.05917	-0.244141		1.05875	-0.272274		1.05478	-0.202656		1.05353	-0.373363		1.05458	-0.292778
1.06583	-0.257015		1.06542	-0.282288		1.06145	-0.226974		1.0602	-0.373363		1.06125	-0.295162
1.0725	-0.27132		1.07208	-0.302792		1.06812	-0.254154		1.06687	-0.36478		1.06792	-0.28801
1.07917	-0.266075		1.07875	-0.30899		1.07478	-0.257969		1.07353	-0.366688		1.07458	-0.292301
1.08583	-0.253677		1.08542	-0.302792		1.08145	-0.245571		1.0802	-0.365257		1.08125	-0.298023
1.0925	-0.260353		1.09208	-0.306606		1.08812	-0.235081		1.08687	-0.342369		1.08792	-0.287056
1.09917	-0.275135		1.09875	-0.312805		1.09478	-0.227451		1.09353	-0.315666		1.09458	-0.272751
1.10583	-0.274658		1.10542	-0.302792		1.10145	-0.208378		1.1002	-0.311852		1.10125	-0.272274
1.1125	-0.267506		1.11208	-0.282288		1.10812	-0.192165		1.10687	-0.319004		1.10792	-0.271797
1.11917	-0.272274		1.11875	-0.270844		1.11478	-0.198364		1.11353	-0.316143		1.11458	-0.254631
1.12583	-0.282764		1.12542	-0.261784		1.12145	-0.214577		1.1202	-0.309467		1.12125	-0.234127
1.1325	-0.27895		1.13208	-0.240803		1.12812	-0.217915		1.12687	-0.320435		1.12792	-0.230312
1.13917	-0.270844		1.13875	-0.220299		1.13478	-0.209808		1.13353	-0.330925		1.13458	-0.229836
1.14583	-0.274181		1.14542	-0.215054		1.14145	-0.205517		1.1402	-0.315666		1.14125	-0.222683
1.1525	-0.273228		1.15208	-0.217438		1.14812	-0.200748		1.14687	-0.28944		1.14792	-0.222683
1.15917	-0.254154		1.15875	-0.209808		1.15478	-0.183105		1.15353	-0.277042		1.15458	-0.242233
1.16583	-0.23365		1.16542	-0.205994		1.16145	-0.164986		1.1602	-0.274658		1.16125	-0.264645
1.1725	-0.227451		1.17208	-0.221729		1.16812	-0.1688		1.16687	-0.258923		1.16792	-0.272274
1.17917	-0.225544		1.17875	-0.245094		1.17478	-0.181675		1.17353	-0.241756		1.17458	-0.284672
1.18583	-0.212669		1.18542	-0.257492		1.18145	-0.185013		1.1802	-0.247478		1.18125	-0.311375
1.1925	-0.204086		1.19208	-0.264168		1.18812	-0.181198		1.18687	-0.262737		1.18792	-0.326633
1.19917	-0.2141		1.19875	-0.281811		1.19478	-0.189304		1.19353	-0.266075		1.19458	-0.312328
1.20583	-0.227928		1.20542	-0.296593		1.20145	-0.199318		1.2002	-0.261784		1.20125	-0.287533
1.2125	-0.232697		1.21208	-0.295639		1.20812	-0.194073		1.20687	-0.26989		1.20792	-0.27895
1.21917	-0.239372		1.21875	-0.290394		1.21478	-0.18692		1.21353	-0.281811		1.21458	-0.26989
1.22583	-0.256062		1.22542	-0.296593		1.22145	-0.199318		1.2202	-0.277996		1.22125	-0.240326
1.2325	-0.272274		1.23208	-0.302315		1.22812	-0.227451		1.22687	-0.272751		1.22792	-0.2141
1.23917	-0.273228		1.23875	-0.295162		1.23478	-0.247955		1.23353	-0.281334		1.23458	-0.220776
1.24583	-0.265598		1.24542	-0.28944		1.24145	-0.264168		1.2402	-0.292301		1.24125	-0.241756
1.2525	-0.265121		1.25208	-0.297546		1.24812	-0.287533		1.24687	-0.288486		1.24792	-0.246525
1.25917	-0.26083		1.25875	-0.301838		1.25478	-0.306606		1.25353	-0.281811		1.25458	-0.242233
1.26583	-0.247002		1.26542	-0.286102		1.26145	-0.308037		1.2602	-0.293732		1.26125	-0.251293
1.2725	-0.235558		1.27208	-0.276089		1.26812	-0.301838		1.26687	-0.30899		1.26792	-0.264168
1.27917	-0.242233		1.27875	-0.286102		1.27478	-0.302315		1.27353	-0.304699		1.27458	-0.254154
1.28583	-0.257969		1.28542	-0.299454		1.28145	-0.300407		1.2802	-0.293732		1.28125	-0.235558
1.2925	-0.259399		1.29208	-0.296116		1.28812	-0.285625		1.28687	-0.2985		1.28792	-0.228405
1.29917	-0.257969		1.29875	-0.293732		1.29478	-0.27132		1.29353	-0.30756		1.29458	-0.226498
1.30583	-0.266552		1.30542	-0.306606		1.30145	-0.27132		1.3002	-0.295639		1.30125	-0.213623
1.3125	-0.276089		1.31208	-0.312805		1.30812	-0.270367		1.30687	-0.273228		1.30792	-0.199795
1.31917	-0.266552		1.31875	-0.294209		1.31478	-0.254631		1.31353	-0.268936		1.31458	-0.20504
1.32583	-0.256538		1.32542	-0.270367		1.32145	-0.234127		1.3202	-0.27895		1.32125	-0.217438
1.3325	-0.264645		1.33208	-0.266075		1.32812	-0.229836		1.32687	-0.27895		1.32792	-0.219822
1.33917	-0.277042		1.33875	-0.267029		1.33478	-0.23222		1.33353	-0.278473		1.33458	-0.225544
1.34583	-0.27132		1.34542	-0.252724		1.34145	-0.225544		1.3402	-0.292778		1.34125	-0.248432
1.3525	-0.26226		1.35208	-0.235081		1.34812	-0.220776		1.34687	-0.310898		1.34792	-0.272751
1.35917	-0.271797		1.35875	-0.237942		1.35478	-0.237942		1.35353	-0.30756		1.35458	-0.277042
1.36583	-0.278473		1.36542	-0.249863		1.36145	-0.261784		1.3602	-0.290394		1.36125	-0.272751
1.3725	-0.26083		1.37208	-0.245094		1.36812	-0.264645		1.36687	-0.281334		1.36792	-0.279903
1.37917	-0.234604		1.37875	-0.234127		1.37478	-0.257015		1.37353	-0.273705		1.37458	-0.284195
1.38583	-0.226974		1.38542	-0.239849		1.38145	-0.259876		1.3802	-0.258446		1.38125	-0.267982
1.3925	-0.23222		1.39208	-0.25177		1.38812	-0.266075		1.38687	-0.245571		1.38792	-0.248909
1.39917	-0.226021		1.39875	-0.245571		1.39478	-0.249386		1.39353	-0.252724		1.39458	-0.251293
1.40583	-0.221252		1.40542	-0.231743		1.40145	-0.230312		1.4002	-0.26083		1.40125	-0.259876
1.4125	-0.238419		1.41208	-0.236034		1.40812	-0.23222		1.40687	-0.249863		1.40792	-0.25177
1.41917	-0.263691		1.41875	-0.247478		1.41478	-0.245571		1.41353	-0.23365		1.41458	-0.239849
1.42583	-0.271797		1.42542	-0.243187		1.42145	-0.245571		1.4202	-0.229359		1.42125	-0.244141
1.4325	-0.267506		1.43208	-0.236034		1.42812	-0.238895		1.42687	-0.230312		1.42792	-0.25177
1.43917	-0.275612		1.43875	-0.248432		1.43478	-0.249386		1.43353	-0.222206		1.43458	-0.239849
1.44583	-0.288486		1.44542	-0.267506		1.44145	-0.261784		1.4402	-0.219345		1.44125	-0.230789
1.4525	-0.286102		1.45208	-0.269413		1.44812	-0.260353		1.44687	-0.237465		1.44792	-0.25034
1.45917	-0.276566		1.45875	-0.266075		1.45478	-0.258923		1.45353	-0.261307		1.45458	-0.27895
1.46583	-0.282288		1.46542	-0.277042		1.46145	-0.270367		1.4602	-0.271797		1.46125	-0.28801
1.4725	-0.293255		1.47208	-0.288486		1.46812	-0.278473		1.46687	-0.277042		1.46792	-0.286102
1.47917	-0.28944		1.47875	-0.279903		1.47478	-0.267506		1.47353	-0.29707		1.47458	-0.29707
1.48583	-0.284195		1.48542	-0.263691		1.48145	-0.26083		1.4802	-0.319958		1.48125	-0.301361
1.4925	-0.294209		1.49208	-0.26083		1.48812	-0.274658		1.48687	-0.323772		1.48792	-0.277996
1.49917	-0.308514		1.49875	-0.264168		1.49478	-0.282288		1.49353	-0.31662		1.49458	-0.246048
1.50583	-0.303268		1.50542	-0.259399		1.50145	-0.267029		1.5002	-0.315666		1.50125	-0.236988
1.5125	-0.293255		1.51208	-0.257492		1.50812	-0.249863		1.50687	-0.310898		1.50792	-0.244141
1.51917	-0.299454		1.51875	-0.271797		1.51478	-0.255108		1.51353	-0.284195		1.51458	-0.242233
1.52583	-0.30756		1.52542	-0.286102		1.52145	-0.260353		1.5202	-0.257492		1.52125	-0.240326
1.5325	-0.298977		1.53208	-0.287056		1.52812	-0.247002		1.52687	-0.259876		1.52792	-0.25177
1.53917	-0.284672		1.53875	-0.286579		1.53478	-0.234604		1.53353	-0.277519		1.53458	-0.27132
1.54583	-0.290871		1.54542	-0.298977		1.54145	-0.243664		1.5402	-0.277519		1.54125	-0.277519
1.5525	-0.302315		1.55208	-0.311852		1.54812	-0.254154		1.54687	-0.268936		1.54792	-0.275612
1.55917	-0.297546		1.55875	-0.30899		1.55478	-0.245094		1.55353	-0.276566		1.55458	-0.281811
1.56583	-0.28801		1.56542	-0.30756		1.56145	-0.235081		1.5602	-0.291824		1.56125	-0.28944
1.5725	-0.2985		1.57208	-0.320435		1.56812	-0.243664		1.56687	-0.291348		1.56792	-0.287056
1.57917	-0.317574		1.57875	-0.335693		1.57478	-0.257969		1.57353	-0.281334		1.57458	-0.279427
1.58583	-0.319481		1.58542	-0.333786		1.58145	-0.26083		1.5802	-0.290394		1.58125	-0.277519
1.5925	-0.309944		1.59208	-0.32568		1.58812	-0.266552		1.58687	-0.310898		1.58792	-0.27132
1.59917	-0.311852		1.59875	-0.330448		1.59478	-0.288963		1.59353	-0.319958		1.59458	-0.255585
1.60583	-0.315189		1.60542	-0.331402		1.60145	-0.308037		1.6002	-0.319958		1.60125	-0.241756
1.6125	-0.300407		1.61208	-0.312805		1.60812	-0.301838		1.60687	-0.326633		1.60792	-0.241756
1.61917	-0.282764		1.61875	-0.287533		1.61478	-0.285149		1.61353	-0.333309		1.61458	-0.245571
1.62583	-0.284195		1.62542	-0.27895		1.62145	-0.283718		1.6202	-0.323772		1.62125	-0.236988
1.6325	-0.299454		1.63208	-0.27895		1.62812	-0.287056		1.62687	-0.311375		1.62792	-0.232697
1.63917	-0.302315		1.63875	-0.267506		1.63478	-0.276089		1.63353	-0.314713		1.63458	-0.245571
1.64583	-0.301838		1.64542	-0.257969		1.64145	-0.261784		1.6402	-0.320911		1.64125	-0.258446
1.6525	-0.310421		1.65208	-0.265598		1.64812	-0.264168		1.64687	-0.30899		1.64792	-0.25177
1.65917	-0.313759		1.65875	-0.277519		1.65478	-0.269413		1.65353	-0.291824		1.65458	-0.23365
1.66583	-0.298023		1.66542	-0.27132		1.66145	-0.257492		1.6602	-0.290871		1.66125	-0.231266
1.6725	-0.279427		1.67208	-0.260353		1.66812	-0.241756		1.66687	-0.294685		1.66792	-0.235558
1.67917	-0.278473		1.67875	-0.267506		1.67478	-0.24271		1.67353	-0.281334		1.67458	-0.226021
1.68583	-0.283718		1.68542	-0.279427		1.68145	-0.249863		1.6802	-0.267982		1.68125	-0.216484
1.6925	-0.28038		1.69208	-0.277996		1.68812	-0.246525		1.68687	-0.279427		1.68792	-0.227451
1.69917	-0.283718		1.69875	-0.277996		1.69478	-0.245094		1.69353	-0.301361		1.69458	-0.255108
1.70583	-0.303745		1.70542	-0.298023		1.70145	-0.26226		1.7002	-0.304222		1.70125	-0.273705
1.7125	-0.315189		1.71208	-0.315666		1.70812	-0.278473		1.70687	-0.300407		1.70792	-0.284195
1.71917	-0.301838		1.71875	-0.310421		1.71478	-0.274181		1.71353	-0.313282		1.71458	-0.301361
1.72583	-0.279427		1.72542	-0.295639		1.72145	-0.265598		1.7202	-0.329494		1.72125	-0.315189
1.7325	-0.273228		1.73208	-0.294209		1.72812	-0.268459		1.72687	-0.323296		1.72792	-0.30756
1.73917	-0.272751		1.73875	-0.288486		1.73478	-0.27132		1.73353	-0.304222		1.73458	-0.291348
1.74583	-0.256538		1.74542	-0.259399		1.74145	-0.252247		1.7402	-0.299931		1.74125	-0.284195
1.7525	-0.245571		1.75208	-0.231743		1.74812	-0.231266		1.74687	-0.298977		1.74792	-0.283718
1.75917	-0.261784		1.75875	-0.230312		1.75478	-0.233173		1.75353	-0.282764		1.75458	-0.271797
1.76583	-0.288486		1.76542	-0.243187		1.76145	-0.24128		1.7602	-0.259876		1.76125	-0.261307
1.7725	-0.296116		1.77208	-0.244617		1.76812	-0.236511		1.76687	-0.257015		1.76792	-0.269413
1.77917	-0.294685		1.77875	-0.246048		1.77478	-0.227928		1.77353	-0.267029		1.77458	-0.284672
1.78583	-0.311852		1.78542	-0.264168		1.78145	-0.242233		1.7802	-0.27132		1.78125	-0.292301
1.7925	-0.335693		1.79208	-0.283718		1.78812	-0.266075		1.78687	-0.274181		1.78792	-0.298023
1.79917	-0.338554		1.79875	-0.278473		1.79478	-0.274181		1.79353	-0.288963		1.79458	-0.316143
1.80583	-0.328541		1.80542	-0.259876		1.80145	-0.273228		1.8002	-0.304699		1.80125	-0.328064
1.8125	-0.329018		1.81208	-0.254631		1.80812	-0.282764		1.80687	-0.304699		1.80792	-0.313759
1.81917	-0.331402		1.81875	-0.255108		1.81478	-0.296116		1.81353	-0.298977		1.81458	-0.286579
1.82583	-0.314713		1.82542	-0.246048		1.82145	-0.291824		1.8202	-0.306606		1.82125	-0.268459
1.8325	-0.288963		1.83208	-0.239372		1.82812	-0.279427		1.82687	-0.317097		1.82792	-0.26083
1.83917	-0.279903		1.83875	-0.260353		1.83478	-0.279427		1.83353	-0.314236		1.83458	-0.247478
1.84583	-0.281334		1.84542	-0.289917		1.84145	-0.287056		1.8402	-0.311375		1.84125	-0.240803
1.8525	-0.272751		1.85208	-0.298023		1.84812	-0.285149		1.84687	-0.320435		1.84792	-0.257015
1.85917	-0.264645		1.85875	-0.292301		1.85478	-0.279427		1.85353	-0.328541		1.85458	-0.277996
1.86583	-0.277042		1.86542	-0.294209		1.86145	-0.281811		1.8602	-0.314713		1.86125	-0.285149
1.8725	-0.29707		1.87208	-0.293255		1.86812	-0.284672		1.86687	-0.294685		1.86792	-0.277996
1.87917	-0.301838		1.87875	-0.268459		1.87478	-0.276089		1.87353	-0.28944		1.87458	-0.277519
1.88583	-0.298023		1.88542	-0.235081		1.88145	-0.270844		1.8802	-0.286102		1.88125	-0.275135
1.8925	-0.310898		1.89208	-0.220776		1.88812	-0.276566		1.88687	-0.270367		1.88792	-0.255108
1.89917	-0.329971		1.89875	-0.219822		1.89478	-0.277996		1.89353	-0.255585		1.89458	-0.233173
1.90583	-0.331879		1.90542	-0.213623		1.90145	-0.260353		1.9002	-0.26226		1.90125	-0.231266
1.9125	-0.328541		1.91208	-0.209808		1.90812	-0.240803		1.90687	-0.279903		1.90792	-0.24271
1.91917	-0.339985		1.91875	-0.220776		1.91478	-0.23365		1.91353	-0.286102		1.91458	-0.251293
1.92583	-0.355721		1.92542	-0.236034		1.92145	-0.229836		1.9202	-0.286579		1.92125	-0.264645
1.9325	-0.349522		1.93208	-0.235558		1.92812	-0.217915		1.92687	-0.294685		1.92792	-0.295639
1.93917	-0.333786		1.93875	-0.229836		1.93478	-0.213623		1.93353	-0.304222		1.93458	-0.326633
1.94583	-0.329971		1.94542	-0.234604		1.94145	-0.233173		1.9402	-0.2985		1.94125	-0.332832
1.9525	-0.329494		1.95208	-0.240326		1.94812	-0.256062		1.94687	-0.287533		1.94792	-0.326157
1.95917	-0.315666		1.95875	-0.230789		1.95478	-0.265121		1.95353	-0.285625		1.95458	-0.324249
1.96583	-0.306129		1.96542	-0.219822		1.96145	-0.268459		1.9602	-0.28944		1.96125	-0.319004
1.9725	-0.319481		1.97208	-0.226021		1.96812	-0.288963		1.96687	-0.282764		1.96792	-0.301361
1.97917	-0.339508		1.97875	-0.235081		1.97478	-0.313759		1.97353	-0.273228		1.97458	-0.283718
1.98583	-0.340939		1.98542	-0.227451		1.98145	-0.321388		1.9802	-0.278473		1.98125	-0.283718
1.9925	-0.331879		1.99208	-0.216961		1.98812	-0.320911		1.98687	-0.287056		1.98792	-0.290871
1.99917	-0.331402		1.99875	-0.225067		1.99478	-0.325203		1.99353	-0.279903		1.99458	-0.286102
2.00583	-0.325203		2.00542	-0.240326		2.00145	-0.326157		2.0002	-0.267982		2.00125	-0.28038
2.0125	-0.299931		2.01208	-0.244617		2.00812	-0.303268		2.00687	-0.271797		2.00792	-0.284195
2.01917	-0.268936		2.01875	-0.247002		2.01478	-0.272751		2.01353	-0.28038		2.01458	-0.287533
2.02583	-0.257015		2.02542	-0.263214		2.02145	-0.258923		2.0202	-0.268459		2.02125	-0.272274
2.0325	-0.254154		2.03208	-0.278473		2.02812	-0.255585		2.02687	-0.246048		2.02792	-0.248432
2.03917	-0.243187		2.03875	-0.274181		2.03478	-0.245094		2.03353	-0.24128		2.03458	-0.237942
2.04583	-0.239372		2.04542	-0.264168		2.04145	-0.236034		2.0402	-0.245571		2.04125	-0.239372
2.0525	-0.257492		2.05208	-0.265598		2.04812	-0.244141		2.04687	-0.24128		2.04792	-0.242233
2.05917	-0.279903		2.05875	-0.26989		2.05478	-0.255585		2.05353	-0.236988		2.05458	-0.254154
2.06583	-0.279903		2.06542	-0.259399		2.06145	-0.246525		2.0602	-0.251293		2.06125	-0.283241
2.0725	-0.271797		2.07208	-0.243187		2.06812	-0.231743		2.06687	-0.276089		2.06792	-0.310898
2.07917	-0.277519		2.07875	-0.241756		2.07478	-0.231266		2.07353	-0.283718		2.07458	-0.315666
2.08583	-0.286579		2.08542	-0.236511		2.08145	-0.234127		2.0802	-0.279903		2.08125	-0.302315
2.0925	-0.277519		2.09208	-0.213146		2.08812	-0.222683		2.08687	-0.277042		2.08792	-0.292778
2.09917	-0.26083		2.09875	-0.187397		2.09478	-0.205994		2.09353	-0.268936		2.09458	-0.284672
2.10583	-0.26226		2.10542	-0.185013		2.10145	-0.206947		2.1002	-0.246525		2.10125	-0.266075
2.1125	-0.277519		2.11208	-0.201702		2.10812	-0.212193		2.10687	-0.225544		2.10792	-0.246525
2.11917	-0.283718		2.11875	-0.210285		2.11478	-0.202179		2.11353	-0.226498		2.11458	-0.245094
2.12583	-0.279427		2.12542	-0.216484		2.12145	-0.190735		2.1202	-0.238419		2.12125	-0.256538
2.1325	-0.286102		2.13208	-0.23365		2.12812	-0.199795		2.12687	-0.244617		2.12792	-0.259876
2.13917	-0.302315		2.13875	-0.250816		2.13478	-0.221729		2.13353	-0.257015		2.13458	-0.257492
2.14583	-0.309467		2.14542	-0.254154		2.14145	-0.235081		2.1402	-0.282288		2.14125	-0.267506
2.1525	-0.306606		2.15208	-0.25177		2.14812	-0.244141		2.14687	-0.299454		2.14792	-0.281334
2.15917	-0.304222		2.15875	-0.265121		2.15478	-0.262737		2.15353	-0.291348		2.15458	-0.279903
2.16583	-0.301838		2.16542	-0.279427		2.16145	-0.27895		2.1602	-0.274658		2.16125	-0.271797
2.1725	-0.283718		2.17208	-0.275612		2.16812	-0.274658		2.16687	-0.26989		2.16792	-0.274658
2.17917	-0.261307		2.17875	-0.266075		2.17478	-0.259876		2.17353	-0.268459		2.17458	-0.283241
2.18583	-0.256062		2.18542	-0.270844		2.18145	-0.255108		2.1802	-0.256062		2.18125	-0.276566
2.1925	-0.259876		2.19208	-0.274658		2.18812	-0.253677		2.18687	-0.252724		2.18792	-0.267029
2.19917	-0.257492		2.19875	-0.259876		2.19478	-0.24128		2.19353	-0.271797		2.19458	-0.272274
2.20583	-0.254154		2.20542	-0.246048		2.20145	-0.22459		2.2002	-0.295162		2.20125	-0.284195
2.2125	-0.265121		2.21208	-0.252247		2.20812	-0.218391		2.20687	-0.299931		2.20792	-0.281334
2.21917	-0.27895		2.21875	-0.264645		2.21478	-0.217438		2.21353	-0.298023		2.21458	-0.268936
2.22583	-0.273228		2.22542	-0.257969		2.22145	-0.209808		2.2202	-0.311852		2.22125	-0.267982
2.2325	-0.259399		2.23208	-0.249863		2.22812	-0.211239		2.22687	-0.328541		2.22792	-0.274658
2.23917	-0.26083		2.23875	-0.259399		2.23478	-0.229836		2.23353	-0.321865		2.23458	-0.273705
2.24583	-0.273228		2.24542	-0.27132		2.24145	-0.249386		2.2402	-0.300884		2.24125	-0.266075
2.2525	-0.272751		2.25208	-0.269413		2.24812	-0.25177		2.24687	-0.288486		2.24792	-0.264645
2.25917	-0.262737		2.25875	-0.263214		2.25478	-0.246525		2.25353	-0.280857		2.25458	-0.265598
2.26583	-0.264168		2.26542	-0.268459		2.26145	-0.253201		2.2602	-0.26083		2.26125	-0.254154
2.2725	-0.27132		2.27208	-0.271797		2.26812	-0.253677		2.26687	-0.239849		2.26792	-0.240803
2.27917	-0.27132		2.27875	-0.257969		2.27478	-0.236034		2.27353	-0.24128		2.27458	-0.238419
2.28583	-0.267982		2.28542	-0.247002		2.28145	-0.224113		2.2802	-0.260353		2.28125	-0.242233
2.2925	-0.276566		2.29208	-0.255108		2.28812	-0.239849		2.28687	-0.270844		2.28792	-0.237942
2.29917	-0.28801		2.29875	-0.26989		2.29478	-0.264168		2.29353	-0.275135		2.29458	-0.235081
2.30583	-0.283718		2.30542	-0.272274		2.30145	-0.266552		2.3002	-0.286102		2.30125	-0.251293
2.3125	-0.27895		2.31208	-0.273705		2.30812	-0.260353		2.30687	-0.301361		2.30792	-0.27132
2.31917	-0.287056		2.31875	-0.295162		2.31478	-0.269413		2.31353	-0.304699		2.31458	-0.277996
2.32583	-0.29707		2.32542	-0.319958		2.32145	-0.277996		2.3202	-0.301838		2.32125	-0.281811
2.3325	-0.292301		2.33208	-0.32568		2.32812	-0.267029		2.32687	-0.31662		2.32792	-0.298023
2.33917	-0.283718		2.33875	-0.323772		2.33478	-0.248432		2.33353	-0.337601		2.33458	-0.311852
2.34583	-0.297546		2.34542	-0.333309		2.34145	-0.247478		2.3402	-0.340939		2.34125	-0.306129
2.3525	-0.31662		2.35208	-0.341892		2.34812	-0.252724		2.34687	-0.329494		2.34792	-0.296116
2.35917	-0.317097		2.35875	-0.324249		2.35478	-0.245571		2.35353	-0.331402		2.35458	-0.302792
2.36583	-0.306129		2.36542	-0.297546		2.36145	-0.235558		2.3602	-0.346661		2.36125	-0.309467
2.3725	-0.309944		2.37208	-0.292301		2.36812	-0.24271		2.36687	-0.349998		2.36792	-0.2985
2.37917	-0.328064		2.37875	-0.297546		2.37478	-0.26083		2.37353	-0.345707		2.37458	-0.287056
2.38583	-0.342846		2.38542	-0.294685		2.38145	-0.27132		2.3802	-0.359535		2.38125	-0.29707
2.3925	-0.380039		2.39208	-0.310898		2.38812	-0.287533		2.38687	-0.39196		2.38792	-0.321865
2.39917	-0.492573		2.39875	-0.397682		2.39478	-0.339031		2.39353	-0.433922		2.39458	-0.362396
2.40583	-0.725269		2.40542	-0.586987		2.40145	-0.449181		2.4002	-0.525475		2.40125	-0.467777
2.4125	-1.11961		2.41208	-0.91362		2.40812	-0.654221		2.40687	-0.744343		2.40792	-0.710964
2.41917	-1.76573		2.41875	-1.46723		2.41478	-1.03903		2.41353	-1.15871		2.41458	-1.14918
2.42583	-2.77138		2.42542	-2.35558		2.42145	-1.71089		2.4202	-1.83344		2.42125	-1.84727
2.4325	-4.20427		2.43208	-3.64447		2.42812	-2.74706		2.42687	-2.86913		2.42792	-2.90203
2.43917	-6.0935		2.43875	-5.37205		2.43478	-4.19855		2.43353	-4.36163		2.43458	-4.40311
2.44583	-8.47292		2.44542	-7.5798		2.44145	-6.11734		2.4402	-6.34766		2.44125	-6.39248
2.4525	-11.3573		2.45208	-10.2906		2.44812	-8.53777		2.44687	-8.8172		2.44792	-8.86631
2.45917	-14.6952		2.45875	-13.4654		2.45478	-11.4403		2.45353	-11.7607		2.45458	-11.8175
2.46583	-18.404		2.46542	-17.0321		2.46145	-14.7634		2.4602	-15.1525		2.46125	-15.2149
2.4725	-22.4257		2.47208	-20.9422		2.46812	-18.4646		2.46687	-18.9233		2.46792	-18.9905
2.47917	-26.7243		2.47875	-25.1541		2.47478	-22.5058		2.47353	-22.9902		2.47458	-23.0646
2.48583	-31.2328		2.48542	-29.603		2.48145	-26.823		2.4802	-27.307		2.48125	-27.3876
2.4925	-35.881		2.49208	-34.2197		2.48812	-31.3416		2.48687	-31.8451		2.48792	-31.9262
2.49917	-40.6442		2.49875	-38.9714		2.49478	-36.0141		2.49353	-36.551		2.49458	-36.6321
2.50583	-45.5203		2.50542	-43.8418		2.50145	-40.8254		2.5002	-41.3704		2.50125	-41.4529
2.5125	-50.4789		2.51208	-48.7957		2.50812	-45.7344		2.50687	-46.279		2.50792	-46.371
2.51917	-55.479		2.51875	-53.7996		2.51478	-50.7007		2.51353	-51.2753		2.51458	-51.3773
2.52583	-60.5254		2.52542	-58.8508		2.52145	-55.7179		2.5202	-56.334		2.52125	-56.4437
2.5325	-65.6362		2.53208	-63.9591		2.52812	-60.7948		2.52687	-61.4271		2.52792	-61.5392
2.53917	-70.8013		2.53875	-69.1099		2.53478	-65.9204		2.53353	-66.5598		2.53458	-66.6661
2.54583	-75.9916		2.54542	-74.2874		2.54145	-71.0697		2.5402	-71.7492		2.54125	-71.8465
2.5525	-81.2111		2.55208	-79.504		2.54812	-76.2515		2.54687	-76.9844		2.54792	-77.0688
2.55917	-86.4754		2.55875	-84.7721		2.55478	-81.4862		2.55353	-82.2434		2.55458	-82.3207
2.56583	-91.7783		2.56542	-90.0793		2.56145	-86.7624		2.5602	-87.5292		2.56125	-87.6112
2.5725	-97.1084		2.57208	-95.4094		2.56812	-92.0649		2.56687	-92.8607		2.56792	-92.9608
2.57917	-102.475		2.57875	-100.783		2.57478	-97.4069		2.57353	-98.2304		2.57458	-98.3644
2.58583	-107.903		2.58542	-106.225		2.58145	-102.812		2.5802	-103.63		2.58125	-103.804
2.5925	-113.4		2.59208	-111.732		2.58812	-108.282		2.58687	-109.084		2.58792	-109.296
2.59917	-118.967		2.59875	-117.301		2.59478	-113.813		2.59353	-114.63		2.59458	-114.873
2.60583	-124.624		2.60542	-122.964		2.60145	-119.438		2.6002	-120.286		2.60125	-120.553
2.6125	-130.387		2.61208	-128.754		2.60812	-125.188		2.60687	-126.056		2.60792	-126.348
2.61917	-136.228		2.61875	-134.66		2.61478	-131.07		2.61353	-131.972		2.61458	-132.295
2.62583	-142.1		2.62542	-140.659		2.62145	-137.079		2.6202	-138.079		2.62125	-138.447
2.6325	-147.984		2.63208	-146.756		2.62812	-143.231		2.62687	-144.396		2.62792	-144.843
2.63917	-153.925		2.63875	-152.985		2.63478	-149.554		2.63353	-150.928		2.63458	-151.508
2.64583	-160.002		2.64542	-159.387		2.64145	-156.074		2.6402	-157.704		2.64125	-158.479
2.6525	-166.295		2.65208	-165.996		2.64812	-162.813		2.64687	-164.755		2.64792	-165.754
2.65917	-172.839		2.65875	-172.814		2.65478	-169.777		2.65353	-172.025		2.65458	-173.238
2.66583	-179.548		2.66542	-179.736		2.66145	-176.883		2.6602	-179.346		2.66125	-180.717
2.6725	-186.168		2.67208	-186.504		2.66812	-183.914		2.66687	-186.456		2.66792	-187.898
2.67917	-192.332		2.67875	-192.756		2.67478	-190.54		2.67353	-193.023		2.67458	-194.424
2.68583	-197.77		2.68542	-198.193		2.68145	-196.419		2.6802	-198.702		2.68125	-199.953
2.6925	-202.534		2.69208	-202.787		2.68812	-201.354		2.68687	-203.317		2.68792	-204.36
2.69917	-207.128		2.69875	-206.945		2.69478	-205.484		2.69353	-207.109		2.69458	-207.953
2.70583	-212.389		2.70542	-211.468		2.70145	-209.414		2.7002	-210.786		2.70125	-211.492
2.7125	-219.217		2.71208	-217.316		2.70812	-214.077		2.70687	-215.312		2.70792	-215.966
2.71917	-228.271		2.71875	-225.27		2.71478	-220.412		2.71353	-221.603		2.71458	-222.28
2.72583	-239.751		2.72542	-235.698		2.72145	-229.058		2.7202	-230.282		2.72125	-231.029
2.7325	-253.291		2.73208	-248.424		2.72812	-240.19		2.72687	-241.502		2.72792	-242.329
2.73917	-268.002		2.73875	-262.726		2.73478	-253.446		2.73353	-254.826		2.73458	-255.715
2.74583	-282.712		2.74542	-277.487		2.74145	-267.942		2.7402	-269.3		2.74125	-270.208
2.7525	-296.28		2.75208	-291.511		2.74812	-282.487		2.74687	-283.731		2.74792	-284.614
2.75917	-307.762		2.75875	-303.795		2.75478	-295.936		2.75353	-297.013		2.75458	-297.84
2.76583	-316.043		2.76542	-313.394		2.76145	-307.374		2.7602	-308.235		2.76125	-308.977
2.7725	-318.857		2.77208	-318.615		2.76812	-315.741		2.76687	-316.287		2.76792	-316.875
2.77917	-312.021		2.77875	-316.047		2.77478	-318.873		2.77353	-318.934		2.77458	-319.209
2.78583	-290.145		2.78542	-300.607		2.78145	-312.732		2.7802	-312.096		2.78125	-311.749
2.7925	-249.078		2.79208	-267.434		2.78812	-292.039		2.78687	-290.531		2.78792	-289.121
2.79917	-188.158		2.79875	-214.374		2.79478	-252.551		2.79353	-250.145		2.79458	-247.215
2.80583	-110.888		2.80542	-143.307		2.80145	-193.333		2.8002	-190.218		2.80125	-185.455
2.8125	-24.0507		2.81208	-59.8288		2.80812	-117.532		2.80687	-114.085		2.80792	-107.44
2.81917	63.5262		2.81875	27.9388		2.81478	-31.6739		2.81353	-28.3284		2.81458	-20.0901
2.82583	142.377		2.82542	110.659		2.82145	55.6626		2.8202	58.5074		2.82125	67.7047
2.8325	204.801		2.83208	179.754		2.82812	135.174		2.82687	137.199		2.82792	146.524
2.83917	247.18		2.83875	229.875		2.83478	199.043		2.83353	200.084		2.83458	208.765
2.84583	270.62		2.84542	260.307		2.84145	243.227		2.8402	243.343		2.84125	250.872
2.8525	279.038		2.85208	274.137		2.84812	268.346		2.84687	267.815		2.84792	273.964
2.85917	276.607		2.85875	275.614		2.85478	278.123		2.85353	277.215		2.85458	282.018
2.86583	266.899		2.86542	268.505		2.86145	276.645		2.8602	275.51		2.86125	279.22
2.8725	253.15		2.87208	256.115		2.86812	267.413		2.86687	266.174		2.86792	269.138
2.87917	238.269		2.87875	241.539		2.87478	253.675		2.87353	252.494		2.87458	254.984
2.88583	224.258		2.88542	227.257		2.88145	238.565		2.8802	237.552		2.88125	239.697
2.8925	212.101		2.89208	214.6		2.88812	224.316		2.88687	223.449		2.88792	225.315
2.89917	202.264		2.89875	204.129		2.89478	211.95		2.89353	211.196		2.89458	212.838
2.90583	194.965		2.90542	196.105		2.90145	201.91		2.9002	201.297		2.90125	202.749
2.9125	190.108		2.91208	190.564		2.90812	194.458		2.90687	193.99		2.90792	195.249
2.91917	187.2		2.91875	187.149		2.91478	189.534		2.91353	189.14		2.91458	190.206
2.92583	185.562		2.92542	185.193		2.92145	186.589		2.9202	186.226		2.92125	187.123
2.9325	184.596		2.93208	184.053		2.92812	184.896		2.92687	184.593		2.92792	185.368
2.93917	183.97		2.93875	183.344		2.93478	183.893		2.93353	183.661		2.93458	184.36
2.94583	183.537		2.94542	182.898		2.94145	183.279		2.9402	183.047		2.94125	183.709
2.9525	183.21		2.95208	182.608		2.94812	182.871		2.94687	182.597		2.94792	183.25
2.95917	182.926		2.95875	182.379		2.95478	182.553		2.95353	182.267		2.95458	182.927
2.96583	182.679		2.96542	182.187		2.96145	182.292		2.9602	182.013		2.96125	182.688
2.9725	182.488		2.97208	182.042		2.96812	182.096		2.96687	181.787		2.96792	182.466
2.97917	182.323		2.97875	181.911		2.97478	181.947		2.97353	181.583		2.97458	182.251
2.98583	182.138		2.98542	181.741		2.98145	181.786		2.9802	181.416		2.98125	182.056
2.9925	181.94		2.99208	181.53		2.98812	181.599		2.98687	181.262		2.98792	181.868
2.99917	181.75		2.99875	181.314		2.99478	181.411		2.99353	181.08		2.99458	181.66
3.00583	181.55		3.00542	181.08		3.00145	181.212		3.0002	180.873		3.00125	181.437
3.0125	181.312		3.01208	180.809		3.00812	180.967		3.00687	180.661		3.00792	181.218
3.01917	181.051		3.01875	180.514		3.01478	180.685		3.01353	180.43		3.01458	180.979
3.02583	180.808		3.02542	180.243		3.02145	180.403		3.0202	180.164		3.02125	180.7
3.0325	180.564		3.03208	179.986		3.02812	180.135		3.02687	179.887		3.02792	180.401
3.03917	180.297		3.03875	179.72		3.03478	179.854		3.03353	179.636		3.03458	180.129
3.04583	180.031		3.04542	179.463		3.04145	179.576		3.0402	179.398		3.04125	179.883
3.0525	179.798		3.05208	179.241		3.04812	179.326		3.04687	179.151		3.04792	179.641
3.05917	179.585		3.05875	179.035		3.05478	179.089		3.05353	178.915		3.05458	179.413
3.06583	179.357		3.06542	178.809		3.06145	178.845		3.0602	178.709		3.06125	179.226
3.0725	179.131		3.07208	178.58		3.06812	178.605		3.06687	178.513		3.06792	179.068
3.07917	178.928		3.07875	178.369		3.07478	178.393		3.07353	178.293		3.07458	178.9
3.08583	178.728		3.08542	178.154		3.08145	178.188		3.0802	178.067		3.08125	178.711
3.0925	178.495		3.09208	177.907		3.08812	177.962		3.08687	177.864		3.08792	178.529
3.09917	178.25		3.09875	177.656		3.09478	177.736		3.09353	177.66		3.09458	178.336
3.10583	178.019		3.10542	177.434		3.10145	177.529		3.1002	177.429		3.10125	178.109
3.1125	177.783		3.11208	177.22		3.10812	177.309		3.10687	177.178		3.10792	177.857
3.11917	177.515		3.11875	176.976		3.11478	177.047		3.11353	176.939		3.11458	177.599
3.12583	177.235		3.12542	176.723		3.12145	176.765		3.1202	176.692		3.12125	177.325
3.1325	176.97		3.13208	176.481		3.12812	176.498		3.12687	176.411		3.12792	177.011
3.13917	176.694		3.13875	176.224		3.13478	176.219		3.13353	176.114		3.13458	176.682
3.14583	176.377		3.14542	175.907		3.14145	175.905		3.1402	175.826		3.14125	176.357
3.1525	176.041		3.15208	175.559		3.14812	175.587		3.14687	175.527		3.14792	176.022
3.15917	175.718		3.15875	175.225		3.15478	175.29		3.15353	175.178		3.15458	175.652
3.16583	175.385		3.16542	174.879		3.16145	174.984		3.1602	174.796		3.16125	175.274
3.1725	175.011		3.17208	174.488		3.16812	174.634		3.16687	174.417		3.16792	174.907
3.17917	174.614		3.17875	174.071		3.17478	174.256		3.17353	174.027		3.17458	174.526
3.18583	174.217		3.18542	173.673		3.18145	173.879		3.1802	173.599		3.18125	174.106
3.1925	173.804		3.19208	173.267		3.18812	173.47		3.18687	173.152		3.18792	173.661
3.19917	173.353		3.19875	172.808		3.19478	173.003		3.19353	172.715		3.19458	173.216
3.20583	172.881		3.20542	172.324		3.20145	172.503		3.2002	172.266		3.20125	172.746
3.2125	172.411		3.21208	171.844		3.20812	172.004		3.20687	171.767		3.20792	172.226
3.21917	171.916		3.21875	171.346		3.21478	171.487		3.21353	171.229		3.21458	171.682
3.22583	171.362		3.22542	170.788		3.22145	170.919		3.2202	170.677		3.22125	171.148
3.2325	170.763		3.23208	170.188		3.22812	170.323		3.22687	170.099		3.22792	170.609
3.23917	170.147		3.23875	169.58		3.23478	169.721		3.23353	169.473		3.23458	170.023
3.24583	169.489		3.24542	168.937		3.24145	169.096		3.2402	168.816		3.24125	169.395
3.2525	168.759		3.25208	168.23		3.24812	168.415		3.24687	168.155		3.24792	168.754
3.25917	167.98		3.25875	167.476		3.25478	167.689		3.25353	167.463		3.25458	168.087
3.26583	167.192		3.26542	166.698		3.26145	166.944		3.2602	166.705		3.26125	167.35
3.2725	166.369		3.27208	165.874		3.26812	166.155		3.26687	165.893		3.26792	166.547
3.27917	165.468		3.27875	164.97		3.27478	165.285		3.27353	165.054		3.27458	165.712
3.28583	164.501		3.28542	164.001		3.28145	164.344		3.2802	164.165		3.28125	164.838
3.2925	163.496		3.29208	163.005		3.28812	163.361		3.28687	163.183		3.28792	163.885
3.29917	162.436		3.29875	161.962		3.29478	162.329		3.29353	162.129		3.29458	162.854
3.30583	161.275		3.30542	160.835		3.30145	161.218		3.3002	161.036		3.30125	161.771
3.3125	160.025		3.31208	159.622		3.30812	160.032		3.30687	159.874		3.30792	160.625
3.31917	158.707		3.31875	158.35		3.31478	158.793		3.31353	158.603		3.31458	159.379
3.32583	157.3		3.32542	156.997		3.32145	157.488		3.3202	157.238		3.32125	158.036
3.3325	155.776		3.33208	155.531		3.32812	156.081		3.32687	155.815		3.32792	156.624
3.33917	154.148		3.33875	153.964		3.33478	154.567		3.33353	154.315		3.33458	155.132
3.34583	152.445		3.34542	152.322		3.34145	152.966		3.3402	152.699		3.34125	153.529
3.3525	150.655		3.35208	150.59		3.34812	151.273		3.34687	150.982		3.34792	151.82
3.35917	148.757		3.35875	148.741		3.35478	149.475		3.35353	149.194		3.35458	150.023
3.36583	146.784		3.36542	146.8		3.36145	147.586		3.3602	147.325		3.36125	148.135
3.3725	144.779		3.37208	144.814		3.36812	145.644		3.36687	145.358		3.36792	146.153
3.37917	142.758		3.37875	142.797		3.37478	143.661		3.37353	143.338		3.37458	144.116
3.38583	140.717		3.38542	140.745		3.38145	141.647		3.3802	141.315		3.38125	142.081
3.3925	138.645		3.39208	138.674		3.38812	139.627		3.38687	139.292		3.38792	140.058
3.39917	136.43		3.39875	136.517		3.39478	137.587		3.39353	137.214		3.39458	138.009
3.40583	133.743		3.40542	134		3.40145	135.365		3.4002	134.955		3.40125	135.813
3.4125	130.068		3.41208	130.65		3.40812	132.623		3.40687	132.236		3.40792	133.177
3.41917	124.851		3.41875	125.946		3.41478	128.907		3.41353	128.58		3.41458	129.62
3.42583	117.622		3.42542	119.4		3.42145	123.698		3.4202	123.443		3.42125	124.585
3.4325	108.074		3.43208	110.643		3.42812	116.528		3.42687	116.369		3.42792	117.619
3.43917	96.1719		3.43875	99.5522		3.43478	107.106		3.43353	107.095		3.43458	108.438
3.44583	82.2577		3.44542	86.3581		3.44145	95.4452		3.4402	95.5873		3.44125	96.9863
3.4525	66.9961		3.45208	71.6271		3.44812	81.8863		3.44687	82.1261		3.44792	83.5385
3.45917	51.1928		3.45875	56.1104		3.45478	67.0209		3.45353	67.3184		3.45458	68.7075
3.46583	35.6598		3.46542	40.6222		3.46145	51.6129		3.4602	51.97		3.46125	53.2928
3.4725	21.1182		3.47208	25.9228		3.46812	36.4714		3.46687	36.881		3.46792	38.0797
3.47917	8.11243		3.47875	12.6095		3.47478	22.3041		3.47353	22.7265		3.47458	23.7527
3.48583	-3.04699		3.48542	1.05095		3.48145	9.6097		3.4802	10.0384		3.48125	10.8738
3.4925	-12.2371		3.49208	-8.58307		3.48812	-1.30987		3.48687	-0.840187		3.48792	-0.193596
3.49917	-19.4545		3.49875	-16.2516		3.49478	-10.2954		3.49353	-9.77135		3.49458	-9.30882
3.50583	-24.7908		3.50542	-22.0246		3.50145	-17.3278		3.5002	-16.7856		3.50125	-16.4909
3.5125	-28.4176		3.51208	-26.0644		3.50812	-22.5286		3.50687	-21.9922		3.50792	-21.8344
3.51917	-30.5243		3.51875	-28.5659		3.51478	-26.0806		3.51353	-25.5303		3.51458	-25.4784
3.52583	-31.2643		3.52542	-29.6836		3.52145	-28.1425		3.5202	-27.5812		3.52125	-27.6127
3.5325	-30.7608		3.53208	-29.5348		3.52812	-28.8515		3.52687	-28.3179		3.52792	-28.4095
3.53917	-29.1433		3.53875	-28.2602		3.53478	-28.3465		3.53353	-27.8673		3.53458	-27.9913
3.54583	-26.5288		3.54542	-25.9848		3.54145	-26.7615		3.5402	-26.3209		3.54125	-26.4583
3.5525	-23.0002		3.55208	-22.7861		3.54812	-24.1876		3.54687	-23.7837		3.54792	-23.9244
3.55917	-18.6234		3.55875	-18.7149		3.55478	-20.6909		3.55353	-20.3567		3.55458	-20.4983
3.56583	-13.4811		3.56542	-13.8545		3.56145	-16.3565		3.5602	-16.099		3.56125	-16.2392
3.5725	-7.66039		3.57208	-8.29792		3.56812	-11.2638		3.56687	-11.0593		3.56792	-11.2023
3.57917	-1.20974		3.57875	-2.0895		3.57478	-5.47075		3.57353	-5.31626		3.57458	-5.46741
3.58583	5.83458		3.58542	4.73738		3.58145	0.976562		3.5802	1.04666		3.58125	0.887871
3.5925	13.4149		3.59208	12.1121		3.58812	8.008		3.58687	7.9875		3.58792	7.82633
3.59917	21.4658		3.59875	19.9561		3.59478	15.5501		3.59353	15.4791		3.59458	15.3227
3.60583	29.9497		3.60542	28.2393		3.60145	23.5729		3.6002	23.4628		3.60125	23.315
3.6125	38.8427		3.61208	36.9477		3.60812	32.0506		3.60687	31.8785		3.60792	31.7392
3.61917	48.0967		3.61875	46.0339		3.61478	40.9293		3.61353	40.7062		3.61458	40.5736
3.62583	57.6539		3.62542	55.4385		3.62145	50.1518		3.6202	49.9172		3.62125	49.8052
3.6325	67.4829		3.63208	65.1379		3.62812	59.7038		3.62687	59.454		3.62792	59.381
3.63917	77.569		3.63875	75.1152		3.63478	69.5772		3.63353	69.2501		3.63458	69.2363
3.64583	87.8663		3.64542	85.3224		3.64145	79.7014		3.6402	79.2937		3.64125	79.3452
3.6525	98.2924		3.65208	95.6874		3.64812	90.0006		3.64687	89.5658		3.64792	89.6807
3.65917	108.725		3.65875	106.124		3.65478	100.423		3.65353	99.9751		3.65458	100.152
3.66583	118.921		3.66542	116.443		3.66145	110.87		3.6602	110.375		3.66125	110.611
3.6725	128.406		3.67208	126.234		3.66812	121.05		3.66687	120.537		3.66792	120.842
3.67917	136.492		3.67875	134.872		3.67478	130.452		3.67353	130.044		3.67458	130.432
3.68583	142.449		3.68542	141.641		3.68145	138.43		3.6802	138.212		3.68125	138.715
3.6925	145.648		3.69208	145.856		3.68812	144.272		3.68687	144.269		3.68792	144.911
3.69917	145.618		3.69875	146.965		3.69478	147.323		3.69353	147.574		3.69458	148.371
3.70583	142.148		3.70542	144.66		3.70145	147.105		3.7002	147.704		3.70125	148.636
3.7125	135.38		3.71208	138.978		3.70812	143.459		3.70687	144.433		3.70792	145.462
3.71917	125.827		3.71875	130.301		3.71478	136.547		3.71353	137.829		3.71458	138.905
3.72583	114.181		3.72542	119.244		3.72145	126.828		3.7202	128.343		3.72125	129.414
3.7325	101.148		3.73208	106.509		3.72812	114.968		3.72687	116.673		3.72792	117.692
3.73917	87.3857		3.73875	92.7877		3.73478	101.702		3.73353	103.53		3.73458	104.463
3.74583	73.5011		3.74542	78.7129		3.74145	87.7066		3.7402	89.5448		3.74125	90.3854
3.7525	60.051		3.75208	64.8651		3.74812	73.5688		3.74687	75.3345		3.74792	76.0899
3.75917	47.5373		3.75875	51.796		3.75478	59.8679		3.75353	61.5292		3.75458	62.1991
3.76583	36.4046		3.76542	40.0157		3.76145	47.1816		3.7602	48.6965		3.76125	49.2716
3.7725	26.9728		3.77208	29.9058		3.76812	35.9907		3.76687	37.2891		3.76792	37.7603
3.77917	19.3887		3.77875	21.6599		3.77478	26.5737		3.77353	27.6284		3.77458	28.0027
3.78583	13.6232		3.78542	15.2912		3.78145	19.0387		3.7802	19.8841		3.78125	20.1664
3.7925	9.50813		3.79208	10.6745		3.78812	13.3591		3.78687	14.0233		3.78792	14.2179
3.79917	6.75058		3.79875	7.53689		3.79478	9.35936		3.79353	9.83572		3.79458	9.95493
3.80583	4.96006		3.80542	5.48744		3.80145	6.69241		3.8002	6.99997		3.80125	7.06911
3.8125	3.77798		3.81208	4.14324		3.80812	4.94909		3.80687	5.15127		3.80792	5.20468
3.81917	2.96783		3.81875	3.23868		3.81478	3.80373		3.81353	3.94106		3.81458	3.99542
3.82583	2.39849		3.82542	2.61641		3.82145	3.03745		3.8202	3.1023		3.82125	3.16668
3.8325	1.97983		3.83208	2.1596		3.82812	2.49672		3.82687	2.49434		3.82792	2.56443
3.83917	1.64318		3.83875	1.79148		3.83478	2.07853		3.83353	2.05135		3.83458	2.12431
3.84583	1.37091		3.84542	1.49727		3.84145	1.74809		3.8402	1.71423		3.84125	1.78385
3.8525	1.16014		3.85208	1.27888		3.84812	1.49775		3.84687	1.43623		3.84792	1.49298
3.85917	0.988483		3.85875	1.10865		3.85478	1.30415		3.85353	1.21164		3.85458	1.25074
3.86583	0.836849		3.86542	0.955105		3.86145	1.13201		3.8602	1.05047		3.86125	1.06478
3.8725	0.706673		3.87208	0.822067		3.86812	0.976562		3.86687	0.929356		3.86792	0.920296
3.87917	0.60606		3.87875	0.724316		3.87478	0.850677		3.87353	0.813007		3.87458	0.787258
3.88583	0.520229		3.88542	0.643253		3.88145	0.74482		3.8802	0.710964		3.88125	0.672817
3.8925	0.434875		3.89208	0.558853		3.88812	0.641346		3.88687	0.641346		3.88792	0.598907
3.89917	0.36335		3.89875	0.480175		3.89478	0.544071		3.89353	0.585556		3.89458	0.538349
3.90583	0.315189		3.90542	0.423908		3.90145	0.475883		3.9002	0.516891		3.90125	0.466824
3.9125	0.274658		3.91208	0.374794		3.90812	0.428677		3.90687	0.444889		3.90792	0.391006
3.91917	0.22459		3.91875	0.316143		3.91478	0.377178		3.91353	0.398159		3.91458	0.33474
3.92583	0.174046		3.92542	0.259399		3.92145	0.31805		3.9202	0.359058		3.92125	0.290871
3.9325	0.145912		3.93208	0.222206		3.92812	0.261784		3.92687	0.299931		3.92792	0.232697
3.93917	0.130653		3.93875	0.190735		3.93478	0.209808		3.93353	0.232697		3.93458	0.181198
3.94583	0.105381		3.94542	0.153065		3.94145	0.152588		3.9402	0.184536		3.94125	0.154495
3.9525	0.0762939		3.95208	0.118256		3.94812	0.10252		3.94687	0.153065		3.94792	0.143528
3.95917	0.0605583		3.95875	0.103474		3.95478	0.0801086		3.95353	0.12064		3.95458	0.124454
3.96583	0.0491142		3.96542	0.0901222		3.96145	0.0777245		3.9602	0.0915527		3.96125	0.101566
3.9725	0.0219345		3.97208	0.0581741		3.96812	0.0753403		3.96687	0.0824928		3.96792	0.0901222
3.97917	-0.0123978		3.97875	0.026226		3.97478	0.0724792		3.97353	0.0810623		3.97458	0.0743866
3.98583	-0.0276566		3.98542	0.0114441		3.98145	0.0734329		3.9802	0.061512		3.98125	0.043869
3.9925	-0.0295639		3.99208	0.00858307		3.98812	0.0667572		3.98687	0.0329018		3.98792	0.0138283
3.99917	-0.043869		3.99875	-0.00572205		3.99478	0.0371933		3.99353	0.0123978		3.99458	0.00143051
4.00583	-0.0619888		4.00542	-0.0252724		4.00145	-0.00143051		4.0002	-0.00524521		4.00125	-0.00810623
4.0125	-0.0748634		4.01208	-0.0357628		4.00812	-0.0257492		4.00687	-0.0329018		4.00792	-0.0314713
4.01917	-0.0896454		4.01875	-0.0486374		4.01478	-0.0443459		4.01353	-0.0591278		4.01458	-0.0543594
4.02583	-0.123024		4.02542	-0.0767708		4.02145	-0.0724792		4.0202	-0.0610352		4.02125	-0.0653267
4.0325	-0.15974		4.03208	-0.108719		4.02812	-0.0977516		4.02687	-0.0486374		4.02792	-0.082016
4.03917	-0.173569		4.03875	-0.122547		4.03478	-0.100613		4.03353	-0.0505447		4.03458	-0.115395
4.04583	-0.173569		4.04542	-0.124454		4.04145	-0.0967979		4.0402	-0.0553131		4.04125	-0.144958
4.0525	-0.17786		4.05208	-0.132561		4.04812	-0.110149		4.04687	-0.0481606		4.04792	-0.143528
4.05917	-0.184536		4.05875	-0.143051		4.05478	-0.137806		4.05353	-0.0414848		4.05458	-0.1297
4.06583	-0.184536		4.06542	-0.144005		4.06145	-0.152111		4.0602	-0.0567436		4.06125	-0.126362
4.0725	-0.184536		4.07208	-0.150681		4.06812	-0.161171		4.06687	-0.0858307		4.06792	-0.1297
4.07917	-0.20504		4.07875	-0.17786		4.07478	-0.186443		4.07353	-0.102043		4.07458	-0.123501
4.08583	-0.236034		4.08542	-0.205994		4.08145	-0.21553		4.0802	-0.117779		4.08125	-0.117779
4.0925	-0.252724		4.09208	-0.208855		4.08812	-0.230312		4.08687	-0.143051		4.08792	-0.135422
4.09917	-0.259876		4.09875	-0.196934		4.09478	-0.230312		4.09353	-0.15974		4.09458	-0.163078
4.10583	-0.273228		4.10542	-0.198841		4.10145	-0.239372		4.1002	-0.146389		4.10125	-0.180244
4.1125	-0.290394		4.11208	-0.207424		4.10812	-0.247002		4.10687	-0.126362		4.10792	-0.185966
4.11917	-0.28944		4.11875	-0.204086		4.11478	-0.240803		4.11353	-0.127316		4.11458	-0.202179
4.12583	-0.279903		4.12542	-0.197411		4.12145	-0.23365		4.1202	-0.134468		4.12125	-0.220776
4.1325	-0.279427		4.13208	-0.210285		4.12812	-0.235081		4.12687	-0.126839		4.12792	-0.22459
4.13917	-0.281334		4.13875	-0.23365		4.13478	-0.238419		4.13353	-0.12207		4.13458	-0.227451
4.14583	-0.271797		4.14542	-0.237942		4.14145	-0.227928		4.1402	-0.148296		4.14125	-0.247478
4.1525	-0.261784		4.15208	-0.231743		4.14812	-0.219822		4.14687	-0.182152		4.14792	-0.269413
4.15917	-0.270844		4.15875	-0.239372		4.15478	-0.222206		4.15353	-0.192642		4.15458	-0.269413
4.16583	-0.285149		4.16542	-0.252724		4.16145	-0.216484		4.1602	-0.191212		4.16125	-0.259876
4.1725	-0.288486		4.17208	-0.252724		4.16812	-0.193596		4.16687	-0.201225		4.16792	-0.266075
4.17917	-0.287533		4.17875	-0.247002		4.17478	-0.174046		4.17353	-0.215054		4.17458	-0.276566
4.18583	-0.2985		4.18542	-0.261307		4.18145	-0.183582		4.1802	-0.211716		4.18125	-0.275612
4.1925	-0.306606		4.19208	-0.279427		4.18812	-0.203609		4.18687	-0.204086		4.18792	-0.277042
4.19917	-0.297546		4.19875	-0.274658		4.19478	-0.215054		4.19353	-0.211239		4.19458	-0.297546
4.20583	-0.285149		4.20542	-0.262737		4.20145	-0.224113		4.2002	-0.219822		4.20125	-0.320435
4.2125	-0.282764		4.21208	-0.264645		4.20812	-0.245094		4.20687	-0.215054		4.20792	-0.319004
4.21917	-0.277996		4.21875	-0.267506		4.21478	-0.262737		4.21353	-0.207901		4.21458	-0.301361
4.22583	-0.255585		4.22542	-0.246048		4.22145	-0.255108		4.2202	-0.216484		4.22125	-0.284672
4.2325	-0.234604		4.23208	-0.220299		4.22812	-0.23365		4.22687	-0.22459		4.22792	-0.267506
4.23917	-0.235558		4.23875	-0.219822		4.23478	-0.224113		4.23353	-0.217915		4.23458	-0.240326
4.24583	-0.244141		4.24542	-0.233173		4.24145	-0.223637		4.2402	-0.209332		4.24125	-0.213623
4.2525	-0.24128		4.25208	-0.237465		4.24812	-0.214577		4.24687	-0.219345		4.24792	-0.208378
4.25917	-0.240803		4.25875	-0.237465		4.25478	-0.201225		4.25353	-0.230312		4.25458	-0.216007
4.26583	-0.259399		4.26542	-0.248432		4.26145	-0.198364		4.2602	-0.225544		4.26125	-0.219345
4.2725	-0.273228		4.27208	-0.254631		4.26812	-0.197411		4.26687	-0.219345		4.26792	-0.217438
4.27917	-0.261784		4.27875	-0.236034		4.27478	-0.180721		4.27353	-0.227451		4.27458	-0.22316
4.28583	-0.24128		4.28542	-0.212193		4.28145	-0.160217		4.2802	-0.240326		4.28125	-0.227928
4.2925	-0.238419		4.29208	-0.202656		4.28812	-0.154018		4.28687	-0.236988		4.28792	-0.216007
4.29917	-0.24128		4.29875	-0.199795		4.29478	-0.152111		4.29353	-0.227451		4.29458	-0.197411
4.30583	-0.227928		4.30542	-0.187874		4.30145	-0.137329		4.3002	-0.221252		4.30125	-0.188351
4.3125	-0.216007		4.31208	-0.181198		4.30812	-0.126839		4.30687	-0.20647		4.30792	-0.184059
4.31917	-0.220776		4.31875	-0.196457		4.31478	-0.137329		4.31353	-0.175476		4.31458	-0.171661
4.32583	-0.229359		4.32542	-0.212193		4.32145	-0.157356		4.3202	-0.147343		4.32125	-0.162601
4.3325	-0.219822		4.33208	-0.205517		4.32812	-0.165462		4.32687	-0.142574		4.32792	-0.170708
4.33917	-0.207424		4.33875	-0.190258		4.33478	-0.173092		4.33353	-0.151634		4.33458	-0.178337
4.34583	-0.2141		4.34542	-0.193119		4.34145	-0.195503		4.3402	-0.154972		4.34125	-0.164986
4.3525	-0.227451		4.35208	-0.202179		4.34812	-0.213623		4.34687	-0.163078		4.34792	-0.146866
4.35917	-0.230312		4.35875	-0.191689		4.35478	-0.20647		4.35353	-0.183582		4.35458	-0.148296
4.36583	-0.236511		4.36542	-0.174046		4.36145	-0.186443		4.3602	-0.200748		4.36125	-0.15974
4.3725	-0.259399		4.37208	-0.179291		4.36812	-0.171185		4.36687	-0.192642		4.36792	-0.160694
4.37917	-0.281811		4.37875	-0.199318		4.37478	-0.152111		4.37353	-0.17643		4.37458	-0.164509
4.38583	-0.283718		4.38542	-0.200748		4.38145	-0.118732		4.3802	-0.176907		4.38125	-0.188351
4.3925	-0.273705		4.39208	-0.188351		4.38812	-0.0944138		4.38687	-0.182152		4.38792	-0.213623
4.39917	-0.270844		4.39875	-0.188828		4.39478	-0.0958443		4.39353	-0.17643		4.39458	-0.211239
4.40583	-0.259876		4.40542	-0.19455		4.40145	-0.107765		4.4002	-0.172615		4.40125	-0.192642
4.4125	-0.23222		4.41208	-0.181675		4.40812	-0.110149		4.40687	-0.190258		4.40792	-0.188351
4.41917	-0.209332		4.41875	-0.156403		4.41478	-0.115395		4.41353	-0.211716		4.41458	-0.187397
4.42583	-0.204086		4.42542	-0.146866		4.42145	-0.135422		4.4202	-0.209332		4.42125	-0.173569
4.4325	-0.202179		4.43208	-0.150681		4.42812	-0.145435		4.42687	-0.199795		4.42792	-0.152588
4.43917	-0.185013		4.43875	-0.150204		4.43478	-0.129223		4.43353	-0.207901		4.43458	-0.14782
4.44583	-0.173569		4.44542	-0.154972		4.44145	-0.105381		4.4402	-0.220299		4.44125	-0.154972
4.4525	-0.184536		4.45208	-0.176907		4.44812	-0.0987053		4.44687	-0.210285		4.44792	-0.154972
4.45917	-0.19598		4.45875	-0.199795		4.45478	-0.0958443		4.45353	-0.188828		4.45458	-0.154495
4.46583	-0.191689		4.46542	-0.203609		4.46145	-0.0805855		4.4602	-0.188828		4.46125	-0.166893
4.4725	-0.185013		4.47208	-0.197887		4.46812	-0.0705719		4.46687	-0.200748		4.46792	-0.185966
4.47917	-0.19598		4.47875	-0.199318		4.47478	-0.0910759		4.47353	-0.194073		4.47458	-0.193119
4.48583	-0.211239		4.48542	-0.19455		4.48145	-0.130177		4.4802	-0.171661		4.48125	-0.191212
4.4925	-0.208378		4.49208	-0.169754		4.48812	-0.154972		4.48687	-0.160217		4.48792	-0.190735
4.49917	-0.201225		4.49875	-0.148296		4.49478	-0.171185		4.49353	-0.162125		4.49458	-0.190735
4.50583	-0.212193		4.50542	-0.155449		4.50145	-0.193596		4.5002	-0.153542		4.50125	-0.184536
4.5125	-0.230312		4.51208	-0.17643		4.50812	-0.209332		4.50687	-0.137329		4.50792	-0.182629
4.51917	-0.230312		4.51875	-0.18549		4.51478	-0.199318		4.51353	-0.135422		4.51458	-0.196934
4.52583	-0.219822		4.52542	-0.189304		4.52145	-0.174999		4.5202	-0.141621		4.52125	-0.209332
4.5325	-0.218391		4.53208	-0.208378		4.52812	-0.16737		4.52687	-0.135899		4.52792	-0.202656
4.53917	-0.221252		4.53875	-0.22459		4.53478	-0.168324		4.53353	-0.125885		4.53458	-0.18549
4.54583	-0.208855		4.54542	-0.213623		4.54145	-0.161171		4.5402	-0.136375		4.54125	-0.178337
4.5525	-0.193119		4.55208	-0.189781		4.54812	-0.154972		4.54687	-0.156879		4.54792	-0.17643
4.55917	-0.196934		4.55875	-0.181675		4.55478	-0.163078		4.55353	-0.166416		4.55458	-0.15831
4.56583	-0.211716		4.56542	-0.189304		4.56145	-0.178337		4.5602	-0.172138		4.56125	-0.139236
4.5725	-0.215054		4.57208	-0.188351		4.56812	-0.179291		4.56687	-0.190258		4.56792	-0.144005
4.57917	-0.209808		4.57875	-0.18692		4.57478	-0.176907		4.57353	-0.208378		4.57458	-0.165939
4.58583	-0.2141		4.58542	-0.203609		4.58145	-0.182152		4.5802	-0.203133		4.58125	-0.176907
4.5925	-0.218868		4.59208	-0.226021		4.58812	-0.187397		4.58687	-0.191212		4.58792	-0.17643
4.59917	-0.20647		4.59875	-0.23222		4.59478	-0.175953		4.59353	-0.195026		4.59458	-0.187874
4.60583	-0.189781		4.60542	-0.22459		4.60145	-0.15974		4.6002	-0.205994		4.60125	-0.208378
4.6125	-0.191689		4.61208	-0.23222		4.60812	-0.157356		4.60687	-0.209808		4.60792	-0.219345
4.61917	-0.207424		4.61875	-0.248432		4.61478	-0.155926		4.61353	-0.213623		4.61458	-0.225544
4.62583	-0.218868		4.62542	-0.254631		4.62145	-0.14925		4.6202	-0.235081		4.62125	-0.252247
4.6325	-0.238419		4.63208	-0.259876		4.62812	-0.155449		4.62687	-0.26226		4.62792	-0.296116
4.63917	-0.28801		4.63875	-0.286579		4.63478	-0.197887		4.63353	-0.281334		4.63458	-0.337124
4.64583	-0.351906		4.64542	-0.329018		4.64145	-0.257015		4.6402	-0.309467		4.64125	-0.3829
4.6525	-0.405788		4.65208	-0.360489		4.64812	-0.300407		4.64687	-0.36335		4.64792	-0.451088
4.65917	-0.455856		4.65875	-0.398159		4.65478	-0.3438		4.65353	-0.432014		4.65458	-0.534534
4.66583	-0.524521		4.66542	-0.468731		4.66145	-0.407696		4.6602	-0.49305		4.66125	-0.60606
4.6725	-0.605106		4.67208	-0.565052		4.66812	-0.481606		4.66687	-0.559807		4.66792	-0.674725
4.67917	-0.679016		4.67875	-0.659466		4.67478	-0.544071		4.67353	-0.655651		4.67458	-0.7658
4.68583	-0.755787		4.68542	-0.763893		4.68145	-0.608444		4.6802	-0.769615		4.68125	-0.873089
4.6925	-0.863075		4.69208	-0.905991		4.68812	-0.703812		4.68687	-0.881195		4.68792	-0.979424
4.69917	-0.995636		4.69875	-1.07527		4.69478	-0.821114		4.69353	-0.997543		4.69458	-1.09243
4.70583	-1.13678		4.70542	-1.24121		4.70145	-0.942707		4.7002	-1.14393		4.70125	-1.23835
4.7125	-1.28937		4.71208	-1.40858		4.70812	-1.07718		4.70687	-1.31273		4.70792	-1.41335
4.71917	-1.47057		4.71875	-1.59454		4.71478	-1.23692		4.71353	-1.48153		4.71458	-1.59264
4.72583	-1.67227		4.72542	-1.79434		4.72145	-1.41859		4.7202	-1.66368		4.72125	-1.77908
4.7325	-1.87111		4.73208	-1.98936		4.72812	-1.60646		4.72687	-1.88065		4.72792	-1.98507
4.73917	-2.0771		4.73875	-2.18487		4.73478	-1.81341		4.73353	-2.12431		4.73458	-2.20346
4.74583	-2.30837		4.74542	-2.40374		4.74145	-2.04945		4.7402	-2.36464		4.74125	-2.41709
4.7525	-2.55919		4.75208	-2.64072		4.74812	-2.29549		4.74687	-2.60258		4.74792	-2.63023
4.75917	-2.80046		4.75875	-2.87533		4.75478	-2.52914		4.75353	-2.85149		4.75458	-2.86198
4.76583	-3.03459		4.76542	-3.10993		4.76145	-2.75135		4.7602	-3.09563		4.76125	-3.10135
4.7725	-3.27826		4.77208	-3.34883		4.76812	-2.97737		4.76687	-3.31354		4.76792	-3.32737
4.77917	-3.51524		4.77875	-3.57914		4.77478	-3.19815		4.77353	-3.51		4.77458	-3.53909
4.78583	-3.71265		4.78542	-3.77321		4.78145	-3.4008		4.7802	-3.70264		4.78125	-3.74174
4.7925	-3.86477		4.79208	-3.9258		4.78812	-3.58725		4.78687	-3.87859		4.78792	-3.91436
4.79917	-3.98445		4.79875	-4.05025		4.79478	-3.76701		4.79353	-4.00686		4.79458	-4.03595
4.80583	-4.05693		4.80542	-4.12703		4.80145	-3.92008		4.8002	-4.08173		4.80125	-4.11224
4.8125	-4.0555		4.81208	-4.14133		4.80812	-4.01831		4.80687	-4.10748		4.80792	-4.15182
4.81917	-3.98016		4.81875	-4.09555		4.81478	-4.05455		4.81353	-4.06647		4.81458	-4.1275
4.82583	-3.84188		4.82542	-4.00066		4.82145	-4.02737		4.8202	-3.93343		4.82125	-4.00639
4.8325	-3.6211		4.83208	-3.83472		4.82812	-3.92199		4.82687	-3.70502		4.82792	-3.80135
4.83917	-3.29113		4.83875	-3.5615		4.83478	-3.71695		4.83353	-3.39556		4.83458	-3.5243
4.84583	-2.8553		4.84542	-3.18766		4.84145	-3.42035		4.8402	-2.9912		4.84125	-3.16048
4.8525	-2.32315		4.85208	-2.72036		4.84812	-3.03316		4.84687	-2.46954		4.84792	-2.6803
4.85917	-1.6675		4.85875	-2.13909		4.85478	-2.5363		4.85353	-1.82962		4.85458	-2.08759
4.86583	-0.85783		4.86542	-1.40572		4.86145	-1.90353		4.8602	-1.07431		4.86125	-1.3938
4.8725	0.0958443		4.87208	-0.531197		4.86812	-1.13916		4.86687	-0.187397		4.86792	-0.56982
4.87917	1.17731		4.87875	0.459671		4.87478	-0.253201		4.87353	0.860214		4.87458	0.41914
4.88583	2.40231		4.88542	1.58262		4.88145	0.772953		4.8802	2.06327		4.88125	1.57166
4.8925	3.79753		4.89208	2.87151		4.88812	1.95646		4.88687	3.41272		4.88792	2.86674
4.89917	5.35631		4.89875	4.3273		4.89478	3.29113		4.89353	4.92477		4.89458	4.31633
4.90583	7.06148		4.90542	5.92375		4.90145	4.76694		4.9002	6.62279		4.90125	5.94044
4.9125	8.93021		4.91208	7.67183		4.90812	6.41298		4.90687	8.49581		4.90792	7.72715
4.91917	10.9806		4.91875	9.59396		4.91478	8.25405		4.91353	10.5233		4.91458	9.65118
4.92583	13.2008		4.92542	11.6906		4.92145	10.2839		4.9202	12.7187		4.92125	11.7278
4.9325	15.5654		4.93208	13.9413		4.92812	12.4803		4.92687	15.1043		4.92792	13.9832
4.93917	18.0807		4.93875	16.3603		4.93478	14.8544		4.93353	17.6616		4.93458	16.4051
4.94583	20.7553		4.94542	18.9672		4.94145	17.415		4.9402	20.3667		4.94125	18.9667
4.9525	23.571		4.95208	21.7447		4.94812	20.1449		4.94687	23.2315		4.94792	21.6775
4.95917	26.5074		4.95875	24.6687		4.95478	23.0169		4.95353	26.279		4.95458	24.56
4.96583	29.5749		4.96542	27.7386		4.96145	26.0348		4.9602	29.4929		4.96125	27.6008
4.9725	32.7897		4.97208	30.9644		4.96812	29.2163		4.96687	32.8331		4.96792	30.7693
4.97917	36.1319		4.97875	34.3237		4.97478	32.5456		4.97353	36.3007		4.97458	34.0719
4.98583	39.5751		4.98542	37.7884		4.98145	35.9993		4.9802	39.9132		4.98125	37.5242
4.9925	43.1309		4.99208	41.3671		4.98812	39.578		4.98687	43.654		4.98792	41.1067
4.99917	46.8159		4.99875	45.0768		4.99478	43.294		4.99353	47.4925		4.99458	44.7831
5.00583	50.6096		5.00542	48.9011		5.00145	47.1277		5.0002	51.434		5.00125	48.5454
5.0125	54.481		5.01208	52.8069		5.00812	51.054		5.00687	55.5029		5.00792	52.4063
5.01917	58.4359		5.01875	56.7927		5.01478	55.0795		5.01353	59.6843		5.01458	56.3521
5.02583	62.4881		5.02542	60.8664		5.02145	59.2141		5.0202	63.9405		5.02125	60.3547
5.0325	66.608		5.03208	65.0053		5.02812	63.4327		5.02687	68.2673		5.02792	64.4202
5.03917	70.7545		5.03875	69.1714		5.03478	67.7042		5.03353	72.6767		5.03458	68.5616
5.04583	74.9216		5.04542	73.3571		5.04145	72.0329		5.0402	77.1408		5.04125	72.763
5.0525	79.1121		5.05208	77.5647		5.04812	76.4222		5.04687	81.6159		5.04792	76.9768
5.05917	83.2882		5.05875	81.7642		5.05478	80.8363		5.05353	86.0982		5.05458	81.181
5.06583	87.4062		5.06542	85.9218		5.06145	85.2304		5.0602	90.5957		5.06125	85.3639
5.0725	91.4664		5.07208	90.0335		5.06812	89.5977		5.06687	95.0823		5.06792	89.4923
5.07917	95.4738		5.07875	94.1033		5.07478	93.9369		5.07353	99.5045		5.07458	93.5235
5.08583	99.3853		5.08542	98.0883		5.08145	98.2037		5.0802	103.836		5.08125	97.4402
5.0925	103.139		5.09208	101.936		5.08812	102.351		5.08687	108.061		5.08792	101.24
5.09917	106.726		5.09875	105.63		5.09478	106.358		5.09353	112.136		5.09458	104.887
5.10583	110.144		5.10542	109.159		5.10145	110.215		5.1002	115.995		5.10125	108.33
5.1125	113.328		5.11208	112.469		5.10812	113.869		5.10687	119.607		5.10792	111.536
5.11917	116.2		5.11875	115.501		5.11478	117.246		5.11353	122.947		5.11458	114.484
5.12583	118.727		5.12542	118.228		5.12145	120.312		5.1202	125.957		5.12125	117.115
5.1325	120.91		5.13208	120.636		5.12812	123.036		5.12687	128.562		5.12792	119.359
5.13917	122.691		5.13875	122.664		5.13478	125.36		5.13353	130.709		5.13458	121.177
5.14583	123.997		5.14542	124.245		5.14145	127.198		5.1402	132.365		5.14125	122.554
5.1525	124.814		5.15208	125.356		5.14812	128.505		5.14687	133.455		5.14792	123.443
5.15917	125.148		5.15875	125.992		5.15478	129.258		5.15353	133.92		5.15458	123.784
5.16583	124.978		5.16542	126.131		5.16145	129.403		5.1602	133.739		5.16125	123.569
5.1725	124.262		5.17208	125.739		5.16812	128.881		5.16687	132.916		5.16792	122.811
5.17917	123.024		5.17875	124.831		5.17478	127.686		5.17353	131.439		5.17458	121.506
5.18583	121.305		5.18542	123.446		5.18145	125.855		5.1802	129.306		5.18125	119.639
5.1925	119.118		5.19208	121.585		5.18812	123.403		5.18687	126.579		5.18792	117.249
5.19917	116.465		5.19875	119.253		5.19478	120.348		5.19353	123.327		5.19458	114.397
5.20583	113.389		5.20542	116.486		5.20145	116.764		5.2002	119.602		5.20125	111.12
5.2125	109.956		5.21208	113.335		5.20812	112.751		5.20687	115.449		5.20792	107.453
5.21917	106.181		5.21875	109.823		5.21478	108.375		5.21353	110.959		5.21458	103.467
5.22583	102.079		5.22542	105.951		5.22145	103.693		5.2202	106.202		5.22125	99.2417
5.2325	97.7163		5.23208	101.777		5.22812	98.7911		5.22687	101.213		5.22792	94.8119
5.23917	93.1854		5.23875	97.3654		5.23478	93.76		5.23353	96.0793		5.23458	90.2052
5.24583	88.7046		5.24542	92.833		5.24145	88.6631		5.2402	91.1427		5.24125	85.536
5.2525	84.497		5.25208	88.5053		5.24812	83.7135		5.24687	86.3733		5.24792	81.1505
5.25917	79.7176		5.25875	84.1126		5.25478	79.1979		5.25353	80.399		5.25458	76.9997
5.26583	72.6848		5.26542	78.1674		5.26145	74.3051		5.2602	71.4927		5.26125	71.7707
5.2725	62.2282		5.27208	69.0808		5.26812	67.328		5.26687	59.0534		5.26792	63.8409
5.27917	48.8591		5.27875	56.5987		5.27478	57.066		5.27353	44.2128		5.27458	52.6452
5.28583	33.9456		5.28542	42.0113		5.28145	44.0269		5.2802	28.1968		5.28125	39.2203
5.2925	18.3764		5.29208	26.4173		5.28812	29.552		5.28687	11.9357		5.28792	24.6773
5.29917	3.52335		5.29875	10.8299		5.29478	14.4486		5.29353	-2.80952		5.29458	9.86385
5.30583	-8.69989		5.30542	-2.92969		5.30145	0.0243187		5.3002	-14.1315		5.30125	-3.57246
5.3125	-17.0021		5.31208	-13.1102		5.30812	-11.8093		5.30687	-21.3151		5.30792	-13.8559
5.31917	-21.8325		5.31875	-19.352		5.31478	-19.7482		5.31353	-25.4688		5.31458	-20.3147
5.32583	-24.6887		5.32542	-22.9516		5.32145	-24.251		5.3202	-28.06		5.32125	-23.9758
5.3325	-26.6185		5.33208	-25.2671		5.32812	-26.814		5.32687	-29.8996		5.32792	-26.1965
5.33917	-28.07		5.33875	-26.9589		5.33478	-28.4581		5.33353	-31.3306		5.33458	-27.7367
5.34583	-29.1991		5.34542	-28.2683		5.34145	-29.6116		5.3402	-32.4984		5.34125	-28.9068
5.3525	-30.1018		5.35208	-29.3155		5.34812	-30.4627		5.34687	-33.4687		5.34792	-29.8123
5.35917	-30.8433		5.35875	-30.1828		5.35478	-31.1165		5.35353	-34.2669		5.35458	-30.508
5.36583	-31.4326		5.36542	-30.9067		5.36145	-31.6153		5.3602	-34.9154		5.36125	-31.0502
5.3725	-31.8713		5.37208	-31.4803		5.36812	-31.9605		5.36687	-35.4385		5.36792	-31.4789
5.37917	-32.1746		5.37875	-31.9195		5.37478	-32.1741		5.37353	-35.8315		5.37458	-31.7831
5.38583	-32.371		5.38542	-32.2471		5.38145	-32.2876		5.3802	-36.0847		5.38125	-31.9443
5.3925	-32.455		5.39208	-32.4554		5.38812	-32.2952		5.38687	-36.2115		5.38792	-31.9757
5.39917	-32.4144		5.39875	-32.5365		5.39478	-32.1803		5.39353	-36.2391		5.39458	-31.9076
5.40583	-32.2666		5.40542	-32.4979		5.40145	-31.9605		5.4002	-36.1671		5.40125	-31.7326
5.4125	-32.0277		5.41208	-32.3586		5.40812	-31.6648		5.40687	-35.9807		5.40792	-31.4355
5.41917	-31.6882		5.41875	-32.1064		5.41478	-31.2915		5.41353	-35.6908		5.41458	-31.044
5.42583	-31.2324		5.42542	-31.7264		5.42145	-30.8247		5.4202	-35.316		5.42125	-30.5862
5.4325	-30.6764		5.43208	-31.2419		5.42812	-30.2744		5.42687	-34.8525		5.42792	-30.0508
5.43917	-30.0426		5.43875	-30.6787		5.43478	-29.6607		5.43353	-34.2879		5.43458	-29.4075
5.44583	-29.3236		5.44542	-30.0307		5.44145	-28.9745		5.4402	-33.6304		5.44125	-28.6674
5.4525	-28.5101		5.45208	-29.2807		5.44812	-28.1982		5.44687	-32.9022		5.44792	-27.8602
5.45917	-27.6222		5.45875	-28.4438		5.45478	-27.3509		5.45353	-32.1016		5.45458	-26.979
5.46583	-26.6829		5.46542	-27.5464		5.46145	-26.4592		5.4602	-31.2171		5.46125	-26.0067
5.4725	-25.682		5.47208	-26.5875		5.46812	-25.5146		5.46687	-30.2639		5.46792	-24.9562
5.47917	-24.6048		5.47875	-25.5475		5.47478	-24.4946		5.47353	-29.2602		5.47458	-23.8528
5.48583	-23.4661		5.48542	-24.4365		5.48145	-23.406		5.4802	-28.203		5.48125	-22.687
5.4925	-22.2816		5.49208	-23.2706		5.48812	-22.2664		5.48687	-27.072		5.48792	-21.4348
5.49917	-21.0381		5.49875	-22.0413		5.49478	-21.0681		5.49353	-25.8737		5.49458	-20.1049
5.50583	-19.712		5.50542	-20.7319		5.50145	-19.7921		5.5002	-24.6258		5.50125	-18.7173
5.5125	-18.322		5.51208	-19.3458		5.50812	-18.4507		5.50687	-23.314		5.50792	-17.2672
5.51917	-16.8929		5.51875	-17.9024		5.51478	-17.065		5.51353	-21.924		5.51458	-15.7375
5.52583	-15.4138		5.52542	-16.3913		5.52145	-15.6236		5.5202	-20.4644		5.52125	-14.142
5.5325	-13.8597		5.53208	-14.8053		5.52812	-14.1091		5.52687	-18.9552		5.52792	-12.5027
5.53917	-12.2404		5.53875	-13.1598		5.53478	-12.5232		5.53353	-17.3926		5.53458	-10.8104
5.54583	-10.5805		5.54542	-11.467		5.54145	-10.8757		5.5402	-15.7571		5.54125	-9.04322
5.5525	-8.86774		5.55208	-9.7084		5.54812	-9.1548		5.54687	-14.0619		5.54792	-7.20024
5.55917	-7.07245		5.55875	-7.86304		5.55478	-7.34425		5.55353	-12.3153		5.55458	-5.29432
5.56583	-5.2042		5.56542	-5.94997		5.56145	-5.45931		5.5602	-10.4995		5.56125	-3.32069
5.5725	-3.28636		5.57208	-3.9897		5.56812	-3.50904		5.56687	-8.59737		5.56792	-1.25933
5.57917	-1.30844		5.57875	-1.96457		5.57478	-1.47915		5.57353	-6.61707		5.57458	0.887394
5.58583	0.752449		5.58542	0.150681		5.58145	0.647068		5.5802	-4.57859		5.58125	3.10278
5.5925	2.88534		5.59208	2.34699		5.58812	2.85721		5.58687	-2.46191		5.58792	5.39017
5.59917	5.07212		5.59875	4.60768		5.59478	5.1403		5.59353	-0.243664		5.59458	7.76482
5.60583	7.32994		5.60542	6.95276		5.60145	7.51829		5.6002	2.0709		5.60125	10.2229
5.6125	9.68838		5.61208	9.41563		5.60812	10.0093		5.60687	4.4651		5.60792	12.7511
5.61917	12.1384		5.61875	11.9905		5.61478	12.6019		5.61353	6.95705		5.61458	15.3608
5.62583	14.6666		5.62542	14.6599		5.62145	15.2807		5.6202	9.57966		5.62125	18.075
5.6325	17.2911		5.63208	17.4389		5.62812	18.0655		5.62687	12.3301		5.62792	20.8826
5.63917	20.0362		5.63875	20.3528		5.63478	20.9756		5.63353	15.1901		5.63458	23.7679
5.64583	22.8963		5.64542	23.3884		5.64145	23.9978		5.6402	18.1761		5.64125	26.741
5.6525	25.8551		5.65208	26.525		5.64812	27.1168		5.64687	21.3246		5.64792	29.8123
5.65917	28.9292		5.65875	29.7799		5.65478	30.3569		5.65353	24.6334		5.65458	32.9733
5.66583	32.1417		5.66542	33.1788		5.66145	33.7481		5.6602	28.0828		5.66125	36.2024
5.6725	35.4862		5.67208	36.7093		5.66812	37.2748		5.66687	31.6834		5.66792	39.5164
5.67917	38.9452		5.67875	40.3481		5.67478	40.9074		5.67353	35.4609		5.67458	42.9258
5.68583	42.5282		5.68542	44.1151		5.68145	44.651		5.6802	39.4063		5.68125	46.4091
5.6925	46.2499		5.69208	48.0413		5.68812	48.5229		5.68687	43.4971		5.68792	49.9535
5.69917	50.0927		5.69875	52.1054		5.69478	52.5007		5.69353	47.7433		5.69458	53.5665
5.70583	54.0257		5.70542	56.263		5.70145	56.5438		5.7002	52.1665		5.70125	57.2629
5.7125	58.0454		5.71208	60.5068		5.70812	60.6422		5.70687	56.7484		5.70792	61.0118
5.71917	62.1557		5.71875	64.8475		5.71478	64.795		5.71353	61.4471		5.71458	64.7688
5.72583	66.3199		5.72542	69.2525		5.72145	68.9731		5.7202	66.2537		5.72125	68.5301
5.7325	70.4832		5.73208	73.6618		5.72812	73.1249		5.72687	71.1555		5.72792	72.2942
5.73917	74.6183		5.73875	78.0478		5.73478	77.2181		5.73353	76.1051		5.73458	76.0221
5.74583	78.7077		5.74542	82.3951		5.74145	81.2278		5.7402	81.0313		5.74125	79.6666
5.7525	82.705		5.75208	86.6513		5.74812	85.1178		5.74687	85.8946		5.74792	83.2195
5.75917	86.5536		5.75875	90.7488		5.75478	88.851		5.75353	90.6563		5.75458	86.7004
5.76583	90.2429		5.76542	94.667		5.76145	92.4053		5.7602	95.2373		5.76125	90.0927
5.7725	93.7772		5.77208	98.4044		5.76812	95.7699		5.76687	99.5703		5.76792	93.3619
5.77917	97.1193		5.77875	101.912		5.77478	98.9203		5.77353	103.629		5.77458	96.5104
5.78583	100.233		5.78542	105.134		5.78145	101.832		5.7802	107.399		5.78125	99.5378
5.7925	103.117		5.79208	108.051		5.78812	104.506		5.78687	110.827		5.78792	102.405
5.79917	105.788		5.79875	110.665		5.79478	106.94		5.79353	113.873		5.79458	105.064
5.80583	108.207		5.80542	112.922		5.80145	109.109		5.8002	116.544		5.80125	107.495
5.8125	110.312		5.81208	114.758		5.80812	110.974		5.80687	118.852		5.80792	109.694
5.81917	112.095		5.81875	116.16		5.81478	112.524		5.81353	120.763		5.81458	111.603
5.82583	113.555		5.82542	117.141		5.82145	113.759		5.8202	122.241		5.82125	113.176
5.8325	114.664		5.83208	117.673		5.82812	114.645		5.82687	123.295		5.82792	114.4
5.83917	115.375		5.83875	117.711		5.83478	115.15		5.83353	123.942		5.83458	115.278
5.84583	115.693		5.84542	117.271		5.84145	115.286		5.8402	124.155		5.84125	115.782
5.8525	115.652		5.85208	116.397		5.84812	115.079		5.84687	123.91		5.84792	115.883
5.85917	115.253		5.85875	115.108		5.85478	114.532		5.85353	123.244		5.85458	115.611
5.86583	114.487		5.86542	113.428		5.86145	113.634		5.8602	122.214		5.86125	115.006
5.8725	113.384		5.87208	111.424		5.86812	112.429		5.86687	120.851		5.86792	114.093
5.87917	112.008		5.87875	109.181		5.87478	110.974		5.87353	119.174		5.87458	112.879
5.88583	110.387		5.88542	106.74		5.88145	109.299		5.8802	117.242		5.88125	111.414
5.8925	108.545		5.89208	104.138		5.88812	107.423		5.88687	115.117		5.88792	109.763
5.89917	106.536		5.89875	101.447		5.89478	105.401		5.89353	112.825		5.89458	107.955
5.90583	104.43		5.90542	98.7306		5.90145	103.295		5.9002	110.39		5.90125	106.006
5.9125	102.248		5.91208	96.014		5.90812	101.129		5.90687	107.864		5.90792	103.956
5.91917	99.9928		5.91875	93.3108		5.91478	98.9099		5.91353	105.317		5.91458	101.869
5.92583	97.7063		5.92542	90.6734		5.92145	96.6778		5.9202	102.783		5.92125	99.7562
5.9325	95.4475		5.93208	88.151		5.92812	94.4805		5.92687	100.276		5.92792	97.6157
5.93917	93.2317		5.93875	85.7511		5.93478	92.3271		5.93353	97.8322		5.93458	95.48
5.94583	91.054		5.94542	83.4646		5.94145	90.2157		5.9402	95.4804		5.94125	93.3924
5.9525	88.9497		5.95208	81.3117		5.94812	88.1739		5.94687	93.2345		5.94792	91.3682
5.95917	86.9617		5.95875	79.318		5.95478	86.2379		5.95353	91.085		5.95458	89.3927
5.96583	85.0902		5.96542	77.4755		5.96145	84.3964		5.9602	89.057		5.96125	87.491
5.9725	83.3163		5.97208	75.7613		5.96812	82.6297		5.96687	87.1735		5.96792	85.6924
5.97917	81.6545		5.97875	74.1835		5.97478	80.965		5.97353	85.4211		5.97458	83.9858
5.98583	80.1401		5.98542	72.7606		5.98145	79.4249		5.9802	83.7779		5.98125	82.3445
5.9925	78.7702		5.99208	71.4817		5.98812	77.992		5.98687	82.2482		5.98792	80.7738
5.99917	77.5218		5.99875	70.3216		5.99478	76.6363		5.99353	80.853		5.99458	79.2999
6.00583	76.3917		6.00542	69.2878		6.00145	75.3779		6.0002	79.567		6.00125	77.9061
6.0125	75.3837		6.01208	68.3875		6.00812	74.2364		6.00687	78.3606		6.00792	76.5691
6.01917	74.481		6.01875	67.5912		6.01478	73.1783		6.01353	77.2491		6.01458	75.2964
6.02583	73.6523		6.02542	66.8697		6.02145	72.1722		6.0202	76.2515		6.02125	74.1191
6.0325	72.9003		6.03208	66.2274		6.02812	71.2299		6.02687	75.3407		6.02792	73.0243
6.03917	72.2356		6.03875	65.681		6.03478	70.3721		6.03353	74.4681		6.03458	71.9891
6.04583	71.6352		6.04542	65.2013		6.04145	69.5705		6.0402	73.6356		6.04125	71.0201
6.0525	71.0678		6.05208	64.7616		6.04812	68.7938		6.04687	72.8683		6.04792	70.1394
6.05917	70.5414		6.05875	64.3678		6.05478	68.0628		6.05353	72.1502		6.05458	69.3383
6.06583	70.075		6.06542	64.0321		6.06145	67.3966		6.0602	71.4474		6.06125	68.5911
6.0725	69.6483		6.07208	63.7422		6.06812	66.7734		6.06687	70.7698		6.06792	67.9045
6.07917	69.221		6.07875	63.4732		6.07478	66.1621		6.07353	70.1427		6.07458	67.2946
6.08583	68.7981		6.08542	63.2319		6.08145	65.5818		6.0802	69.551		6.08125	66.7491
6.0925	68.397		6.09208	63.0279		6.08812	65.0568		6.08687	68.9578		6.08792	66.2446
6.09917	67.9941		6.09875	62.8471		6.09478	64.568		6.09353	68.3675		6.09458	65.7978
6.10583	67.5592		6.10542	62.6717		6.10145	64.096		6.1002	67.7991		6.10125	65.4221
6.1125	67.0996		6.11208	62.5029		6.10812	63.6516		6.10687	67.2412		6.10792	65.1011
6.11917	66.6361		6.11875	62.3612		6.11478	63.2577		6.11353	66.6704		6.11458	64.8122
6.12583	66.1483		6.12542	62.2306		6.12145	62.8948		6.1202	66.0996		6.12125	64.5752
6.1325	65.6176		6.13208	62.0933		6.12812	62.5372		6.12687	65.5437		6.12792	64.4164
6.13917	65.0663		6.13875	61.9555		6.13478	62.1943		6.13353	64.9891		6.13458	64.3082
6.14583	64.518		6.14542	61.8453		6.14145	61.882		6.1402	64.4231		6.14125	64.2271
6.1525	63.9601		6.15208	61.7509		6.14812	61.5897		6.14687	63.8604		6.14792	64.189
6.15917	63.3731		6.15875	61.6469		6.15478	61.3012		6.15353	63.3225		6.15458	64.2176
6.16583	62.7928		6.16542	61.5468		6.16145	61.0328		6.1602	62.7942		6.16125	64.29
6.1725	62.2487		6.17208	61.4786		6.16812	60.8082		6.16687	62.2687		6.16792	64.3692
6.17917	61.7352		6.17875	61.4333		6.17478	60.6117		6.17353	61.759		6.17458	64.4689
6.18583	61.2221		6.18542	61.3766		6.18145	60.4277		6.1802	61.2702		6.18125	64.6091
6.1925	60.7271		6.19208	61.3232		6.18812	60.2703		6.18687	60.7839		6.18792	64.7707
6.19917	60.2856		6.19875	61.2984		6.19478	60.1554		6.19353	60.2922		6.19458	64.929
6.20583	59.886		6.20542	61.2969		6.20145	60.0677		6.2002	59.8202		6.20125	65.0978
6.2125	59.504		6.21208	61.2988		6.20812	59.9871		6.20687	59.3863		6.20792	65.3052
6.21917	59.154		6.21875	61.3194		6.21478	59.9275		6.21353	58.9809		6.21458	65.527
6.22583	58.8713		6.22542	61.379		6.22145	59.9089		6.2202	58.5952		6.22125	65.7325
6.2325	58.6491		6.23208	61.4591		6.22812	59.9151		6.22687	58.249		6.22792	65.9266
6.23917	58.4555		6.23875	61.5411		6.23478	59.9275		6.23353	57.9548		6.23458	66.1297
6.24583	58.3034		6.24542	61.635		6.24145	59.9561		6.2402	57.6887		6.24125	66.3271
6.2525	58.2194		6.25208	61.7623		6.24812	60.0224		6.24687	57.4317		6.24792	66.5002
6.25917	58.1899		6.25875	61.9125		6.25478	60.1172		6.25353	57.1971		6.25458	66.6633
6.26583	58.1913		6.26542	62.0742		6.26145	60.2288		6.2602	57.0173		6.26125	66.8359
6.2725	58.2352		6.27208	62.2625		6.26812	60.3685		6.26687	56.8852		6.26792	67.0104
6.27917	58.3663		6.27875	62.4971		6.27478	60.5545		6.27353	56.7913		6.27458	67.1697
6.28583	58.5847		6.28542	62.7747		6.28145	60.7748		6.2802	56.767		6.28125	67.3327
6.2925	58.8746		6.29208	63.0841		6.28812	61.0113		6.28687	56.8552		6.28792	67.5235
6.29917	59.2561		6.29875	63.4513		6.29478	61.2898		6.29353	57.065		6.29458	67.75
6.30583	59.7615		6.30542	63.9057		6.30145	61.645		6.3002	57.3769		6.30125	68.0218
6.3125	60.3929		6.31208	64.4569		6.30812	62.0866		6.30687	57.7941		6.30792	68.3651
6.31917	61.1215		6.31875	65.0969		6.31478	62.6025		6.31353	58.3305		6.31458	68.7943
6.32583	61.9326		6.32542	65.8302		6.32145	63.2005		6.3202	58.9509		6.32125	69.2782
6.3325	62.8181		6.33208	66.6585		6.32812	63.8814		6.32687	59.5984		6.32792	69.7784
6.33917	63.7236		6.33875	67.5383		6.33478	64.5962		6.33353	60.2431		6.33458	70.2763
6.34583	64.5814		6.34542	68.4085		6.34145	65.279		6.3402	60.8644		6.34125	70.7431
6.3525	65.3577		6.35208	69.2272		6.34812	65.897		6.34687	61.4238		6.34792	71.1212
6.35917	66.0377		6.35875	69.9735		6.35478	66.4439		6.35353	61.8744		6.35458	71.3587
6.36583	66.597		6.36542	70.601		6.36145	66.8931		6.3602	62.2211		6.36125	71.4536
6.3725	67.0109		6.37208	71.0759		6.36812	67.2112		6.36687	62.4881		6.36792	71.4235
6.37917	67.3003		6.37875	71.4083		6.37478	67.4071		6.37353	62.6736		6.37458	71.26
6.38583	67.5006		6.38542	71.6262		6.38145	67.5101		6.3802	62.777		6.38125	70.9529
6.3925	67.6074		6.39208	71.7287		6.38812	67.5211		6.38687	62.8262		6.38792	70.5385
6.39917	67.6155		6.39875	71.7068		6.39478	67.4305		6.39353	62.8572		6.39458	70.0674
6.40583	67.5569		6.40542	71.5938		6.40145	67.2698		6.4002	62.8686		6.40125	69.5457
6.4125	67.4791		6.41208	71.4231		6.40812	67.0853		6.40687	62.8548		6.40792	68.9697
6.41917	67.3933		6.41875	71.1985		6.41478	66.8879		6.41353	62.8433		6.41458	68.3808
6.42583	67.2932		6.42542	70.9105		6.42145	66.6771		6.4202	62.8662		6.42125	67.8306
6.4325	67.2092		6.43208	70.5991		6.42812	66.4864		6.42687	62.9311		6.42792	67.3342
6.43917	67.1754		6.43875	70.3101		6.43478	66.3495		6.43353	63.0336		6.43458	66.8826
6.44583	67.1887		6.44542	70.0459		6.44145	66.2584		6.4402	63.1928		6.44125	66.5002
6.4525	67.2193		6.45208	69.7908		6.44812	66.1998		6.44687	63.4217		6.44792	66.2212
6.45917	67.2722		6.45875	69.5553		6.45478	66.1955		6.45353	63.6964		6.45458	66.0176
6.46583	67.3628		6.46542	69.3688		6.46145	66.2632		6.4602	63.9906		6.46125	65.8588
6.4725	67.4782		6.47208	69.2129		6.46812	66.3753		6.46687	64.3063		6.46792	65.7425
6.47917	67.5898		6.47875	69.0556		6.47478	66.5016		6.47353	64.6567		6.47458	65.6853
6.48583	67.7013		6.48542	68.903		6.48145	66.6461		6.4802	65.0125		6.48125	65.6624
6.4925	67.8406		6.49208	68.7771		6.48812	66.8168		6.48687	65.3367		6.48792	65.6376
6.49917	67.9955		6.49875	68.6631		6.49478	66.9947		6.49353	65.6366		6.49458	65.6252
6.50583	68.1477		6.50542	68.5315		6.50145	67.1654		6.5002	65.9347		6.50125	65.6481
6.5125	68.3007		6.51208	68.4037		6.50812	67.3409		6.50687	66.2169		6.50792	65.6943
6.51917	68.4743		6.51875	68.3064		6.51478	67.5292		6.51353	66.4544		6.51458	65.7306
6.52583	68.6531		6.52542	68.2244		6.52145	67.7114		6.5202	66.6618		6.52125	65.7697
6.5325	68.8057		6.53208	68.1405		6.52812	67.8711		6.52687	66.8731		6.52792	65.8269
6.53917	68.9425		6.53875	68.0761		6.53478	68.0223		6.53353	67.0762		6.53458	65.8927
6.54583	69.0875		6.54542	68.0542		6.54145	68.1796		6.5402	67.2402		6.54125	65.9328
6.5525	69.2382		6.55208	68.0513		6.54812	68.326		6.54687	67.3714		6.54792	65.9504
6.55917	69.3674		6.55875	68.0456		6.55478	68.4466		6.55353	67.4949		6.55458	65.9623
6.56583	69.4818		6.56542	68.0532		6.56145	68.5582		6.5602	67.6055		6.56125	65.9642
6.5725	69.6082		6.57208	68.0928		6.56812	68.676		6.56687	67.678		6.56792	65.9485
6.57917	69.7427		6.57875	68.14		6.57478	68.7861		6.57353	67.7257		6.57458	65.9223
6.58583	69.8538		6.58542	68.1748		6.58145	68.8596		6.5802	67.7762		6.58125	65.9041
6.5925	69.9368		6.59208	68.2182		6.58812	68.9144		6.58687	67.8244		6.58792	65.8817
6.59917	70.0173		6.59875	68.2836		6.59478	68.974		6.59353	67.8515		6.59458	65.8402
6.60583	70.096		6.60542	68.347		6.60145	69.0331		6.6002	67.8625		6.60125	65.7802
6.6125	70.1447		6.61208	68.3842		6.60812	69.0737		6.60687	67.8859		6.60792	65.7163
6.61917	70.1599		6.61875	68.4195		6.61478	69.0999		6.61353	67.9226		6.61458	65.6395
6.62583	70.1666		6.62542	68.4748		6.62145	69.1323		6.6202	67.9536		6.62125	65.5398
6.6325	70.1618		6.63208	68.5282		6.62812	69.1624		6.62687	67.9865		6.62792	65.4302
6.63917	70.1256		6.63875	68.5534		6.63478	69.1638		6.63353	68.0356		6.63458	65.3329
6.64583	70.0607		6.64542	68.5639		6.64145	69.1457		6.6402	68.0971		6.64125	65.2466
6.6525	69.9906		6.65208	68.5787		6.64812	69.1266		6.64687	68.1496		6.64792	65.1522
6.65917	69.9053		6.65875	68.5802		6.65478	69.1047		6.65353	68.1973		6.65458	65.0616
6.66583	69.7842		6.66542	68.5439		6.66145	69.057		6.6602	68.2611		6.66125	64.9872
6.6725	69.633		6.67208	68.4819		6.66812	68.9902		6.66687	68.3336		6.66792	64.9157
6.67917	69.4737		6.67875	68.418		6.67478	68.9354		6.67353	68.4042		6.67458	64.8274
6.68583	69.2973		6.68542	68.3432		6.68145	68.8825		6.6802	68.4834		6.68125	64.7306
6.6925	69.0866		6.69208	68.244		6.68812	68.8157		6.68687	68.5868		6.68792	64.6496
6.69917	68.8605		6.69875	68.1343		6.69478	68.7327		6.69353	68.707		6.69458	64.5709
6.70583	68.6312		6.70542	68.0351		6.70145	68.6526		6.7002	68.821		6.70125	64.4798
6.7125	68.3947		6.71208	67.9388		6.70812	68.5682		6.70687	68.9344		6.70792	64.3911
6.71917	68.1353		6.71875	67.821		6.71478	68.4576		6.71353	69.0603		6.71458	64.3182
6.72583	67.873		6.72542	67.6904		6.72145	68.3379		6.7202	69.1791		6.72125	64.2476
6.7325	67.6289		6.73208	67.5602		6.72812	68.2268		6.72687	69.2725		6.72792	64.1575
6.73917	67.3804		6.73875	67.4148		6.73478	68.1214		6.73353	69.3579		6.73458	64.0635
6.74583	67.1124		6.74542	67.2402		6.74145	68.007		6.7402	69.4604		6.74125	63.9939
6.7525	66.8426		6.75208	67.0538		6.74812	67.8921		6.74687	69.5629		6.74792	63.9358
6.75917	66.597		6.75875	66.8917		6.75478	67.7943		6.75353	69.6373		6.75458	63.8704
6.76583	66.3624		6.76542	66.7443		6.76145	67.6999		6.7602	69.6988		6.76125	63.8132
6.7725	66.1163		6.77208	66.5936		6.76812	67.5888		6.76687	69.7751		6.76792	63.7879
6.77917	65.8875		6.77875	66.4582		6.77478	67.4748		6.77353	69.8462		6.77458	63.7751
6.78583	65.7053		6.78542	66.3576		6.78145	67.3852		6.7802	69.8762		6.78125	63.7498
6.7925	65.5475		6.79208	66.2737		6.78812	67.3242		6.78687	69.8805		6.78792	63.7274
6.79917	65.3863		6.79875	66.174		6.79478	67.2793		6.79353	69.8905		6.79458	63.7369
6.80583	65.237		6.80542	66.0791		6.80145	67.2498		6.8002	69.8934		6.80125	63.7655
6.8125	65.1288		6.81208	66.0157		6.80812	67.2531		6.80687	69.8547		6.80792	63.7865
6.81917	65.052		6.81875	65.9757		6.81478	67.2774		6.81353	69.7794		6.81458	63.8213
6.82583	64.9877		6.82542	65.9323		6.82145	67.3013		6.8202	69.6998		6.82125	63.8919
6.8325	64.9529		6.83208	65.8965		6.82812	67.3261		6.82687	69.6101		6.82792	63.9844
6.83917	64.9681		6.83875	65.8932		6.83478	67.3709		6.83353	69.4909		6.83458	64.0755
6.84583	65.0148		6.84542	65.9103		6.84145	67.4367		6.8402	69.3588		6.84125	64.1789
6.8525	65.0711		6.85208	65.9294		6.84812	67.5049		6.84687	69.2391		6.84792	64.3158
6.85917	65.1441		6.85875	65.9561		6.85478	67.5836		6.85353	69.1323		6.85458	64.4627
6.86583	65.2537		6.86542	66.0143		6.86145	67.688		6.8602	69.0184		6.86125	64.5933
6.8725	65.3887		6.87208	66.0954		6.86812	67.8034		6.86687	68.9116		6.86792	64.7273
6.87917	65.5284		6.87875	66.1817		6.87478	67.8978		6.87353	68.8276		6.87458	64.8885
6.88583	65.6843		6.88542	66.2813		6.88145	67.977		6.8802	68.747		6.88125	65.063
6.8925	65.8722		6.89208	66.4062		6.88812	68.0628		6.88687	68.6512		6.88792	65.2237
6.89917	66.0777		6.89875	66.5421		6.89478	68.1458		6.89353	68.5501		6.89458	65.3787
6.90583	66.277		6.90542	66.669		6.90145	68.2015		6.9002	68.4667		6.90125	65.5437
6.9125	66.4792		6.91208	66.7982		6.90812	68.2359		6.90687	68.3889		6.90792	65.6996
6.91917	66.7028		6.91875	66.9541		6.91478	68.2755		6.91353	68.2998		6.91458	65.8212
6.92583	66.9293		6.92542	67.1182		6.92145	68.3103		6.9202	68.2154		6.92125	65.918
6.9325	67.1396		6.93208	67.2693		6.92812	68.3165		6.92687	68.1515		6.92792	66.0081
6.93917	67.3499		6.93875	67.4186		6.93478	68.2969		6.93353	68.0952		6.93458	66.0777
6.94583	67.5769		6.94542	67.5907		6.94145	68.2802		6.9402	68.0203		6.94125	66.112
6.9525	67.8048		6.95208	67.7705		6.94812	68.2673		6.94687	67.9336		6.94792	66.1221
6.95917	68.0037		6.95875	67.9264		6.95478	68.2392		6.95353	67.8535		6.95458	66.1345
6.96583	68.1944		6.96542	68.0661		6.96145	68.2011		6.9602	67.7681		6.96125	66.1392
6.9725	68.3937		6.97208	68.2082		6.96812	68.1744		6.96687	67.6622		6.96792	66.1125
6.97917	68.5759		6.97875	68.3322		6.97478	68.1524		6.97353	67.5483		6.97458	66.0677
6.98583	68.7108		6.98542	68.4056		6.98145	68.1143		6.9802	67.4443		6.98125	66.02
6.9925	68.8157		6.99208	68.4376		6.98812	68.0633		6.98687	67.3327		6.98792	65.9556
6.99917	68.9187		6.99875	68.4562		6.99478	68.0213		6.99353	67.1873		6.99458	65.8436
7.00583	68.996		7.00542	68.449		7.00145	67.9817		7.0002	67.0252		7.00125	65.6939
7.0125	69.0203		7.01208	68.3942		7.00812	67.9216		7.00687	66.8707		7.00792	65.5427
7.01917	69.0145		7.01875	68.3064		7.01478	67.8501		7.01353	66.7105		7.01458	65.3844
7.02583	69.0145		7.02542	68.2125		7.02145	67.7886		7.0202	66.514		7.02125	65.2051
7.0325	69.0064		7.03208	68.0943		7.02812	67.7247		7.02687	66.2937		7.02792	65.0163
7.03917	68.9645		7.03875	67.9193		7.03478	67.6355		7.03353	66.0768		7.03458	64.8389
7.04583	68.9058		7.04542	67.7009		7.04145	67.5387		7.0402	65.8574		7.04125	64.6615
7.0525	68.8553		7.05208	67.4658		7.04812	67.4634		7.04687	65.6142		7.04792	64.4674
7.05917	68.7947		7.05875	67.2073		7.05478	67.3985		7.05353	65.3586		7.05458	64.2753
7.06583	68.7022		7.06542	66.9084		7.06145	67.3141		7.0602	65.1221		7.06125	64.106
7.0725	68.5949		7.07208	66.5894		7.06812	67.2255		7.06687	64.8985		7.06792	63.9462
7.07917	68.5019		7.07875	66.2832		7.07478	67.152		7.07353	64.6658		7.07458	63.7808
7.08583	68.4133		7.08542	65.9785		7.08145	67.0705		7.0802	64.4283		7.08125	63.6344
7.0925	68.3069		7.09208	65.6495		7.08812	66.9546		7.08687	64.2071		7.08792	63.519
7.09917	68.1987		7.09875	65.3081		7.09478	66.8259		7.09353	63.9915		7.09458	63.4146
7.10583	68.1024		7.10542	64.9848		7.10145	66.7157		7.1002	63.7584		7.10125	63.3011
7.1125	68.0013		7.11208	64.6753		7.10812	66.6108		7.10687	63.5219		7.10792	63.2019
7.11917	67.8754		7.11875	64.3606		7.11478	66.4845		7.11353	63.3116		7.11458	63.1485
7.12583	67.7433		7.12542	64.0545		7.12145	66.3514		7.1202	63.1242		7.12125	63.118
7.1325	67.6265		7.13208	63.787		7.12812	66.2322		7.12687	62.9458		7.12792	63.0875
7.13917	67.5097		7.13875	63.5462		7.13478	66.112		7.13353	62.7952		7.13458	63.0779
7.14583	67.3714		7.14542	63.3044		7.14145	65.969		7.1402	62.7017		7.14125	63.1223
7.1525	67.2321		7.15208	63.0746		7.14812	65.8178		7.14687	62.6488		7.14792	63.2067
7.15917	67.1096		7.15875	62.8858		7.15478	65.6896		7.15353	62.603		7.15458	63.2958
7.16583	66.9856		7.16542	62.7403		7.16145	65.5704		7.1602	62.571		7.16125	63.396
7.1725	66.8387		7.17208	62.6192		7.16812	65.4435		7.16687	62.5787		7.16792	63.53
7.17917	66.6895		7.17875	62.5348		7.17478	65.3205		7.17353	62.614		7.17458	63.6821
7.18583	66.5612		7.18542	62.5014		7.18145	65.2213		7.1802	62.6574		7.18125	63.8242
7.1925	66.4225		7.19208	62.5038		7.18812	65.1283		7.18687	62.7255		7.18792	63.9687
7.19917	66.2484		7.19875	62.52		7.19478	65.0158		7.19353	62.839		7.19458	64.1413
7.20583	66.061		7.20542	62.5601		7.20145	64.9004		7.2002	62.9826		7.20125	64.3291
7.2125	65.8879		7.21208	62.6407		7.20812	64.8055		7.20687	63.1227		7.20792	64.507
7.21917	65.7167		7.21875	62.7494		7.21478	64.7206		7.21353	63.2691		7.21458	64.6834
7.22583	65.5303		7.22542	62.8676		7.22145	64.6315		7.2202	63.4446		7.22125	64.8775
7.2325	65.3625		7.23208	63.0121		7.22812	64.5566		7.22687	63.6306		7.22792	65.0725
7.23917	65.2423		7.23875	63.2005		7.23478	64.5123		7.23353	63.807		7.23458	65.2452
7.24583	65.1484		7.24542	63.4117		7.24145	64.487		7.2402	63.9839		7.24125	65.4125
7.2525	65.0473		7.25208	63.611		7.24812	64.4593		7.24687	64.1847		7.24792	65.5985
7.25917	64.9486		7.25875	63.8089		7.25478	64.4412		7.25353	64.3907		7.25458	65.793
7.26583	64.8746		7.26542	64.0373		7.26145	64.4412		7.2602	64.5676		7.26125	65.9747
7.2725	64.8179		7.27208	64.2843		7.26812	64.4464		7.26687	64.7459		7.26792	66.1721
7.27917	64.7535		7.27875	64.5208		7.27478	64.4464		7.27353	64.9705		7.27458	66.4353
7.28583	64.6977		7.28542	64.7612		7.28145	64.465		7.2802	65.259		7.28125	66.8015
7.2925	64.6753		7.29208	65.0411		7.28812	64.5428		7.28687	65.6261		7.28792	67.3223
7.29917	64.6749		7.29875	65.362		7.29478	64.6987		7.29353	66.1454		7.29458	68.1124
7.30583	64.662		7.30542	65.7082		7.30145	64.9652		7.3002	66.9193		7.30125	69.3192
7.3125	64.6324		7.31208	66.0973		7.30812	65.4025		7.30687	68.0175		7.30792	71.0335
7.31917	64.6114		7.31875	66.5684		7.31478	66.0801		7.31353	69.4957		7.31458	73.3066
7.32583	64.5871		7.32542	67.1263		7.32145	67.0152		7.3202	71.4178		7.32125	76.1652
7.3325	64.5385		7.33208	67.7609		7.32812	68.1863		7.32687	73.812		7.32792	79.565
7.33917	64.4794		7.33875	68.481		7.33478	69.5662		7.33353	76.6091		7.33458	83.3411
7.34583	64.4436		7.34542	69.2797		7.34145	71.104		7.3402	79.67		7.34125	87.2345
7.3525	64.4226		7.35208	70.1075		7.34812	72.6943		7.34687	82.8233		7.34792	90.9891
7.35917	64.3797		7.35875	70.9033		7.35478	74.2064		7.35353	85.8769		7.35458	94.358
7.36583	64.3215		7.36542	71.641		7.36145	75.541		7.3602	88.6011		7.36125	97.0788
7.3725	64.2691		7.37208	72.2923		7.36812	76.6201		7.36687	90.776		7.36792	98.9413
7.37917	64.2033		7.37875	72.7935		7.37478	77.3616		7.37353	92.2632		7.37458	99.8416
7.38583	64.0936		7.38542	73.0963		7.38145	77.6954		7.3802	92.9856		7.38125	99.7658
7.3925	63.9477		7.39208	73.2007		7.38812	77.6129		7.38687	92.9108		7.38792	98.7344
7.39917	63.7975		7.39875	73.1292		7.39478	77.1518		7.39353	92.0482		7.39458	96.8065
7.40583	63.6239		7.40542	72.876		7.40145	76.3412		7.4002	90.4961		7.40125	94.1472
7.4125	63.4055		7.41208	72.4463		7.40812	75.2349		7.40687	88.4013		7.40792	90.9667
7.41917	63.1661		7.41875	71.8913		7.41478	73.9312		7.41353	85.9098		7.41458	87.4729
7.42583	62.9292		7.42542	71.2676		7.42145	72.557		7.4202	83.1714		7.42125	83.8594
7.4325	62.6855		7.43208	70.5996		7.42812	71.188		7.42687	80.3671		7.42792	80.3394
7.43917	62.4075		7.43875	69.8948		7.43478	69.8762		7.43353	77.6777		7.43458	77.1065
7.44583	62.1185		7.44542	69.1943		7.44145	68.6989		7.4402	75.2149		7.44125	74.2674
7.4525	61.8343		7.45208	68.5406		7.44812	67.7114		7.44687	73.0472		7.44792	71.867
7.45917	61.5382		7.45875	67.9355		7.45478	66.9141		7.45353	71.2276		7.45458	69.921
7.46583	61.2097		7.46542	67.3752		7.46145	66.2723		7.4602	69.7961		7.46125	68.4299
7.4725	60.8592		7.47208	66.8812		7.46812	65.7878		7.46687	68.7156		7.46792	67.3304
7.47917	60.5183		7.47875	66.4763		7.47478	65.4659		7.47353	67.9064		7.47458	66.5331
7.48583	60.1835		7.48542	66.1383		7.48145	65.2657		7.4802	67.3151		7.48125	65.9728
7.4925	59.8488		7.49208	65.8336		7.48812	65.1317		7.48687	66.9036		7.48792	65.6061
7.49917	59.5293		7.49875	65.5713		7.49478	65.0434		7.49353	66.6218		7.49458	65.3739
7.50583	59.2456		7.50542	65.3648		7.50145	65.0001		7.5002	66.4029		7.50125	65.2108
7.5125	58.9967		7.51208	65.2003		7.50812	64.9738		7.50687	66.2265		7.50792	65.0945
7.51917	58.7668		7.51875	65.053		7.51478	64.9362		7.51353	66.0954		7.51458	65.0311
7.52583	58.5642		7.52542	64.9347		7.52145	64.8952		7.5202	65.9938		7.52125	65.0039
7.5325	58.4002		7.53208	64.8685		7.52812	64.8632		7.52687	65.8951		7.52792	64.9972
7.53917	58.2585		7.53875	64.8432		7.53478	64.8227		7.53353	65.8007		7.53458	65.0153
7.54583	58.1288		7.54542	64.8437		7.54145	64.7526		7.5402	65.7277		7.54125	65.073
7.5525	58.0263		7.55208	64.8756		7.54812	64.671		7.54687	65.6633		7.54792	65.1584
7.55917	57.9729		7.55875	64.9571		7.55478	64.6		7.55353	65.5932		7.55458	65.2494
7.56583	57.9553		7.56542	65.0725		7.56145	64.5208		7.5602	65.5289		7.56125	65.3596
7.5725	57.96		7.57208	65.1956		7.56812	64.4155		7.56687	65.4941		7.56792	65.4931
7.57917	58.0072		7.57875	65.3358		7.57478	64.3082		7.57353	65.4798		7.57458	65.6362
7.58583	58.1064		7.58542	65.5088		7.58145	64.2262		7.5802	65.4688		7.58125	65.7701
7.5925	58.2356		7.59208	65.7063		7.58812	64.157		7.58687	65.4736		7.58792	65.9127
7.59917	58.3687		7.59875	65.906		7.59478	64.0707		7.59353	65.5136		7.59458	66.0834
7.60583	58.5198		7.60542	66.1154		7.60145	63.9849		7.6002	65.5684		7.60125	66.2599
7.6125	58.702		7.61208	66.3514		7.60812	63.9167		7.60687	65.6219		7.60792	66.4248
7.61917	58.8908		7.61875	66.5917		7.61478	63.8518		7.61353	65.69		7.61458	66.587
7.62583	59.0677		7.62542	66.8039		7.62145	63.7708		7.6202	65.7864		7.62125	66.7634
7.6325	59.2461		7.63208	66.9904		7.62812	63.6792		7.62687	65.8917		7.62792	66.9346
7.63917	59.4535		7.63875	67.1678		7.63478	63.6063		7.63353	65.9695		7.63458	67.0729
7.64583	59.6681		7.64542	67.3275		7.64145	63.5371		7.6402	66.04		7.64125	67.1835
7.6525	59.8598		7.65208	67.4491		7.64812	63.457		7.64687	66.1235		7.64792	67.2841
7.65917	60.0376		7.65875	67.544		7.65478	63.3812		7.65353	66.2003		7.65458	67.3637
7.66583	60.2207		7.66542	67.6308		7.66145	63.3321		7.6602	66.247		7.66125	67.4043
7.6725	60.3957		7.67208	67.6832		7.66812	63.2939		7.66687	66.2718		7.66792	67.4076
7.67917	60.5378		7.67875	67.6737		7.67478	63.2377		7.67353	66.3037		7.67458	67.3871
7.68583	60.6608		7.68542	67.6146		7.68145	63.1742		7.6802	66.3228		7.68125	67.3375
7.6925	60.7891		7.69208	67.5292		7.68812	63.1285		7.68687	66.3004		7.68792	67.2421
7.69917	60.9145		7.69875	67.4062		7.69478	63.0827		7.69353	66.2532		7.69458	67.1139
7.70583	61.0151		7.70542	67.2297		7.70145	63.014		7.7002	66.2045		7.70125	66.9684
7.7125	61.1029		7.71208	67.0276		7.70812	62.9358		7.70687	66.1421		7.70792	66.7987
7.71917	61.1925		7.71875	66.8297		7.71478	62.8729		7.71353	66.0348		7.71458	66.5879
7.72583	61.2674		7.72542	66.6194		7.72145	62.8085		7.7202	65.8908		7.72125	66.3514
7.7325	61.3117		7.73208	66.3762		7.72812	62.7179		7.72687	65.7387		7.72792	66.112
7.73917	61.3413		7.73875	66.113		7.73478	62.6202		7.73353	65.5637		7.73458	65.8522
7.74583	61.3766		7.74542	65.8522		7.74145	62.5386		7.7402	65.3458		7.74125	65.5518
7.7525	61.4185		7.75208	65.5823		7.74812	62.4661		7.74687	65.1054		7.74792	65.2361
7.75917	61.4729		7.75875	65.2933		7.75478	62.3879		7.75353	64.8861		7.75458	64.9476
7.76583	61.5921		7.76542	65.021		7.76145	62.3398		7.7602	64.6977		7.76125	64.6954
7.7725	61.8434		7.77208	64.8146		7.76812	62.3746		7.76687	64.5399		7.76792	64.4794
7.77917	62.2683		7.77875	64.7087		7.77478	62.521		7.77353	64.4584		7.77458	64.3568
7.78583	62.9072		7.78542	64.7345		7.78145	62.8057		7.7802	64.5204		7.78125	64.4116
7.7925	63.8046		7.79208	64.9557		7.78812	63.2939		7.78687	64.775		7.78792	64.6939
7.79917	64.98		7.79875	65.4368		7.79478	64.0464		7.79353	65.2614		7.79458	65.2299
7.80583	66.39		7.80542	66.2007		7.80145	65.074		7.8002	66.0281		7.80125	66.0481
7.8125	67.946		7.81208	67.2317		7.80812	66.3528		7.80687	67.0991		7.80792	67.1692
7.81917	69.5634		7.81875	68.5086		7.81478	67.8635		7.81353	68.429		7.81458	68.5415
7.82583	71.1474		7.82542	69.9892		7.82145	69.5696		7.8202	69.9482		7.82125	70.087
7.8325	72.5784		7.83208	71.5981		7.82812	71.382		7.82687	71.6143		7.82792	71.7635
7.83917	73.75		7.83875	73.2679		7.83478	73.2388		7.83353	73.3938		7.83458	73.565
7.84583	74.5978		7.84542	74.9965		7.84145	75.161		7.8402	75.2549		7.84125	75.5134
7.8525	75.1019		7.85208	76.8433		7.84812	77.2386		7.84687	77.2276		7.84792	77.673
7.85917	75.2292		7.85875	78.9123		7.85478	79.577		7.85353	79.4477		7.85458	80.1945
7.86583	74.9621		7.86542	81.3451		7.86145	82.2997		7.8602	82.0899		7.86125	83.2314
7.8725	74.3351		7.87208	84.311		7.86812	85.5503		7.86687	85.2714		7.86792	86.853
7.87917	73.4019		7.87875	87.9116		7.87478	89.4089		7.87353	89.0446		7.87458	91.0373
7.88583	72.2146		7.88542	92.1154		7.88145	93.8129		7.8802	93.4067		7.88125	95.6903
7.8925	70.816		7.89208	96.7731		7.88812	98.5804		7.88687	98.237		7.88792	100.634
7.89917	69.2883		7.89875	101.656		7.89478	103.484		7.89353	103.294		7.89458	105.604
7.90583	67.7257		7.90542	106.49		7.90145	108.283		7.9002	108.291		7.90125	110.348
7.9125	66.1864		7.91208	110.97		7.90812	112.752		7.90687	113.039		7.90792	114.754
7.91917	64.7192		7.91875	114.884		7.91478	116.765		7.91353	117.471		7.91458	118.864
7.92583	63.3855		7.92542	118.183		7.92145	120.371		7.9202	121.619		7.92125	122.802
7.9325	62.2406		7.93208	120.945		7.92812	123.737		7.92687	125.628		7.92792	126.747
7.93917	61.2893		7.93875	123.292		7.93478	127.042		7.93353	129.706		7.93458	130.876
7.94583	60.5254		7.94542	125.342		7.94145	130.429		7.9402	134.024		7.94125	135.283
7.9525	59.9651		7.95208	127.222		7.94812	134		7.94687	138.592		7.94792	139.864
7.95917	59.6189		7.95875	128.972		7.95478	137.718		7.95353	143.246		7.95458	144.344
7.96583	59.4602		7.96542	130.492		7.96145	141.356		7.9602	147.714		7.96125	148.363
7.9725	59.4702		7.97208	131.593		7.96812	144.571		7.96687	151.611		7.96792	151.515
7.97917	59.6838		7.97875	132.105		7.97478	147.033		7.97353	154.493		7.97458	153.413
7.98583	60.1339		7.98542	131.89		7.98145	148.455		7.9802	155.977		7.98125	153.759
7.9925	60.8149		7.99208	130.819		7.98812	148.58		7.98687	155.837		7.98792	152.414
7.99917	61.7023		7.99875	128.816		7.99478	147.242		7.99353	153.99		7.99458	149.372
8.00583	62.7952		8.00542	125.917		8.00145	144.441		8.0002	150.442		8.00125	144.73
8.0125	64.0736		8.01208	122.245		8.00812	140.305		8.00687	145.324		8.00792	138.703
8.01917	65.4478		8.01875	117.929		8.01478	135.011		8.01353	138.92		8.01458	131.625
8.02583	66.8163		8.02542	113.128		8.02145	128.802		8.0202	131.605		8.02125	123.898
8.0325	68.1114		8.03208	108.06		8.02812	122.019		8.02687	123.755		8.02792	115.917
8.03917	69.2868		8.03875	102.971		8.03478	115.05		8.03353	115.76		8.03458	108.068
8.04583	70.2643		8.04542	98.0639		8.04145	108.229		8.0402	108.02		8.04125	100.706
8.0525	70.9896		8.05208	93.4997		8.04812	101.824		8.04687	100.897		8.04792	94.1119
8.05917	71.4765		8.05875	89.4232		8.05478	96.0703		8.05353	94.6145		8.05458	88.4199
8.06583	71.7535		8.06542	85.917		8.06145	91.1155		8.0602	89.2692		8.06125	83.6554
8.0725	71.8164		8.07208	82.9792		8.06812	86.9799		8.06687	84.8746		8.06792	79.7782
8.07917	71.6558		8.07875	80.5392		8.07478	83.5757		8.07353	81.3594		8.07458	76.6969
8.08583	71.3172		8.08542	78.5203		8.08145	80.8072		8.0802	78.5632		8.08125	74.2407
8.0925	70.8508		8.09208	76.8313		8.08812	78.5651		8.08687	76.2978		8.08792	72.2284
8.09917	70.2667		8.09875	75.3541		8.09478	76.6973		8.09353	74.4243		8.09458	70.5237
8.10583	69.5658		8.10542	73.9865		8.10145	75.0546		8.1002	72.8345		8.10125	69.036
8.1125	68.7904		8.11208	72.681		8.10812	73.5531		8.10687	71.4092		8.10792	67.6785
8.11917	67.9965		8.11875	71.4345		8.11478	72.1626		8.11353	70.0669		8.11458	66.3896
8.12583	67.1997		8.12542	70.2333		8.12145	70.8399		8.1202	68.7981		8.12125	65.177
8.1325	66.4139		8.13208	69.0646		8.12812	69.5519		8.12687	67.6312		8.12792	64.0726
8.13917	65.6767		8.13875	67.9541		8.13478	68.3241		8.13353	66.5579		8.13458	63.0879
8.14583	65.0363		8.14542	66.9436		8.14145	67.2107		8.1402	65.5627		8.14125	62.2106
8.1525	64.4894		8.15208	66.0391		8.14812	66.2203		8.14687	64.6777		8.14792	61.4529
8.15917	64.0154		8.15875	65.2251		8.15478	65.3429		8.15353	63.9386		8.15458	60.8268
8.16583	63.6177		8.16542	64.5175		8.16145	64.5819		8.1602	63.3426		8.16125	60.3199
8.1725	63.3016		8.17208	63.9343		8.16812	63.9529		8.16687	62.8543		8.16792	59.9027
8.17917	63.0317		8.17875	63.4542		8.17478	63.4317		8.17353	62.4604		8.17458	59.5717
8.18583	62.768		8.18542	63.0302		8.18145	62.9759		8.1802	62.1629		8.18125	59.3266
8.1925	62.5172		8.19208	62.6588		8.18812	62.573		8.18687	61.9326		8.18792	59.1421
8.19917	62.2997		8.19875	62.3479		8.19478	62.2249		8.19353	61.7418		8.19458	58.9919
8.20583	62.0942		8.20542	62.0708		8.20145	61.9159		8.2002	61.5792		8.20125	58.8646
8.2125	61.8649		8.21208	61.7905		8.20812	61.6241		8.20687	61.45		8.20792	58.7602
8.21917	61.6217		8.21875	61.5129		8.21478	61.3542		8.21353	61.3446		8.21458	58.6534
8.22583	61.3832		8.22542	61.264		8.22145	61.1143		8.2202	61.2473		8.22125	58.5332
8.2325	61.1329		8.23208	61.0294		8.22812	60.8835		8.22687	61.1744		8.22792	58.414
8.23917	60.8435		8.23875	60.7829		8.23478	60.6341		8.23353	61.1248		8.23458	58.3105
8.24583	60.5311		8.24542	60.5321		8.24145	60.3814		8.2402	61.0824		8.24125	58.2099
8.2525	60.2255		8.25208	60.3023		8.24812	60.1449		8.24687	61.0256		8.24792	58.0893
8.25917	59.9203		8.25875	60.0882		8.25478	59.9246		8.25353	60.9703		8.25458	57.9615
8.26583	59.6013		8.26542	59.8669		8.26145	59.7038		8.2602	60.9322		8.26125	57.8399
8.2725	59.2856		8.27208	59.6499		8.26812	59.4921		8.26687	60.8916		8.26792	57.7149
8.27917	58.9981		8.27875	59.4554		8.27478	59.3152		8.27353	60.8296		8.27458	57.559
8.28583	58.7301		8.28542	59.2742		8.28145	59.1578		8.2802	60.7595		8.28125	57.3812
8.2925	58.4559		8.29208	59.0906		8.28812	59.0024		8.28687	60.7018		8.28792	57.1971
8.29917	58.1889		8.29875	58.9132		8.29478	58.8474		8.29353	60.6413		8.29458	56.9978
8.30583	57.9553		8.30542	58.7664		8.30145	58.713		8.3002	60.555		8.30125	56.7713
8.3125	57.7469		8.31208	58.641		8.30812	58.5957		8.30687	60.4558		8.30792	56.5305
8.31917	57.5423		8.31875	58.5194		8.31478	58.476		8.31353	60.3714		8.31458	56.3049
8.32583	57.3521		8.32542	58.4126		8.32145	58.3611		8.3202	60.2918		8.32125	56.0799
8.3325	57.2114		8.33208	58.3329		8.32812	58.2662		8.32687	60.1969		8.32792	55.84
8.33917	57.1189		8.33875	58.2695		8.33478	58.1856		8.33353	60.0963		8.33458	55.5987
8.34583	57.0478		8.34542	58.2047		8.34145	58.1055		8.3402	60.0104		8.34125	55.3799
8.3525	57.0011		8.35208	58.1579		8.34812	58.0382		8.34687	59.9232		8.34792	55.1691
8.35917	57.0059		8.35875	58.1508		8.35478	58.0125		8.35353	59.8092		8.35458	54.9369
8.36583	57.0545		8.36542	58.1651		8.36145	58.0158		8.3602	59.6876		8.36125	54.7109
8.3725	57.1275		8.37208	58.1822		8.36812	58.0187		8.36687	59.5884		8.36792	54.5211
8.37917	57.2248		8.37875	58.2151		8.37478	58.0244		8.37353	59.5007		8.37458	54.3504
8.38583	57.3683		8.38542	58.2752		8.38145	58.0511		8.3802	59.3991		8.38125	54.1639
8.3925	57.5447		8.39208	58.3367		8.38812	58.0878		8.38687	59.2961		8.38792	53.9794
8.39917	57.7302		8.39875	58.3696		8.39478	58.1074		8.39353	59.2165		8.39458	53.8392
8.40583	57.9324		8.40542	58.3954		8.40145	58.1217		8.4002	59.1435		8.40125	53.7257
8.4125	58.1679		8.41208	58.4388		8.40812	58.1594		8.40687	59.0496		8.40792	53.6098
8.41917	58.4259		8.41875	58.4769		8.41478	58.2099		8.41353	58.9523		8.41458	53.5102
8.42583	58.6848		8.42542	58.4884		8.42145	58.2519		8.4202	58.8808		8.42125	53.4577
8.4325	58.9547		8.43208	58.4912		8.42812	58.2976		8.42687	58.8284		8.42792	53.4396
8.43917	59.2527		8.43875	58.5122		8.43478	58.3715		8.43353	58.7649		8.43458	53.4191
8.44583	59.5627		8.44542	58.5313		8.44145	58.4521		8.4402	58.6967		8.44125	53.4148
8.4525	59.8516		8.45208	58.5251		8.44812	58.5132		8.44687	58.6491		8.44792	53.4568
8.45917	60.132		8.45875	58.5122		8.45478	58.5651		8.45353	58.61		8.45458	53.535
8.46583	60.42		8.46542	58.5155		8.46145	58.6324		8.4602	58.558		8.46125	53.6227
8.4725	60.7018		8.47208	58.5251		8.46812	58.7039		8.46687	58.5074		8.46792	53.73
8.47917	60.9441		8.47875	58.5327		8.47478	58.7735		8.47353	58.4979		8.47458	53.8893
8.48583	61.1587		8.48542	58.5799		8.48145	58.8832		8.4802	58.5513		8.48125	54.1162
8.4925	61.3704		8.49208	58.743		8.48812	59.1083		8.48687	58.7053		8.48792	54.4438
8.49917	61.5611		8.49875	59.1111		8.49478	59.5317		8.49353	59.0911		8.49458	54.9879
8.50583	61.6975		8.50542	59.8016		8.50145	60.2865		8.5002	59.9113		8.50125	55.9406
8.5125	61.7938		8.51208	60.9879		8.50812	61.5816		8.50687	61.4157		8.50792	57.539
8.51917	61.8873		8.51875	62.861		8.51478	63.6659		8.51353	63.8924		8.51458	60.0624
8.52583	61.9636		8.52542	65.5499		8.52145	66.7582		8.5202	67.6675		8.52125	63.8337
8.5325	61.9969		8.53208	69.1113		8.52812	71.0163		8.52687	72.988		8.52792	69.1233
8.53917	62.0041		8.53875	73.5068		8.53478	76.5119		8.53353	79.895		8.53458	76.0312
8.54583	62.0289		8.54542	78.5875		8.54145	83.1475		8.5402	88.2225		8.54125	84.4593
8.5525	62.0732		8.55208	84.0554		8.54812	90.6157		8.54687	97.6105		8.54792	94.1195
8.55917	62.1181		8.55875	89.519		8.55478	98.444		8.55353	107.521		8.55458	104.52
8.56583	62.1848		8.56542	94.5969		8.56145	106.111		8.5602	117.256		8.56125	114.979
8.5725	62.3102		8.57208	98.9456		8.56812	113.091		8.56687	126.078		8.56792	124.751
8.57917	62.4857		8.57875	102.262		8.57478	118.883		8.57353	133.38		8.57458	133.195
8.58583	62.6717		8.58542	104.335		8.58145	123.1		8.5802	138.712		8.58125	139.811
8.5925	62.8633		8.59208	105.103		8.58812	125.535		8.58687	141.779		8.58792	144.23
8.59917	63.0708		8.59875	104.615		8.59478	126.135		8.59353	142.441		8.59458	146.253
8.60583	63.2677		8.60542	102.948		8.60145	124.942		8.6002	140.762		8.60125	145.885
8.6125	63.4112		8.61208	100.224		8.60812	122.083		8.60687	136.967		8.60792	143.282
8.61917	63.4952		8.61875	96.6563		8.61478	117.808		8.61353	131.348		8.61458	138.669
8.62583	63.5338		8.62542	92.5164		8.62145	112.441		8.6202	124.266		8.62125	132.353
8.6325	63.5076		8.63208	88.048		8.62812	106.319		8.62687	116.182		8.62792	124.752
8.63917	63.3883		8.63875	83.4899		8.63478	99.7992		8.63353	107.619		8.63458	116.356
8.64583	63.1804		8.64542	79.093		8.64145	93.2693		8.6402	99.0663		8.64125	107.651
8.6525	62.9058		8.65208	75.0885		8.64812	87.0881		8.64687	90.9462		8.64792	99.1011
8.65917	62.5634		8.65875	71.5995		8.65478	81.4958		8.65353	83.6182		8.65458	91.1384
8.66583	62.1457		8.66542	68.656		8.66145	76.6277		8.6602	77.333		8.66125	84.095
8.6725	61.6803		8.67208	66.2661		8.66812	72.5651		8.66687	72.1641		8.66792	78.1336
8.67917	61.202		8.67875	64.3983		8.67478	69.3173		8.67353	68.0556		8.67458	73.2808
8.68583	60.7142		8.68542	62.9654		8.68145	66.7801		8.6802	64.8928		8.68125	69.4895
8.6925	60.2045		8.69208	61.852		8.68812	64.7941		8.68687	62.53		8.68792	66.6552
8.69917	59.6933		8.69875	60.9918		8.69478	63.2377		8.69353	60.782		8.69458	64.5933
8.70583	59.2055		8.70542	60.3414		8.70145	62.0265		8.7002	59.4683		8.70125	63.096
8.7125	58.7444		8.71208	59.8392		8.70812	61.0557		8.70687	58.4745		8.70792	62.0103
8.71917	58.3005		8.71875	59.4277		8.71478	60.2331		8.71353	57.7226		8.71458	61.2283
8.72583	57.9		8.72542	59.0916		8.72145	59.5279		8.7202	57.1332		8.72125	60.6489
8.7325	57.5743		8.73208	58.8336		8.72812	58.9418		8.72687	56.643		8.72792	60.1821
8.73917	57.3168		8.73875	58.6305		8.73478	58.445		8.73353	56.2353		8.73458	59.7916
8.74583	57.1055		8.74542	58.4531		8.74145	57.9953		8.7402	55.9168		8.74125	59.4769
8.7525	56.9429		8.75208	58.3096		8.74812	57.59		8.74687	55.6626		8.74792	59.217
8.75917	56.8423		8.75875	58.2104		8.75478	57.2357		8.75353	55.4471		8.75458	58.9848
8.76583	56.7784		8.76542	58.136		8.76145	56.9105		8.7602	55.2793		8.76125	58.773
8.7725	56.7212		8.77208	58.053		8.76812	56.5853		8.76687	55.1744		8.76792	58.5885
8.77917	56.6735		8.77875	57.972		8.77478	56.2701		8.77353	55.1133		8.77458	58.4164
8.78583	56.6483		8.78542	57.9123		8.78145	55.9897		8.7802	55.0685		8.78125	58.2361
8.7925	56.6282		8.79208	57.8556		8.78812	55.7294		8.78687	55.0499		8.78792	58.0587
8.79917	56.5982		8.79875	57.7698		8.79478	55.4681		8.79353	55.0723		8.79458	57.9114
8.80583	56.5786		8.80542	57.6644		8.80145	55.2249		8.8002	55.1119		8.80125	57.7893
8.8125	56.5877		8.81208	57.57		8.80812	55.0256		8.80687	55.1443		8.80792	57.6735
8.81917	56.6034		8.81875	57.4746		8.81478	54.8534		8.81353	55.1844		8.81458	57.5714
8.82583	56.6039		8.82542	57.3535		8.82145	54.6842		8.8202	55.2588		8.82125	57.498
8.8325	56.6049		8.83208	57.22		8.82812	54.5349		8.82687	55.3489		8.82792	57.4369
8.83917	56.6211		8.83875	57.1051		8.83478	54.4333		8.83353	55.4276		8.83458	57.3564
8.84583	56.6335		8.84542	56.9983		8.84145	54.359		8.8402	55.5105		8.84125	57.2605
8.8525	56.6192		8.85208	56.8666		8.84812	54.2903		8.84687	55.6188		8.84792	57.1694
8.85917	56.5953		8.85875	56.7203		8.85478	54.2464		8.85353	55.7384		8.85458	57.0745
8.86583	56.5763		8.86542	56.581		8.86145	54.2493		8.8602	55.8367		8.86125	56.951
8.8725	56.55		8.87208	56.4361		8.86812	54.2784		8.86687	55.9316		8.86792	56.8104
8.87917	56.4942		8.87875	56.2568		8.87478	54.3046		8.87353	56.0484		8.87458	56.6783
8.88583	56.4241		8.88542	56.066		8.88145	54.3432		8.8802	56.1728		8.88125	56.5467
8.8925	56.3579		8.89208	55.9025		8.88812	54.4147		8.88687	56.2735		8.88792	56.3998
8.89917	56.2873		8.89875	55.7508		8.89478	54.5015		8.89353	56.3583		8.89458	56.2434
8.90583	56.1996		8.90542	55.5778		8.90145	54.5802		8.9002	56.4532		8.90125	56.1047
8.9125	56.1056		8.91208	55.3956		8.90812	54.6713		8.90687	56.5429		8.90792	55.9778
8.91917	56.0212		8.91875	55.2402		8.91478	54.7934		8.91353	56.6001		8.91458	55.8367
8.92583	55.9216		8.92542	55.0952		8.92145	54.9283		8.9202	56.6344		8.92125	55.6831
8.9325	55.7895		8.93208	54.9212		8.92812	55.0413		8.92687	56.6678		8.92792	55.5348
8.93917	55.6445		8.93875	54.7304		8.93478	55.1443		8.93353	56.6859		8.93458	55.3894
8.94583	55.5129		8.94542	54.5592		8.94145	55.263		8.9402	56.6602		8.94125	55.2292
8.9525	55.3803		8.95208	54.3976		8.94812	55.3799		8.94687	56.602		8.94792	55.0585
8.95917	55.2216		8.95875	54.2126		8.95478	55.4652		8.95353	56.5381		8.95458	54.9045
8.96583	55.0485		8.96542	54.0104		8.96145	55.5263		8.9602	56.4613		8.96125	54.7709
8.9725	54.8878		8.97208	53.8244		8.96812	55.5944		8.96687	56.3507		8.96792	54.6393
8.97917	54.7276		8.97875	53.6485		8.97478	55.6517		8.97353	56.2177		8.97458	54.512
8.98583	54.5468		8.98542	53.4515		8.98145	55.6679		8.9802	56.0846		8.98125	54.3995
8.9925	54.3561		8.99208	53.2446		8.98812	55.6459		8.98687	55.9378		8.98792	54.2951
8.99917	54.1825		8.99875	53.0519		8.99478	55.6154		8.99353	55.759		8.99458	54.183
9.00583	54.0257		9.00542	52.8631		9.00145	55.5706		9.0002	55.5549		9.00125	54.0729
9.0125	53.8616		9.01208	52.6533		9.00812	55.4919		9.00687	55.357		9.00792	53.9851
9.01917	53.7047		9.01875	52.4406		9.01478	55.3946		9.01353	55.1543		9.01458	53.9074
9.02583	53.5707		9.02542	52.2571		9.02145	55.2931		9.0202	54.9273		9.02125	53.8225
9.0325	53.4482		9.03208	52.0983		9.02812	55.1825		9.02687	54.6961		9.02792	53.7429
9.03917	53.3137		9.03875	51.9466		9.03478	55.0413		9.03353	54.4877		9.03458	53.6833
9.04583	53.1816		9.04542	51.8179		9.04145	54.8816		9.0402	54.2989		9.04125	53.6289
9.0525	53.0868		9.05208	51.7216		9.04812	54.7156		9.04687	54.0981		9.04792	53.5631
9.05917	53.0124		9.05875	51.6381		9.05478	54.5321		9.05353	53.9017		9.05458	53.5007
9.06583	52.9385		9.06542	51.5466		9.06145	54.3218		9.0602	53.7434		9.06125	53.4558
9.0725	52.8769		9.07208	51.4603		9.06812	54.1039		9.06687	53.6108		9.06792	53.411
9.07917	52.8522		9.07875	51.3978		9.07478	53.9117		9.07353	53.4678		9.07458	53.349
9.08583	52.8464		9.08542	51.3482		9.08145	53.7338		9.0802	53.3185		9.08125	53.2837
9.0925	52.8293		9.09208	51.3034		9.08812	53.5493		9.08687	53.2031		9.08792	53.2241
9.09917	52.8169		9.09875	51.2757		9.09478	53.3671		9.09353	53.1206		9.09458	53.165
9.10583	52.8345		9.10542	51.2724		9.10145	53.2093		9.1002	53.0429		9.10125	53.0877
9.1125	52.8746		9.11208	51.2815		9.10812	53.0648		9.10687	52.9675		9.10792	53.0066
9.11917	52.9113		9.11875	51.2924		9.11478	52.9075		9.11353	52.9194		9.11458	52.9332
9.12583	52.9599		9.12542	51.3201		9.12145	52.7477		9.1202	52.8879		9.12125	52.846
9.1325	53.0334		9.13208	51.3682		9.12812	52.6075		9.12687	52.8412		9.12792	52.7334
9.13917	53.1178		9.13875	51.4197		9.13478	52.4759		9.13353	52.7887		9.13458	52.6128
9.14583	53.185		9.14542	51.4684		9.14145	52.3324		9.1402	52.7625		9.14125	52.5117
9.1525	53.2508		9.15208	51.5308		9.14812	52.1894		9.14687	52.7587		9.14792	52.412
9.15917	53.3409		9.15875	51.6205		9.15478	52.0735		9.15353	52.7534		9.15458	52.2928
9.16583	53.4372		9.16542	51.7154		9.16145	51.971		9.1602	52.7601		9.16125	52.1765
9.1725	53.5216		9.17208	51.8103		9.16812	51.8651		9.16687	52.7987		9.16792	52.0854
9.17917	53.5913		9.17875	51.9214		9.17478	51.774		9.17353	52.8536		9.17458	52.0039
9.18583	53.6685		9.18542	52.0563		9.18145	51.7197		9.1802	52.8884		9.18125	51.9042
9.1925	53.7348		9.19208	52.1898		9.18812	51.6834		9.18687	52.9146		9.18792	51.8141
9.19917	53.7715		9.19875	52.2971		9.19478	51.6329		9.19353	52.9585		9.19458	51.7659
9.20583	53.7953		9.20542	52.4011		9.20145	51.5885		9.2002	53.0076		9.20125	51.7406
9.2125	53.8297		9.21208	52.5241		9.20812	51.5757		9.20687	53.0391		9.20792	51.7039
9.21917	53.8721		9.21875	52.6514		9.21478	51.58		9.21353	53.0643		9.21458	51.6682
9.22583	53.8988		9.22542	52.762		9.22145	51.5709		9.2202	53.113		9.22125	51.6748
9.2325	53.9269		9.23208	52.8684		9.22812	51.5647		9.22687	53.1778		9.22792	51.7139
9.23917	53.9804		9.23875	52.9957		9.23478	51.5928		9.23353	53.2346		9.23458	51.7602
9.24583	54.05		9.24542	53.1263		9.24145	51.6405		9.2402	53.297		9.24125	51.8279
9.2525	54.1148		9.25208	53.2336		9.24812	51.6839		9.24687	53.3814		9.24792	51.9481
9.25917	54.1768		9.25875	53.3257		9.25478	51.7302		9.25353	53.4773		9.25458	52.1159
9.26583	54.2569		9.26542	53.4253		9.26145	51.7998		9.2602	53.5622		9.26125	52.2962
9.2725	54.3404		9.27208	53.5202		9.26812	51.8775		9.26687	53.6456		9.26792	52.4964
9.27917	54.4071		9.27875	53.5793		9.27478	51.9319		9.27353	53.7486		9.27458	52.7358
9.28583	54.4682		9.28542	53.6075		9.28145	51.9729		9.2802	53.8521		9.28125	52.9971
9.2925	54.5402		9.29208	53.6299		9.28812	52.0167		9.28687	53.9312		9.28792	53.2508
9.29917	54.6112		9.29875	53.638		9.29478	52.0501		9.29353	53.9908		9.29458	53.5011
9.30583	54.6603		9.30542	53.6075		9.30145	52.062		9.3002	54.0433		9.30125	53.771
9.3125	54.6989		9.31208	53.544		9.30812	52.0711		9.30687	54.0729		9.30792	54.0395
9.31917	54.7361		9.31875	53.4706		9.31478	52.103		9.31353	54.0609		9.31458	54.2784
9.32583	54.7504		9.32542	53.3805		9.32145	52.1364		9.3202	54.0295		9.32125	54.5044
9.3325	54.7228		9.33208	53.2537		9.32812	52.1493		9.32687	54.009		9.32792	54.7342
9.33917	54.6751		9.33875	53.1106		9.33478	52.1679		9.33353	53.9904		9.33458	54.9521
9.34583	54.6327		9.34542	52.9838		9.34145	52.2261		9.3402	53.956		9.34125	55.1229
9.3525	54.5802		9.35208	52.8746		9.34812	52.3119		9.34687	53.9284		9.34792	55.263
9.35917	54.4939		9.35875	52.7725		9.35478	52.4025		9.35353	53.936		9.35458	55.4018
9.36583	54.3976		9.36542	52.6915		9.36145	52.5217		9.3602	53.9637		9.36125	55.5272
9.3725	54.3199		9.37208	52.6533		9.36812	52.7039		9.36687	53.9808		9.36792	55.6221
9.37917	54.2455		9.37875	52.6404		9.37478	52.9327		9.37353	53.9999		9.37458	55.6908
9.38583	54.143		9.38542	52.6242		9.38145	53.164		9.3802	54.0447		9.38125	55.7647
9.3925	54.0223		9.39208	52.5994		9.38812	53.3948		9.38687	54.101		9.38792	55.8324
9.39917	53.9069		9.39875	52.5713		9.39478	53.6366		9.39353	54.1368		9.39458	55.8724
9.40583	53.7801		9.40542	52.5198		9.40145	53.8688		9.4002	54.1573		9.40125	55.8953
9.4125	53.6194		9.41208	52.4182		9.40812	54.0514		9.40687	54.1811		9.40792	55.9239
9.41917	53.4415		9.41875	52.2752		9.41478	54.184		9.41353	54.1863		9.41458	55.944
9.42583	53.2732		9.42542	52.1059		9.42145	54.2855		9.4202	54.1391		9.42125	55.9254
9.4325	53.0987		9.43208	51.9047		9.42812	54.3499		9.42687	54.0442		9.42792	55.8753
9.43917	52.8936		9.43875	51.6586		9.43478	54.3642		9.43353	53.9279		9.43458	55.8171
9.44583	52.6714		9.44542	51.3873		9.44145	54.3447		9.4402	53.782		9.44125	55.7332
9.4525	52.454		9.45208	51.1203		9.44812	54.3146		9.44687	53.586		9.44792	55.5925
9.45917	52.2246		9.45875	50.8509		9.45478	54.2679		9.45353	53.3605		9.45458	55.4142
9.46583	51.9638		9.46542	50.5676		9.46145	54.1892		9.4602	53.1416		9.46125	55.2254
9.4725	51.6925		9.47208	50.2877		9.46812	54.091		9.46687	52.9261		9.46792	55.016
9.47917	51.434		9.47875	50.0407		9.47478	53.9918		9.47353	52.69		9.47458	54.7628
9.48583	51.1723		9.48542	49.8209		9.48145	53.8869		9.4802	52.4521		9.48125	54.4858
9.4925	50.8842		9.49208	49.6092		9.48812	53.7677		9.48687	52.2437		9.48792	54.2159
9.49917	50.5915		9.49875	49.4165		9.49478	53.6513		9.49353	52.0573		9.49458	53.9389
9.50583	50.3139		9.50542	49.2525		9.50145	53.5579		9.5002	51.8675		9.50125	53.6385
9.5125	50.0355		9.51208	49.098		9.50812	53.472		9.50687	51.6758		9.50792	53.3371
9.51917	49.7394		9.51875	48.9383		9.51478	53.3752		9.51353	51.506		9.51458	53.0696
9.52583	49.4504		9.52542	48.7847		9.52145	53.2742		9.5202	51.3449		9.52125	52.825
9.5325	49.1867		9.53208	48.6517		9.52812	53.1735		9.52687	51.1713		9.52792	52.5851
9.53917	48.9235		9.53875	48.5234		9.53478	53.0567		9.53353	50.9973		9.53458	52.3672
9.54583	48.6412		9.54542	48.3918		9.54145	52.8984		9.5402	50.8432		9.54125	52.1932
9.5525	48.3675		9.55208	48.2817		9.54812	52.7201		9.54687	50.7069		9.54792	52.0406
9.55917	48.1296		9.55875	48.2025		9.55478	52.5398		9.55353	50.5595		9.55458	51.8808
9.56583	47.9054		9.56542	48.1334		9.56145	52.3453		9.5602	50.4074		9.56125	51.7306
9.5725	47.6708		9.57208	48.0466		9.56812	52.1202		9.56687	50.2672		9.56792	51.6143
9.57917	47.4439		9.57875	47.9593		9.57478	51.8737		9.57353	50.1289		9.57458	51.5246
9.58583	47.2474		9.58542	47.8892		9.58145	51.6334		9.5802	49.9802		9.58125	51.4336
9.5925	47.0648		9.59208	47.8158		9.58812	51.383		9.58687	49.8257		9.58792	51.3544
9.59917	46.8745		9.59875	47.7157		9.59478	51.1069		9.59353	49.6874		9.59458	51.3105
9.60583	46.6962		9.60542	47.6055		9.60145	50.8184		9.6002	49.5648		9.60125	51.2838
9.6125	46.5574		9.61208	47.5159		9.60812	50.5385		9.60687	49.4394		9.60792	51.2462
9.61917	46.4458		9.61875	47.4391		9.61478	50.261		9.61353	49.3178		9.61458	51.2133
9.62583	46.3386		9.62542	47.3537		9.62145	49.9668		9.6202	49.2105		9.62125	51.2118
9.6325	46.2499		9.63208	47.2736		9.62812	49.6716		9.62687	49.1157		9.62792	51.2204
9.63917	46.1955		9.63875	47.2202		9.63478	49.3951		9.63353	49.0193		9.63458	51.2056
9.64583	46.1617		9.64542	47.1816		9.64145	49.1271		9.6402	48.9235		9.64125	51.1827
9.6525	46.1197		9.65208	47.1368		9.64812	48.8496		9.64687	48.8486		9.64792	51.1889
9.65917	46.0854		9.65875	47.0934		9.65478	48.5783		9.65353	48.7885		9.65458	51.2099
9.66583	46.0849		9.66542	47.0705		9.66145	48.3332		9.6602	48.728		9.66125	51.2133
9.6725	46.1006		9.67208	47.0519		9.66812	48.1019		9.66687	48.6765		9.66792	51.2094
9.67917	46.113		9.67875	47.0209		9.67478	47.8597		9.67353	48.6546		9.67458	51.228
9.68583	46.1311		9.68542	46.9904		9.68145	47.6217		9.6802	48.6522		9.68125	51.2586
9.6925	46.1788		9.69208	46.9761		9.68812	47.4119		9.68687	48.6474		9.68792	51.2676
9.69917	46.247		9.69875	46.9632		9.69478	47.2183		9.69353	48.6484		9.69458	51.2581
9.70583	46.3152		9.70542	46.9322		9.70145	47.0181		9.7002	48.6712		9.70125	51.2543
9.7125	46.392		9.71208	46.8974		9.70812	46.8211		9.70687	48.7003		9.70792	51.2462
9.71917	46.484		9.71875	46.8769		9.71478	46.6571		9.71353	48.7123		9.71458	51.2133
9.72583	46.5779		9.72542	46.8578		9.72145	46.5178		9.7202	48.7199		9.72125	51.1599
9.7325	46.6609		9.73208	46.8249		9.72812	46.3777		9.72687	48.7466		9.72792	51.1026
9.73917	46.7491		9.73875	46.7858		9.73478	46.2394		9.73353	48.779		9.73458	51.0349
9.74583	46.8559		9.74542	46.7567		9.74145	46.1206		9.7402	48.7905		9.74125	50.9372
9.7525	46.9632		9.75208	46.7277		9.74812	46.0095		9.74687	48.7852		9.74792	50.8251
9.75917	47.0586		9.75875	46.6833		9.75478	45.887		9.75353	48.7823		9.75458	50.7193
9.76583	47.1563		9.76542	46.6337		9.76145	45.7597		9.7602	48.7719		9.76125	50.6001
9.7725	47.2732		9.77208	46.5989		9.76812	45.6543		9.76687	48.7294		9.76792	50.4465
9.77917	47.3881		9.77875	46.5722		9.77478	45.5642		9.77353	48.6698		9.77458	50.2739
9.78583	47.4887		9.78542	46.546		9.78145	45.4755		9.7802	48.6264		9.78125	50.1142
9.7925	47.6046		9.79208	46.5388		9.78812	45.4001		9.78687	48.5969		9.78792	49.9468
9.79917	47.7648		9.79875	46.5722		9.79478	45.3577		9.79353	48.5687		9.79458	49.7451
9.80583	47.9527		9.80542	46.6433		9.80145	45.352		9.8002	48.5587		9.80125	49.5353
9.8125	48.1467		9.81208	46.7401		9.80812	45.3815		9.80687	48.6112		9.80792	49.3565
9.81917	48.3665		9.81875	46.8864		9.81478	45.475		9.81353	48.7285		9.81458	49.2048
9.82583	48.6412		9.82542	47.1091		9.82145	45.661		9.8202	48.893		9.82125	49.0589
9.8325	48.9626		9.83208	47.3967		9.82812	45.9313		9.82687	49.1228		9.82792	48.9531
9.83917	49.305		9.83875	47.73		9.83478	46.2661		9.83353	49.4323		9.83458	48.9345
9.84583	49.675		9.84542	48.1081		9.84145	46.6628		9.8402	49.8071		9.84125	49.0031
9.8525	50.0841		9.85208	48.5301		9.84812	47.1139		9.84687	50.1986		9.84792	49.1366
9.85917	50.4999		9.85875	48.9593		9.85478	47.5783		9.85353	50.5948		9.85458	49.3436
9.86583	50.88		9.86542	49.3608		9.86145	48.0108		9.8602	50.9901		9.86125	49.6402
9.8725	51.2118		9.87208	49.7246		9.86812	48.4061		9.86687	51.3449		9.86792	49.9935
9.87917	51.5027		9.87875	50.0503		9.87478	48.7628		9.87353	51.6133		9.87458	50.3502
9.88583	51.7268		9.88542	50.3144		9.88145	49.0451		9.8802	51.7845		9.88125	50.6883
9.8925	51.847		9.89208	50.4951		9.88812	49.2125		9.88687	51.8727		9.88792	51.003
9.89917	51.8751		9.89875	50.5962		9.89478	49.2725		9.89353	51.8594		9.89458	51.2629
9.90583	51.8341		9.90542	50.6282		9.90145	49.2506		9.9002	51.7273		9.90125	51.4269
9.9125	51.7116		9.91208	50.5853		9.90812	49.1414		9.90687	51.497		9.90792	51.497
9.91917	51.4879		9.91875	50.4527		9.91478	48.924		9.91353	51.2028		9.91458	51.4913
9.92583	51.1889		9.92542	50.2515		9.92145	48.6283		9.9202	50.8404		9.92125	51.4011
9.9325	50.859		9.93208	50.0078		9.92812	48.2936		9.92687	50.3931		9.92792	51.2123
9.93917	50.4885		9.93875	49.7241		9.93478	47.925		9.93353	49.881		9.93458	50.9419
9.94583	50.0488		9.94542	49.3932		9.94145	47.5125		9.9402	49.335		9.94125	50.6182
9.9525	49.5677		9.95208	49.0403		9.94812	47.0762		9.94687	48.7618		9.94792	50.2357
9.95917	49.0947		9.95875	48.7041		9.95478	46.6561		9.95353	48.1596		9.95458	49.7899
9.96583	48.6383		9.96542	48.3823		9.96145	46.2532		9.9602	47.5621		9.96125	49.3102
9.9725	48.182		9.97208	48.0666		9.96812	45.8646		9.96687	47.0104		9.96792	48.83
9.97917	47.75		9.97875	47.7796		9.97478	45.5122		9.97353	46.515		9.97458	48.3484
9.98583	47.3876		9.98542	47.5478		9.98145	45.2237		9.9802	46.0649		9.98125	47.8673
9.9925	47.0881		9.99208	47.3585		9.98812	44.9915		9.98687	45.6758		9.98792	47.4219
9.99917	46.8187		9.99875	47.1892		9.99478	44.7993		9.99353	45.3687		9.99458	47.0462
10.0058	46.5813		10.0054	47.0605		10.0015	44.6615		10.0002	45.1336		10.0013	46.7343
10.0125	46.3991		10.0121	46.9947		10.0081	44.5933		10.0069	44.9419		10.0079	46.474
10.0192	46.2694		10.0188	46.9713		10.0148	44.5762		10.0135	44.7912		10.0146	46.2871
10.0258	46.1707		10.0254	46.9675		10.0214	44.5805		10.0202	44.6968		10.0213	46.1912
10.0325	46.1035		10.0321	47.0033		10.0281	44.6215		10.0269	44.6463		10.0279	46.1574
10.0392	46.0792		10.0388	47.1044		10.0348	44.7125		10.0335	44.6081		10.0346	46.1493
10.0458	46.0806		10.0454	47.2589		10.0414	44.8332		10.0402	44.5719		10.0412	46.1674
10.0525	46.0811		10.0521	47.4339		10.0481	44.951		10.0469	44.5518		10.0479	46.2241
10.0592	46.0815		10.0587	47.6437		10.0548	45.0745		10.0535	44.5371		10.0546	46.2914
10.0658	46.0954		10.0654	47.9059		10.0615	45.2285		10.0602	44.5075		10.0612	46.3352
10.0725	46.1106		10.0721	48.1973		10.0681	45.3796		10.0669	44.4703		10.0679	46.3777
10.0792	46.114		10.0787	48.4753		10.0748	45.496		10.0735	44.4407		10.0746	46.4497
10.0858	46.1197		10.0854	48.7194		10.0815	45.5828		10.0802	44.415		10.0813	46.5412
10.0925	46.1469		10.0921	48.9426		10.0881	45.6672		10.0869	44.3749		10.0879	46.6189
10.0992	46.1831		10.0988	49.1228		10.0948	45.7301		10.0935	44.3377		10.0946	46.6871
10.1058	46.2065		10.1054	49.2325		10.1014	45.7392		10.1002	44.322		10.1013	46.7691
10.1125	46.2265		10.1121	49.2706		10.1081	45.7158		10.1069	44.3044		10.1079	46.8502
10.1192	46.258		10.1188	49.2516		10.1148	45.6972		10.1135	44.2634		10.1146	46.9027
10.1258	46.2875		10.1254	49.1772		10.1214	45.6767		10.1202	44.2147		10.1212	46.9317
10.1325	46.2971		10.1321	49.0355		10.1281	45.6281		10.1269	44.1875		10.1279	46.9623
10.1392	46.3009		10.1387	48.8524		10.1348	45.567		10.1335	44.1694		10.1346	46.9942
10.1458	46.319		10.1454	48.6517		10.1415	45.5275		10.1402	44.1442		10.1412	47.0142
10.1525	46.3409		10.1521	48.4281		10.1481	45.4969		10.1469	44.1322		10.1479	47.0328
10.1592	46.3414		10.1587	48.1777		10.1548	45.4488		10.1535	44.1556		10.1546	47.0662
10.1658	46.3343		10.1654	47.9274		10.1615	45.4011		10.1602	44.1952		10.1613	47.1072
10.1725	46.3362		10.1721	47.7161		10.1681	45.3796		10.1669	44.2262		10.1679	47.1377
10.1792	46.329		10.1788	47.5345		10.1748	45.3792		10.1735	44.2533		10.1746	47.1683
10.1858	46.2847		10.1854	47.3723		10.1814	45.3763		10.1802	44.2896		10.1813	47.2136
10.1925	46.2146		10.1921	47.2522		10.1881	45.3892		10.1869	44.323		10.1879	47.2646
10.1992	46.1469		10.1988	47.194		10.1948	45.4397		10.1935	44.3368		10.1946	47.3008
10.2058	46.0691		10.2054	47.1797		10.2014	45.5065		10.2002	44.3492		10.2012	47.3251
10.2125	45.9652		10.2121	47.173		10.2081	45.5632		10.2069	44.3859		10.2079	47.3537
10.2192	45.8488		10.2188	47.1783		10.2148	45.62		10.2135	44.4393		10.2146	47.3747
10.2258	45.7397		10.2254	47.2054		10.2215	45.6986		10.2202	44.4894		10.2212	47.3704
10.2325	45.6223		10.2321	47.2403		10.2281	45.7811		10.2269	44.5485		10.2279	47.3475
10.2392	45.476		10.2387	47.2617		10.2348	45.8446		10.2335	44.6382		10.2346	47.3309
10.2458	45.3157		10.2454	47.2779		10.2415	45.9023		10.2402	44.7407		10.2413	47.3185
10.2525	45.1627		10.2521	47.3032		10.2481	45.9805		10.2469	44.8189		10.2479	47.2918
10.2592	45.012		10.2587	47.3347		10.2548	46.0587		10.2535	44.8794		10.2546	47.2574
10.2658	44.8518		10.2654	47.3614		10.2614	46.104		10.2602	44.9548		10.2613	47.2331
10.2725	44.7035		10.2721	47.3919		10.2681	46.1345		10.2669	45.0435		10.2679	47.2145
10.2792	44.5862		10.2788	47.4396		10.2748	46.1774		10.2735	45.1269		10.2746	47.1802
10.2858	44.4798		10.2854	47.4944		10.2814	46.2246		10.2802	45.2151		10.2812	47.1377
10.2925	44.3516		10.2921	47.5378		10.2881	46.2456		10.2869	45.3329		10.2879	47.1063
10.2992	44.2095		10.2988	47.5783		10.2948	46.2546		10.2935	45.4712		10.2946	47.08
10.3058	44.0831		10.3054	47.6274		10.3015	46.2809		10.3002	45.5995		10.3012	47.0376
10.3125	43.9644		10.3121	47.6766		10.3081	46.3085		10.3069	45.7168		10.3079	46.9828
10.3192	43.8333		10.3187	47.7061		10.3148	46.3157		10.3135	45.8379		10.3146	46.9351
10.3258	43.7036		10.3254	47.7285		10.3215	46.3099		10.3202	45.9509		10.3212	46.8869
10.3325	43.611		10.3321	47.7705		10.3281	46.3147		10.3269	46.0396		10.3279	46.8278
10.3392	43.5462		10.3387	47.8153		10.3348	46.3195		10.3335	46.1216		10.3346	46.7696
10.3458	43.4794		10.3454	47.843		10.3415	46.3004		10.3402	46.2232		10.3413	46.7319
10.3525	43.4217		10.3521	47.8578		10.3481	46.2732		10.3469	46.3343		10.3479	46.7019
10.3592	43.3898		10.3588	47.8902		10.3548	46.2589		10.3535	46.4287		10.3546	46.659
10.3658	43.3683		10.3654	47.9288		10.3614	46.2422		10.3602	46.5217		10.3613	46.6132
10.3725	43.3326		10.3721	47.9465		10.3681	46.1979		10.3669	46.6342		10.3679	46.5751
10.3792	43.3044		10.3788	47.9517		10.3748	46.1373		10.3735	46.7491		10.3746	46.5326
10.3858	43.303		10.3854	47.9655		10.3814	46.0858		10.3802	46.8464		10.3812	46.4716
10.3925	43.3054		10.3921	47.9913		10.3881	46.0377		10.3869	46.9432		10.3879	46.4149
10.3992	43.2959		10.3987	48.0056		10.3948	45.9676		10.3935	47.0772		10.3946	46.3972
10.4058	43.2973		10.4054	48.0199		10.4015	45.8899		10.4002	47.2345		10.4012	46.4201
10.4125	43.3335		10.4121	48.049		10.4081	45.8336		10.4069	47.3933		10.4079	46.4778
10.4192	43.3836		10.4187	48.0828		10.4148	45.7907		10.4135	47.5612		10.4146	46.5927
10.4258	43.4241		10.4254	48.0981		10.4215	45.7373		10.4202	47.7509		10.4213	46.7839
10.4325	43.4752		10.4321	48.0962		10.4281	45.682		10.4269	47.9383		10.4279	47.0386
10.4392	43.5519		10.4388	48.1005		10.4348	45.6476		10.4335	48.0809		10.4346	47.3237
10.4458	43.6349		10.4454	48.0971		10.4414	45.6262		10.4402	48.1858		10.4413	47.6356
10.4525	43.7012		10.4521	48.0695		10.4481	45.5904		10.4469	48.2674		10.4479	47.9698
10.4592	43.7627		10.4588	48.0313		10.4548	45.5508		10.4535	48.3074		10.4546	48.2779
10.4658	43.8409		10.4654	48.0108		10.4614	45.5308		10.4602	48.2821		10.4612	48.521
10.4725	43.921		10.4721	47.9937		10.4681	45.5122		10.4669	48.2068		10.4679	48.6903
10.4792	43.9911		10.4787	47.9488		10.4748	45.4731		10.4735	48.1281		10.4746	48.799
10.4858	44.0617		10.4854	47.8868		10.4815	45.4159		10.4802	48.0351		10.4812	48.8276
10.4925	44.1461		10.4921	47.8358		10.4881	45.372		10.4869	47.9031		10.4879	48.7585
10.4992	44.2257		10.4987	47.7901		10.4948	45.3343		10.4935	47.7419		10.4946	48.6259
10.5058	44.2791		10.5054	47.7262		10.5015	45.28		10.5002	47.5788		10.5013	48.4576
10.5125	44.3239		10.5121	47.6546		10.5081	45.2199		10.5069	47.4105		10.5079	48.2574
10.5192	44.3821		10.5188	47.6007		10.5148	45.1803		10.5135	47.2217		10.5146	48.0151
10.5258	44.4412		10.5254	47.5588		10.5214	45.1622		10.5202	47.0438		10.5213	47.7648
10.5325	44.4808		10.5321	47.5054		10.5281	45.1465		10.5269	46.9155		10.5279	47.5473
10.5392	44.5127		10.5388	47.4486		10.5348	45.1379		10.5335	46.8383		10.5346	47.3552
10.5458	44.5614		10.5454	47.4072		10.5414	45.1598		10.5402	46.7887		10.5412	47.1916
10.5525	44.6062		10.5521	47.3742		10.5481	45.2051		10.5469	46.783		10.5479	47.0872
10.5592	44.6196		10.5587	47.3275		10.5548	45.2514		10.5535	46.8416		10.5546	47.0829
10.5658	44.6172		10.5654	47.2789		10.5615	45.3086		10.5602	46.9637		10.5612	47.1745
10.5725	44.6329		10.5721	47.2484		10.5681	45.392		10.5669	47.1311		10.5679	47.3471
10.5792	44.6615		10.5787	47.2245		10.5748	45.4998		10.5735	47.3495		10.5746	47.6322
10.5858	44.6687		10.5854	47.1869		10.5815	45.6152		10.5802	47.6398		10.5813	48.0576
10.5925	44.6644		10.5921	47.142		10.5881	45.7454		10.5869	47.9789		10.5879	48.6093
10.5992	44.6715		10.5988	47.1082		10.5948	45.9008		10.5935	48.3313		10.5946	49.2415
10.6058	44.6815		10.6054	47.0691		10.6014	46.0553		10.6002	48.6674		10.6013	49.9334
10.6125	44.6615		10.6121	47.0023		10.6081	46.1869		10.6069	48.9783		10.6079	50.6687
10.6192	44.6181		10.6188	46.917		10.6148	46.3033		10.6135	49.2373		10.6146	51.3911
10.6258	44.5819		10.6254	46.8354		10.6214	46.4139		10.6202	49.4123		10.6212	52.0267
10.6325	44.548		10.6321	46.7472		10.6281	46.5045		10.6269	49.5124		10.6279	52.5365
10.6392	44.4894		10.6387	46.6318		10.6348	46.5498		10.6335	49.5477		10.6346	52.907
10.6458	44.4164		10.6454	46.4969		10.6415	46.5713		10.6402	49.5119		10.6412	53.1073
10.6525	44.3616		10.6521	46.3634		10.6481	46.5879		10.6469	49.3913		10.6479	53.1082
10.6592	44.3182		10.6587	46.2265		10.6548	46.5918		10.6535	49.2144		10.6546	52.9327
10.6658	44.2615		10.6654	46.0701		10.6615	46.5531		10.6602	49.0193		10.6613	52.6237
10.6725	44.198		10.6721	45.9075		10.6681	46.4873		10.6669	48.8009		10.6679	52.1851
10.6792	44.1599		10.6788	45.7616		10.6748	46.4268		10.6735	48.5525		10.6746	51.6286
10.6858	44.1313		10.6854	45.6257		10.6814	46.3696		10.6802	48.2993		10.6813	51.0068
10.6925	44.0822		10.6921	45.4803		10.6881	46.2999		10.6869	48.0862		10.6879	50.3783
10.6992	44.023		10.6988	45.3324		10.6948	46.2279		10.6935	47.9112		10.6946	49.7513
10.7058	43.982		10.7054	45.2056		10.7014	46.1879		10.7002	47.7586		10.7012	49.1257
10.7125	43.9525		10.7121	45.0897		10.7081	46.1745		10.7069	47.6394		10.7079	48.5511
10.7192	43.9091		10.7188	44.9681		10.7148	46.1664		10.7135	47.5726		10.7146	48.068
10.7258	43.8676		10.7254	44.8518		10.7215	46.1631		10.7202	47.5397		10.7212	47.6651
10.7325	43.8519		10.7321	44.7488		10.7281	46.1783		10.7269	47.5092		10.7279	47.3123
10.7392	43.8519		10.7387	44.6501		10.7348	46.195		10.7335	47.4868		10.7346	47.0147
10.7458	43.8385		10.7454	44.5309		10.7415	46.1912		10.7402	47.4834		10.7413	46.7834
10.7525	43.8228		10.7521	44.3978		10.7481	46.1779		10.7469	47.4806		10.7479	46.5832
10.7592	43.8194		10.7587	44.2662		10.7548	46.1726		10.7535	47.4491		10.7546	46.3772
10.7658	43.8156		10.7654	44.1265		10.7614	46.1669		10.7602	47.4033		10.7613	46.1683
10.7725	43.7899		10.7721	43.9754		10.7681	46.1426		10.7669	47.3666		10.7679	45.9785
10.7792	43.7541		10.7788	43.8242		10.7748	46.114		10.7735	47.3261		10.7746	45.795
10.7858	43.7369		10.7854	43.6802		10.7814	46.1016		10.7802	47.2608		10.7812	45.5947
10.7925	43.7303		10.7921	43.5266		10.7881	46.0839		10.7869	47.184		10.7879	45.3897
10.7992	43.7155		10.7988	43.3412		10.7948	46.0401		10.7935	47.1244		10.7946	45.1956
10.8058	43.6993		10.8054	43.1514		10.8015	45.9771		10.8002	47.0681		10.8012	45.0001
10.8125	43.6964		10.8121	42.9769		10.8081	45.918		10.8069	46.9909		10.8079	44.7817
10.8192	43.6964		10.8187	42.8066		10.8148	45.8536		10.8135	46.9027		10.8146	44.5538
10.8258	43.6807		10.8254	42.6297		10.8215	45.7611		10.8202	46.8287		10.8212	44.3478
10.8325	43.6602		10.8321	42.4671		10.8281	45.6562		10.8269	46.7587		10.8279	44.1666
10.8392	43.6592		10.8387	42.3441		10.8348	45.5632		10.8335	46.6676		10.8346	43.9954
10.8458	43.664		10.8454	42.2339		10.8415	45.4707		10.8402	46.5732		10.8413	43.8404
10.8525	43.653		10.8521	42.1166		10.8481	45.3587		10.8469	46.5102		10.8479	43.7198
10.8592	43.6387		10.8588	42.006		10.8548	45.2394		10.8535	46.4697		10.8546	43.6254
10.8658	43.6368		10.8654	41.9283		10.8614	45.1355		10.8602	46.4206		10.8613	43.5371
10.8725	43.6358		10.8721	41.8615		10.8681	45.0387		10.8669	46.3696		10.8679	43.4523
10.8792	43.6053		10.8788	41.7857		10.8748	44.9286		10.8735	46.3443		10.8746	43.3888
10.8858	43.5677		10.8854	41.719		10.8814	44.8241		10.8802	46.3276		10.8812	43.3426
10.8925	43.5491		10.8921	41.6865		10.8881	44.7454		10.8869	46.2828		10.8879	43.2987
10.8992	43.5357		10.8987	41.6722		10.8948	44.6758		10.8935	46.2213		10.8946	43.2653
10.9058	43.499		10.9054	41.6479		10.9015	44.591		10.9002	46.1793		10.9012	43.2558
10.9125	43.4504		10.9121	41.635		10.9081	44.4989		10.9069	46.1488		10.9079	43.2587
10.9192	43.4227		10.9187	41.6632		10.9148	44.4174		10.9135	46.1001		10.9146	43.2563
10.9258	43.4008		10.9254	41.7228		10.9215	44.333		10.9202	46.051		10.9213	43.2606
10.9325	43.3598		10.9321	41.7762		10.9281	44.2281		10.9269	46.0253		10.9279	43.2897
10.9392	43.3092		10.9388	41.8296		10.9348	44.1222		10.9335	46.0062		10.9346	43.3245
10.9458	43.2792		10.9454	41.9016		10.9414	44.0364		10.9402	45.9638		10.9413	43.3412
10.9525	43.2615		10.9521	41.9855		10.9481	43.9568		10.9469	45.9075		10.9479	43.3593
10.9592	43.2329		10.9588	42.0556		10.9548	43.859		10.9535	45.8598		10.9546	43.4031
10.9658	43.2072		10.9654	42.1281		10.9614	43.7565		10.9602	45.8016		10.9612	43.4551
10.9725	43.2072		10.9721	42.2292		10.9681	43.6735		10.9669	45.7139		10.9679	43.4904
10.9792	43.2153		10.9787	42.3555		10.9748	43.592		10.9735	45.6147		10.9746	43.5276
10.9858	43.2024		10.9854	42.4938		10.9815	43.4895		10.9802	45.5275		10.9812	43.5944
10.9925	43.1814		10.9921	42.6512		10.9881	43.3817		10.9869	45.444		10.9879	43.6697
10.9992	43.1762		10.9987	42.84		10.9948	43.3002		10.9935	45.3486		10.9946	43.726
11.0058	43.1671		11.0054	43.035		11.0015	43.2301		11.0002	45.259		11.0013	43.7765
11.0125	43.129		11.0121	43.2143		11.0081	43.1418		11.0069	45.1908		11.0079	43.8461
11.0192	43.0827		11.0188	43.395		11.0148	43.0474		11.0135	45.1241		11.0146	43.9253
11.0258	43.0613		11.0254	43.5987		11.0214	42.9764		11.0202	45.0382		11.0213	43.9906
11.0325	43.0508		11.0321	43.8094		11.0281	42.9239		11.0269	44.9519		11.0279	44.0559
11.0392	43.0298		11.0388	44.0054		11.0348	42.8557		11.0335	44.8895		11.0346	44.1365
11.0458	43.0145		11.0454	44.1999		11.0414	42.7799		11.0402	44.8422		11.0412	44.2314
11.0525	43.0264		11.0521	44.4188		11.0481	42.7299		11.0469	44.7917		11.0479	44.3311
11.0592	43.0484		11.0587	44.6486		11.0548	42.7074		11.0535	44.7569		11.0546	44.4536
11.0658	43.0465		11.0654	44.8637		11.0615	42.6893		11.0602	44.7578		11.0612	44.6205
11.0725	43.0341		11.0721	45.0788		11.0681	42.6755		11.0669	44.7769		11.0679	44.8179
11.0792	43.0331		11.0787	45.3124		11.0748	42.6922		11.0735	44.7874		11.0746	45.0296
11.0858	43.0336		11.0854	45.5523		11.0815	42.7356		11.0802	44.7927		11.0813	45.26
11.0925	43.0169		11.0921	45.7692		11.0881	42.7818		11.0869	44.8079		11.0879	45.5208
11.0992	42.9983		11.0988	45.9614		11.0948	42.8281		11.0935	44.8194		11.0946	45.7835
11.1058	43.0055		11.1054	46.1445		11.1014	42.8944		11.1002	44.8093		11.1013	46.0105
11.1125	43.0255		11.1121	46.3033		11.1081	42.9692		11.1069	44.7893		11.1079	46.2108
11.1192	43.0293		11.1188	46.4239		11.1148	43.0279		11.1135	44.7698		11.1146	46.4063
11.1258	43.0202		11.1254	46.5183		11.1214	43.067		11.1202	44.7326		11.1212	46.5803
11.1325	43.0198		11.1321	46.6051		11.1281	43.0994		11.1269	44.652		11.1279	46.7
11.1392	43.0241		11.1387	46.6681		11.1348	43.1137		11.1335	44.5375		11.1346	46.7749
11.1458	43.0188		11.1454	46.6852		11.1415	43.0837		11.1402	44.4069		11.1412	46.8292
11.1525	43.0121		11.1521	46.6747		11.1481	43.0236		11.1469	44.2467		11.1479	46.8497
11.1592	43.0145		11.1587	46.6499		11.1548	42.9592		11.1535	44.0435		11.1546	46.8106
11.1658	43.0183		11.1654	46.5918		11.1615	42.9006		11.1602	43.8242		11.1613	46.7286
11.1725	43.0055		11.1721	46.4869		11.1681	42.829		11.1669	43.6206		11.1679	46.6304
11.1792	42.9826		11.1788	46.3624		11.1748	42.7475		11.1735	43.4222		11.1746	46.5145
11.1858	42.9525		11.1854	46.2489		11.1814	42.6822		11.1802	43.2081		11.1813	46.3705
11.1925	42.9001		11.1921	46.1254		11.1881	42.6235		11.1869	42.9902		11.1879	46.217
11.1992	42.8247		11.1988	45.9714		11.1948	42.5515		11.1935	42.8009		11.1946	46.0854
11.2058	42.7537		11.2054	45.8064		11.2014	42.4638		11.2002	42.6288		11.2012	45.969
11.2125	42.7027		11.2121	45.6572		11.2081	42.3942		11.2069	42.4614		11.2079	45.8541
11.2192	42.6483		11.2188	45.5127		11.2148	42.3522		11.2135	42.3136		11.2146	45.752
11.2258	42.5701		11.2254	45.352		11.2215	42.316		11.2202	42.2106		11.2212	45.682
11.2325	42.4895		11.2321	45.1851		11.2281	42.2888		11.2269	42.141		11.2279	45.6271
11.2392	42.4209		11.2387	45.0306		11.2348	42.2931		11.2335	42.0761		11.2346	45.5575
11.2458	42.3436		11.2454	44.8723		11.2415	42.3241		11.2402	42.0275		11.2413	45.4865
11.2525	42.2382		11.2521	44.6925		11.2481	42.3546		11.2469	42.0041		11.2479	45.4369
11.2592	42.1314		11.2587	44.5094		11.2548	42.3799		11.2535	41.9922		11.2546	45.3911
11.2658	42.0508		11.2654	44.3439		11.2614	42.4237		11.2602	41.9688		11.2613	45.3224
11.2725	41.9807		11.2721	44.189		11.2681	42.4848		11.2669	41.9431		11.2679	45.2495
11.2792	41.8983		11.2788	44.0297		11.2748	42.5391		11.2735	41.9345		11.2746	45.2003
11.2858	41.8139		11.2854	43.8838		11.2814	42.5973		11.2802	41.9288		11.2812	45.1517
11.2925	41.7504		11.2921	43.766		11.2881	42.6769		11.2869	41.9049		11.2879	45.0754
11.2992	41.6918		11.2988	43.6544		11.2948	42.7666		11.2935	41.873		11.2946	44.9867
11.3058	41.625		11.3054	43.5224		11.3015	42.8424		11.3002	41.852		11.3012	44.9181
11.3125	41.5578		11.3121	43.3826		11.3081	42.9115		11.3069	41.8339		11.3079	44.8489
11.3192	41.513		11.3187	43.263		11.3148	43.0007		11.3135	41.8		11.3146	44.7502
11.3258	41.4767		11.3254	43.1519		11.3215	43.0932		11.3202	41.7676		11.3212	44.6348
11.3325	41.4248		11.3321	43.0322		11.3281	43.1633		11.3269	41.7571		11.3279	44.5299
11.3392	41.368		11.3387	42.9149		11.3348	43.2248		11.3335	41.7562		11.3346	44.4212
11.3458	41.3232		11.3454	42.8238		11.3415	43.303		11.3402	41.7414		11.3413	44.2743
11.3525	41.2855		11.3521	42.7499		11.3481	43.3903		11.3469	41.7213		11.3479	44.1055
11.3592	41.2335		11.3588	42.6621		11.3548	43.4575		11.3535	41.7204		11.3546	43.9453
11.3658	41.1797		11.3654	42.5735		11.3614	43.5143		11.3602	41.7252		11.3613	43.7884
11.3725	41.141		11.3721	42.5053		11.3681	43.5834		11.3669	41.7204		11.3679	43.613
11.3792	41.101		11.3788	42.4461		11.3748	43.6535		11.3735	41.7161		11.3746	43.4299
11.3858	41.0376		11.3854	42.3722		11.3814	43.6959		11.3802	41.7385		11.3812	43.2682
11.3925	40.9636		11.3921	42.2959		11.3881	43.7236		11.3869	41.7786		11.3879	43.1271
11.3992	40.905		11.3987	42.2511		11.3948	43.7579		11.3935	41.8148		11.3946	42.9835
11.4058	40.8506		11.4054	42.2239		11.4015	43.7884		11.4002	41.8525		11.4012	42.8405
11.4125	40.7825		11.4121	42.192		11.4081	43.7903		11.4069	41.9068		11.4079	42.7175
11.4192	40.7138		11.4187	42.1648		11.4148	43.7851		11.4135	41.9693		11.4146	42.6106
11.4258	40.6704		11.4254	42.1658		11.4215	43.8156		11.4202	42.0227		11.4213	42.5062
11.4325	40.6327		11.4321	42.1848		11.4281	43.8685		11.4269	42.0775		11.4279	42.4004
11.4392	40.5688		11.4388	42.1982		11.4348	43.9172		11.4335	42.1519		11.4346	42.3055
11.4458	40.4925		11.4454	42.2196		11.4414	43.9701		11.4402	42.2401		11.4413	42.2187
11.4525	40.4358		11.4521	42.2659		11.4481	44.0536		11.4469	42.3274		11.4479	42.1233
11.4592	40.39		11.4588	42.325		11.4548	44.1508		11.4535	42.4337		11.4546	42.0284
11.4658	40.3266		11.4654	42.3765		11.4614	44.2309		11.4602	42.5797		11.4612	41.9579
11.4725	40.2594		11.4721	42.439		11.4681	44.3096		11.4669	42.7504		11.4679	41.9173
11.4792	40.2193		11.4787	42.5353		11.4748	44.4098		11.4735	42.9192		11.4746	41.8859
11.4858	40.2007		11.4854	42.6507		11.4815	44.5256		11.4802	43.098		11.4812	41.863
11.4925	40.1697		11.4921	42.7647		11.4881	44.6353		11.4869	43.303		11.4879	41.8706
11.4992	40.1301		11.4987	42.8982		11.4948	44.7559		11.4935	43.5119		11.4946	41.9021
11.5058	40.1034		11.5054	43.0808		11.5015	44.9104		11.5002	43.7031		11.5013	41.9326
11.5125	40.0805		11.5121	43.3121		11.5081	45.084		11.5069	43.91		11.5079	41.9688
11.5192	40.0381		11.5188	43.5987		11.5148	45.2576		11.5135	44.2009		11.5146	42.0551
11.5258	39.9842		11.5254	44.0226		11.5214	45.4464		11.5202	44.6444		11.5213	42.2287
11.5325	39.9523		11.5321	44.7392		11.5281	45.6696		11.5269	45.3858		11.5279	42.5525
11.5392	39.9323		11.5388	45.9661		11.5348	45.9123		11.5335	46.7477		11.5346	43.1919
11.5458	39.9017		11.5454	48.0709		11.5414	46.1717		11.5402	49.2444		11.5412	44.4536
11.5525	39.8698		11.5521	51.6548		11.5481	46.525		11.5469	53.5712		11.5479	46.7973
11.5592	39.8617		11.5587	57.5457		11.5548	47.1272		11.5535	60.616		11.5546	50.8928
11.5658	39.8607		11.5654	66.68		11.5615	48.2159		11.5602	71.4269		11.5612	57.6367
11.5725	39.8383		11.5721	80.0152		11.5681	50.1981		11.5669	87.0056		11.5679	68.047
11.5792	39.8116		11.5787	98.3725		11.5748	53.7348		11.5735	108.018		11.5746	83.0684
11.5858	39.8111		11.5854	122.165		11.5815	59.7129		11.5802	134.606		11.5813	103.382
11.5925	39.8202		11.5921	151.132		11.5881	69.1552		11.5869	166.274		11.5879	129.205
11.5992	39.8049		11.5988	184.267		11.5948	83.0932		11.5935	201.778		11.5946	160.065
11.6058	39.7811		11.6054	219.914		11.6014	102.403		11.6002	239.132		11.6013	194.693
11.6125	39.7768		11.6121	255.896		11.6081	127.496		11.6069	275.89		11.6079	231.156
11.6192	39.7801		11.6188	289.728		11.6148	158.077		11.6135	309.558		11.6146	267.142
11.6258	39.7606		11.6254	318.983		11.6214	193.052		11.6202	337.872		11.6212	300.207
11.6325	39.7282		11.6321	341.692		11.6281	230.609		11.6269	358.958		11.6279	328.053
11.6392	39.7091		11.6387	356.488		11.6348	268.383		11.6335	371.534		11.6346	348.817
11.6458	39.69		11.6454	362.631		11.6415	303.704		11.6402	375.082		11.6412	361.337
11.6525	39.6447		11.6521	360.013		11.6481	334.032		11.6469	369.771		11.6479	365.123
11.6592	39.5827		11.6587	349.146		11.6548	357.313		11.6535	356.251		11.6546	360.254
11.6658	39.526		11.6654	331.046		11.6615	372.156		11.6602	335.58		11.6613	347.328
11.6725	39.4678		11.6721	307.04		11.6681	377.815		11.6669	309.225		11.6679	327.439
11.6792	39.3796		11.6788	278.701		11.6748	374.235		11.6735	278.945		11.6746	302.063
11.6858	39.2718		11.6854	247.779		11.6814	362.031		11.6802	246.565		11.6813	272.846
11.6925	39.1712		11.6921	216.058		11.6881	342.328		11.6869	213.85		11.6879	241.541
11.6992	39.0692		11.6988	185.162		11.6948	316.576		11.6935	182.432		11.6946	209.899
11.7058	38.949		11.7054	156.437		11.7014	286.453		11.7002	153.66		11.7012	179.524
11.7125	38.8265		11.7121	130.9		11.7081	253.848		11.7069	128.449		11.7079	151.676
11.7192	38.7359		11.7188	109.159		11.7148	220.655		11.7135	107.244		11.7146	127.214
11.7258	38.6696		11.7254	91.3696		11.7215	188.56		11.7202	90.116		11.7212	106.605
11.7325	38.5957		11.7321	77.3368		11.7281	158.937		11.7269	76.8137		11.7279	89.9301
11.7392	38.5213		11.7387	66.6561		11.7348	132.794		11.7335	66.8411		11.7346	76.9353
11.7458	38.4684		11.7454	58.8102		11.7415	110.711		11.7402	59.5837		11.7413	67.1577
11.7525	38.4326		11.7521	53.2112		11.7481	92.7854		11.7469	54.4529		11.7479	60.05
11.7592	38.3916		11.7587	49.2897		11.7548	78.7649		11.7535	50.9348		11.7546	55.0594
11.7658	38.3544		11.7654	46.5813		11.7614	68.2025		11.7602	48.5616		11.7613	51.641
11.7725	38.352		11.7721	44.7278		11.7681	60.524		11.7669	46.9623		11.7679	49.3283
11.7792	38.3778		11.7788	43.4422		11.7748	55.0828		11.7735	45.8899		11.7746	47.7877
11.7858	38.4145		11.7854	42.5119		11.7814	51.2776		11.7802	45.1865		11.7812	46.7758
11.7925	38.4679		11.7921	41.8239		11.7881	48.6512		11.7869	44.7102		11.7879	46.1011
11.7992	38.5585		11.7988	41.3103		11.7948	46.864		11.7935	44.3492		11.7946	45.6214
11.8058	38.6705		11.8054	40.8974		11.8015	45.6257		11.8002	44.0669		11.8012	45.2766
11.8125	38.7707		11.8121	40.5316		11.8081	44.724		11.8069	43.8552		11.8079	45.0377
11.8192	38.867		11.8187	40.2064		11.8148	44.055		11.8135	43.6854		11.8146	44.8518
11.8258	38.9795		11.8254	39.9356		11.8215	43.5648		11.8202	43.5247		11.8212	44.6825
11.8325	39.0992		11.8321	39.6953		11.8281	43.1914		11.8269	43.3869		11.8279	44.5337
11.8392	39.2017		11.8387	39.4583		11.8348	42.8815		11.8335	43.3011		11.8346	44.4241
11.8458	39.3052		11.8454	39.2489		11.8415	42.6297		11.8402	43.2611		11.8413	44.3339
11.8525	39.4378		11.8521	39.0964		11.8481	42.4428		11.8469	43.2482		11.8479	44.2443
11.8592	39.588		11.8588	39.0048		11.8548	42.2983		11.8535	43.2758		11.8546	44.1809
11.8658	39.7263		11.8654	38.9619		11.8614	42.1815		11.8602	43.3755		11.8613	44.1699
11.8725	39.8598		11.8721	38.9996		11.8681	42.1085		11.8669	43.5381		11.8679	44.2076
11.8792	40.01		11.8788	39.1622		11.8748	42.1033		11.8735	43.7417		11.8746	44.2786
11.8858	40.1616		11.8854	39.4564		11.8814	42.1653		11.8802	43.9882		11.8812	44.4183
11.8925	40.2989		11.8921	39.8874		11.8881	42.2945		11.8869	44.2948		11.8879	44.6591
11.8992	40.4367		11.8987	40.4854		11.8948	42.5115		11.8935	44.6482		11.8946	44.9815
11.9058	40.5955		11.9054	41.2893		11.9015	42.8233		11.9002	45.0072		11.9012	45.3434
11.9125	40.75		11.9121	42.285		11.9081	43.1981		11.9069	45.3529		11.9079	45.7311
11.9192	40.8745		11.9187	43.426		11.9148	43.6015		11.9135	45.6715		11.9146	46.1397
11.9258	40.9884		11.9254	44.6858		11.9215	44.0269		11.9202	45.9251		11.9213	46.5193
11.9325	41.1096		11.9321	46.0119		11.9281	44.467		11.9269	46.0701		11.9279	46.8111
11.9392	41.2121		11.9388	47.3013		11.9348	44.8756		11.9335	46.0944		11.9346	47.0004
11.9458	41.2703		11.9454	48.4242		11.9414	45.2008		11.9402	46.01		11.9413	47.0982
11.9525	41.3084		11.9521	49.3093		11.9481	45.4321		11.9469	45.804		11.9479	47.0805
11.9592	41.3532		11.9588	49.9177		11.9548	45.5751		11.9535	45.4655		11.9546	46.9213
11.9658	41.389		11.9654	50.1938		11.9614	45.6004		11.9602	45.0244		11.9612	46.6394
11.9725	41.3914		11.9721	50.1008		11.9681	45.475		11.9669	44.5175		11.9679	46.2751
11.9792	41.3814		11.9787	49.6626		11.9748	45.2166		11.9735	43.9568		11.9746	45.8264
11.9858	41.3814		11.9854	48.9483		11.9815	44.8732		11.9802	43.3459		11.9812	45.29
11.9925	41.3804		11.9921	47.9937		11.9881	44.4522		11.9869	42.7289		11.9879	44.7035
11.9992	41.3523		11.9987	46.8431		11.9948	43.9439		11.9935	42.1491		11.9946	44.1127
12.0058	41.3065		12.0054	45.5861		12.0015	43.3793		12.0002	41.6079		12.0013	43.5209
12.0125	41.2574		12.0121	44.3192		12.0081	42.8147		12.0069	41.0933		12.0079	42.9173
12.0192	41.193		12.0188	43.0961		12.0148	42.263		12.0135	40.626		12.0146	42.3322
12.0258	41.0986		12.0254	41.9445		12.0214	41.7089		12.0202	40.226		12.0213	41.8043
12.0325	40.9884		12.0321	40.9217		12.0281	41.1735		12.0269	39.8726		12.0279	41.3318
12.0392	40.884		12.0388	40.072		12.0348	40.6852		12.0335	39.5398		12.0346	40.8883
12.0458	40.7705		12.0454	39.3863		12.0414	40.2398		12.0402	39.2346		12.0412	40.4792
12.0525	40.6303		12.0521	38.8308		12.0481	39.813		12.0469	38.9752		12.0479	40.1225
12.0592	40.4749		12.0587	38.3987		12.0548	39.413		12.0535	38.7363		12.0546	39.8059
12.0658	40.3285		12.0654	38.0955		12.0615	39.0568		12.0602	38.5008		12.0612	39.4998
12.0725	40.1855		12.0721	37.8895		12.0681	38.7268		12.0669	38.281		12.0679	39.2051
12.0792	40.0324		12.0787	37.7259		12.0748	38.4007		12.0735	38.095		12.0746	38.9414
12.0858	39.8779		12.0854	37.5919		12.0815	38.0902		12.0802	37.9252		12.0813	38.7011
12.0925	39.7458		12.0921	37.5018		12.0881	37.8041		12.0869	37.7483		12.0879	38.4622
12.0992	39.6247		12.0988	37.4479		12.0948	37.5218		12.0935	37.5824		12.0946	38.2252
12.1058	39.4921		12.1054	37.405		12.1014	37.2229		12.1002	37.4393		12.1013	38.0092
12.1125	39.3548		12.1121	37.3664		12.1081	36.9272		12.1069	37.3082		12.1079	37.8046
12.1192	39.2323		12.1188	37.3445		12.1148	36.654		12.1135	37.1699		12.1146	37.5977
12.1258	39.114		12.1254	37.3273		12.1214	36.3884		12.1202	37.0412		12.1212	37.4031
12.1325	38.9838		12.1321	37.2944		12.1281	36.1123		12.1269	36.9382		12.1279	37.2424
12.1392	38.8598		12.1387	37.2558		12.1348	35.8529		12.1335	36.8533		12.1346	37.1032
12.1458	38.7654		12.1454	37.2257		12.1415	35.6278		12.1402	36.7732		12.1412	36.962
12.1525	38.6949		12.1521	37.1923		12.1481	35.4185		12.1469	36.7026		12.1479	36.8285
12.1592	38.6286		12.1587	37.1423		12.1548	35.2073		12.1535	36.6573		12.1546	36.7279
12.1658	38.5814		12.1654	37.1017		12.1615	35.0099		12.1602	36.6273		12.1613	36.6473
12.1725	38.5656		12.1721	37.0874		12.1681	34.8506		12.1669	36.5982		12.1679	36.5639
12.1792	38.5613		12.1788	37.0722		12.1748	34.708		12.1735	36.5767		12.1746	36.4962
12.1858	38.5542		12.1854	37.0283		12.1814	34.5659		12.1802	36.5748		12.1813	36.4699
12.1925	38.5528		12.1921	36.983		12.1881	34.4405		12.1869	36.5829		12.1879	36.4757
12.1992	38.5747		12.1988	36.9644		12.1948	34.3513		12.1935	36.5763		12.1946	36.4809
12.2058	38.6024		12.2054	36.9425		12.2014	34.2846		12.2002	36.5562		12.2012	36.4938
12.2125	38.6195		12.2121	36.8919		12.2081	34.2202		12.2069	36.541		12.2079	36.5262
12.2192	38.6438		12.2188	36.84		12.2148	34.1721		12.2135	36.5191		12.2146	36.5629
12.2258	38.691		12.2254	36.8176		12.2215	34.1582		12.2202	36.4747		12.2212	36.5815
12.2325	38.7416		12.2321	36.7985		12.2281	34.1659		12.2269	36.4246		12.2279	36.5939
12.2392	38.774		12.2387	36.7513		12.2348	34.1778		12.2335	36.396		12.2346	36.6206
12.2458	38.8098		12.2454	36.6979		12.2415	34.2078		12.2402	36.3798		12.2413	36.654
12.2525	38.8756		12.2521	36.6631		12.2481	34.2684		12.2469	36.3503		12.2479	36.6769
12.2592	38.9609		12.2587	36.6354		12.2548	34.3356		12.2535	36.3188		12.2546	36.7036
12.2658	39.0396		12.2654	36.5925		12.2614	34.3866		12.2602	36.3026		12.2613	36.757
12.2725	39.124		12.2721	36.5539		12.2681	34.4405		12.2669	36.2897		12.2679	36.828
12.2792	39.228		12.2788	36.5472		12.2748	34.5211		12.2735	36.2682		12.2746	36.8996
12.2858	39.3276		12.2854	36.5696		12.2814	34.6112		12.2802	36.2611		12.2812	36.984
12.2925	39.4025		12.2921	36.6025		12.2881	34.6861		12.2869	36.3092		12.2879	37.1222
12.2992	39.4664		12.2988	36.6454		12.2948	34.7724		12.2935	36.4194		12.2946	37.3254
12.3058	39.5427		12.3054	36.7131		12.3015	34.9016		12.3002	36.5925		12.3012	37.6
12.3125	39.6175		12.3121	36.7985		12.3081	35.0685		12.3069	36.8481		12.3079	37.9853
12.3192	39.6686		12.3187	36.8853		12.3148	35.2526		12.3135	37.2152		12.3146	38.5346
12.3258	39.7167		12.3254	36.984		12.3215	35.4671		12.3202	37.6844		12.3212	39.2647
12.3325	39.7782		12.3321	37.1127		12.3281	35.7418		12.3269	38.2247		12.3279	40.1545
12.3392	39.835		12.3387	37.2767		12.3348	36.057		12.3335	38.8174		12.3346	41.1983
12.3458	39.8645		12.3454	37.4622		12.3415	36.3841		12.3402	39.453		12.3413	42.3884
12.3525	39.8836		12.3521	37.6744		12.3481	36.7265		12.3469	40.0915		12.3479	43.6707
12.3592	39.9246		12.3588	37.9186		12.3548	37.0998		12.3535	40.6737		12.3546	44.9781
12.3658	39.9699		12.3654	38.1689		12.3614	37.488		12.3602	41.182		12.3613	46.2694
12.3725	39.9919		12.3721	38.4064		12.3681	37.8594		12.3669	41.6193		12.3679	47.5183
12.3792	39.9976		12.3788	38.6362		12.3748	38.2271		12.3735	41.9669		12.3746	48.6617
12.3858	40.0066		12.3854	38.8803		12.3814	38.6076		12.3802	42.1953		12.3812	49.6402
12.3925	40.0119		12.3921	39.1264		12.3881	38.98		12.3869	42.3083		12.3879	50.437
12.3992	39.9923		12.3987	39.3562		12.3948	39.3062		12.3935	42.3265		12.3946	51.0406
12.4058	39.9714		12.4054	39.5837		12.4015	39.5885		12.4002	42.2373		12.4012	51.4145
12.4125	39.9814		12.4121	39.8283		12.4081	39.8531		12.4069	42.0222		12.4079	51.528
12.4192	40.0128		12.4187	40.0767		12.4148	40.0901		12.4135	41.707		12.4146	51.4016
12.4258	40.0429		12.4254	40.3075		12.4215	40.2751		12.4202	41.3284		12.4213	51.0664
12.4325	40.0772		12.4321	40.5302		12.4281	40.4205		12.4269	40.8969		12.4279	50.5271
12.4392	40.1349		12.4388	40.7648		12.4348	40.5588		12.4335	40.4158		12.4346	49.7975
12.4458	40.1983		12.4454	40.9999		12.4414	40.6857		12.4402	39.9284		12.4413	48.9368
12.4525	40.2398		12.4521	41.2078		12.4481	40.7791		12.4469	39.4773		12.4479	48.0108
12.4592	40.2718		12.4588	41.3923		12.4548	40.8463		12.4535	39.063		12.4546	47.0524
12.4658	40.3218		12.4654	41.5683		12.4614	40.9126		12.4602	38.6715		12.4612	46.082
12.4725	40.3748		12.4721	41.7209		12.4681	40.9713		12.4669	38.341		12.4679	45.1503
12.4792	40.3957		12.4787	41.8272		12.4748	41.008		12.4735	38.1184		12.4746	44.3106
12.4858	40.3924		12.4854	41.8992		12.4815	41.0333		12.4802	38.0254		12.4812	43.5896
12.4925	40.3905		12.4921	41.9607		12.4881	41.0686		12.4869	38.1031		12.4879	43.0174
12.4992	40.3833		12.4987	42.0041		12.4948	41.1134		12.4935	38.4679		12.4946	42.6826
12.5058	40.3376		12.5054	42.0222		12.5015	41.1687		12.5002	39.2823		12.5013	42.7098
12.5125	40.2541		12.5121	42.0489		12.5081	41.2793		12.5069	40.6799		12.5079	43.2382
12.5192	40.1597		12.5188	42.14		12.5148	41.5192		12.5135	42.7895		12.5146	44.4255
12.5258	40.0496		12.5254	42.3188		12.5214	41.9617		12.5202	45.7478		12.5213	46.4664
12.5325	39.897		12.5321	42.6226		12.5281	42.6898		12.5269	49.6383		12.5279	49.5415
12.5392	39.7081		12.5388	43.1304		12.5348	43.817		12.5335	54.419		12.5346	53.73
12.5458	39.5103		12.5454	43.92		12.5414	45.4569		12.5402	59.9213		12.5412	59.0067
12.5525	39.3109		12.5521	45.0163		12.5481	47.6665		12.5469	65.9161		12.5479	65.2409
12.5592	39.0935		12.5587	46.4168		12.5548	50.4413		12.5535	72.1021		12.5546	72.1822
12.5658	38.878		12.5654	48.1267		12.5615	53.7343		12.5602	78.1074		12.5612	79.4501
12.5725	38.6972		12.5721	50.1146		12.5681	57.4322		12.5669	83.5547		12.5679	86.6008
12.5792	38.5475		12.5787	52.2642		12.5748	61.3308		12.5735	88.1386		12.5746	93.2155
12.5858	38.4092		12.5854	54.4229		12.5815	65.177		12.5802	91.6424		12.5813	98.9275
12.5925	38.2891		12.5921	56.4575		12.5881	68.7304		12.5869	93.8926		12.5879	103.404
12.5992	38.2209		12.5988	58.2542		12.5948	71.785		12.5935	94.7881		12.5946	106.398
12.6058	38.1913		12.6054	59.6809		12.6014	74.1444		12.6002	94.3418		12.6013	107.803
12.6125	38.1722		12.6121	60.6256		12.6081	75.665		12.6069	92.6394		12.6079	107.611
12.6192	38.166		12.6188	61.0509		12.6148	76.2873		12.6135	89.7908		12.6146	105.857
12.6258	38.1894		12.6254	60.967		12.6214	76.0174		12.6202	85.9394		12.6212	102.624
12.6325	38.2271		12.6321	60.3867		12.6281	74.8796		12.6269	81.3069		12.6279	98.1169
12.6392	38.249		12.6387	59.3262		12.6348	72.9275		12.6335	76.1619		12.6346	92.6204
12.6458	38.2524		12.6454	57.8556		12.6415	70.2863		12.6402	70.7526		12.6412	86.4239
12.6525	38.2528		12.6521	56.0718		12.6481	67.1139		12.6469	65.3224		12.6479	79.8244
12.6592	38.2328		12.6587	54.0528		12.6548	63.5667		12.6535	60.122		12.6546	73.1583
12.6658	38.1737		12.6654	51.8727		12.6615	59.8016		12.6602	55.3794		12.6613	66.7744
12.6725	38.0893		12.6721	49.6445		12.6681	56.0155		12.6669	51.2319		12.6679	60.9369
12.6792	37.9977		12.6788	47.4863		12.6748	52.3911		12.6735	47.7557		12.6746	55.8338
12.6858	37.8919		12.6854	45.4731		12.6814	49.0522		12.6802	45.0363		12.6813	51.6472
12.6925	37.7536		12.6921	43.6516		12.6881	46.0863		12.6869	43.1719		12.6879	48.5806
12.6992	37.6043		12.6988	42.0828		12.6948	43.5882		12.6935	42.2735		12.6946	46.8621
12.7058	37.4737		12.7054	40.8311		12.7014	41.6493		12.7002	42.5243		12.7012	46.7787
12.7125	37.3569		12.7121	39.9113		12.7081	40.3223		12.7069	44.2429		12.7079	48.7695
12.7192	37.2319		12.7188	39.3472		12.7148	39.6872		12.7135	47.8563		12.7146	53.3881
12.7258	37.1075		12.7254	39.2132		12.7215	39.9075		12.7202	53.8039		12.7212	61.1825
12.7325	37.0002		12.7321	39.6309		12.7281	41.2335		12.7269	62.4728		12.7279	72.587
12.7392	36.9		12.7387	40.7228		12.7348	43.9382		12.7335	74.132		12.7346	87.8291
12.7458	36.787		12.7454	42.6259		12.7415	48.2974		12.7402	88.809		12.7413	106.805
12.7525	36.6755		12.7521	45.5046		12.7481	54.5588		12.7469	106.18		12.7479	128.932
12.7592	36.5906		12.7587	49.4752		12.7548	62.8481		12.7535	125.56		12.7546	153.195
12.7658	36.5205		12.7654	54.5325		12.7614	73.0739		12.7602	145.992		12.7613	178.277
12.7725	36.4428		12.7721	60.5307		12.7681	84.8789		12.7669	166.328		12.7679	202.685
12.7792	36.365		12.7788	67.2264		12.7748	97.7044		12.7735	185.328		12.7746	224.887
12.7858	36.3026		12.7854	74.2688		12.7814	110.825		12.7802	201.822		12.7812	243.505
12.7925	36.2349		12.7921	81.2097		12.7881	123.403		12.7869	214.894		12.7879	257.52
12.7992	36.1352		12.7988	87.5773		12.7948	134.616		12.7935	223.927		12.7946	266.288
12.8058	36.0184		12.8054	92.9728		12.8015	143.782		12.8002	228.555		12.8012	269.478
12.8125	35.9163		12.8121	97.0936		12.8081	150.408		12.8069	228.665		12.8079	267.096
12.8192	35.8214		12.8187	99.7248		12.8148	154.179		12.8135	224.438		12.8146	259.48
12.8258	35.7199		12.8254	100.753		12.8215	154.964		12.8202	216.266		12.8212	247.218
12.8325	35.6202		12.8321	100.199		12.8281	152.863		12.8269	204.648		12.8279	231.041
12.8392	35.542		12.8387	98.175		12.8348	148.113		12.8335	190.193		12.8346	211.825
12.8458	35.4748		12.8454	94.8286		12.8415	141.044		12.8402	173.674		12.8413	190.623
12.8525	35.398		12.8521	90.3621		12.8481	132.069		12.8469	155.956		12.8479	168.558
12.8592	35.327		12.8588	85.0439		12.8548	121.704		12.8535	137.884		12.8546	146.682
12.8658	35.2716		12.8654	79.1883		12.8614	110.536		12.8602	120.248		12.8613	125.922
12.8725	35.2168		12.8721	73.0762		12.8681	99.1163		12.8669	103.773		12.8679	107.05
12.8792	35.1443		12.8788	66.9746		12.8748	87.9679		12.8735	89.0183		12.8746	90.5976
12.8858	35.0709		12.8854	61.1672		12.8814	77.5642		12.8802	76.2916		12.8812	76.7965
12.8925	35.0208		12.8921	55.8901		12.8881	68.274		12.8869	65.6881		12.8879	65.6185
12.8992	34.9746		12.8987	51.2753		12.8948	60.3008		12.8935	57.1723		12.8946	56.8867
12.9058	34.9178		12.9054	47.3628		12.9015	53.6938		12.9002	50.5786		12.9012	50.3044
12.9125	34.8649		12.9121	44.168		12.9081	48.419		12.9069	45.6142		12.9079	45.485
12.9192	34.8392		12.9187	41.6627		12.9148	44.3659		12.9135	41.9564		12.9146	42.0399
12.9258	34.8163		12.9254	39.7468		12.9215	41.3451		12.9202	39.3353		12.9213	39.6399
12.9325	34.7672		12.9321	38.3		12.9281	39.1474		12.9269	37.5156		12.9279	38.0201
12.9392	34.7118		12.9388	37.2367		12.9348	37.6024		12.9335	36.2616		12.9346	36.9401
12.9458	34.6766		12.9454	36.489		12.9414	36.5715		12.9402	35.3837		12.9413	36.2172
12.9525	34.6479		12.9521	35.9683		12.9481	35.9054		12.9469	34.7705		12.9479	35.7523
12.9592	34.5984		12.9588	35.5949		12.9548	35.4638		12.9535	34.3657		12.9546	35.4786
12.9658	34.544		12.9654	35.3327		12.9614	35.1791		12.9602	34.0943		12.9612	35.3203
12.9725	34.513		12.9721	35.1596		12.9681	35.0161		12.9669	33.9012		12.9679	35.2178
12.9792	34.4892		12.9787	35.0404		12.9748	34.9278		12.9735	33.7701		12.9746	35.1615
12.9858	34.4481		12.9854	34.9445		12.9815	34.8711		12.9802	33.6971		12.9812	35.1624
12.9925	34.4105		12.9921	34.8749		12.9881	34.843		12.9869	33.6556		12.9879	35.1963
12.9992	34.4028		12.9987	34.8401		12.9948	34.862		12.9935	33.6146		12.9946	35.2321
13.0058	34.4143		13.0054	34.8196		13.0015	34.9088		13.0002	33.5884		13.0013	35.2821
13.0125	34.4219		13.0121	34.7943		13.0081	34.9541		13.0069	33.5956		13.0079	35.3622
13.0192	34.4353		13.0188	34.7686		13.0148	35.0003		13.0135	33.6275		13.0146	35.4524
13.0258	34.4729		13.0254	34.7548		13.0214	35.0585		13.0202	33.6599		13.0213	35.5234
13.0325	34.513		13.0321	34.7328		13.0281	35.11		13.0269	33.6986		13.0279	35.5811
13.0392	34.5321		13.0388	34.6856		13.0348	35.131		13.0335	33.762		13.0346	35.6474
13.0458	34.5445		13.0454	34.6255		13.0414	35.1353		13.0402	33.8316		13.0412	35.707
13.0525	34.5736		13.0521	34.575		13.0481	35.141		13.0469	33.8836		13.0479	35.7389
13.0592	34.6022		13.0587	34.5192		13.0548	35.1324		13.0535	33.9227		13.0546	35.7556
13.0658	34.6074		13.0654	34.4381		13.0615	35.0876		13.0602	33.9704		13.0612	35.7752
13.0725	34.6079		13.0721	34.3485		13.0681	35.0232		13.0669	34.0247		13.0679	35.7933
13.0792	34.6317		13.0787	34.2693		13.0748	34.9679		13.0735	34.0667		13.0746	35.7876
13.0858	34.6637		13.0854	34.1902		13.0815	34.9083		13.0802	34.1063		13.0813	35.769
13.0925	34.6727		13.0921	34.0896		13.0881	34.8196		13.0869	34.1558		13.0879	35.7552
13.0992	34.667		13.0988	33.9799		13.0948	34.7204		13.0935	34.2035		13.0946	35.7447
13.1058	34.6732		13.1054	33.884		13.1014	34.6417		13.1002	34.2298		13.1013	35.7141
13.1125	34.6804		13.1121	33.7858		13.1081	34.5764		13.1069	34.2431		13.1079	35.6622
13.1192	34.6589		13.1188	33.6738		13.1148	34.4963		13.1135	34.2627		13.1146	35.6135
13.1258	34.615		13.1254	33.5636		13.1214	34.4138		13.1202	34.2784		13.1212	35.5625
13.1325	34.574		13.1321	33.4721		13.1281	34.3566		13.1269	34.2727		13.1279	35.4977
13.1392	34.5373		13.1387	33.3872		13.1348	34.307		13.1335	34.2593		13.1346	35.4204
13.1458	34.483		13.1454	33.2909		13.1415	34.2455		13.1402	34.2579		13.1412	35.3537
13.1525	34.421		13.1521	33.1984		13.1481	34.1768		13.1469	34.2531		13.1479	35.2859
13.1592	34.3752		13.1587	33.1154		13.1548	34.1253		13.1535	34.2278		13.1546	35.1911
13.1658	34.3409		13.1654	33.0272		13.1615	34.0829		13.1602	34.1954		13.1613	35.0771
13.1725	34.2951		13.1721	32.9127		13.1681	34.0338		13.1669	34.1835		13.1679	34.9617
13.1792	34.2412		13.1788	32.7859		13.1748	33.9913		13.1735	34.1821		13.1746	34.8411
13.1858	34.1983		13.1854	32.6715		13.1814	33.9675		13.1802	34.1711		13.1813	34.6947
13.1925	34.1587		13.1921	32.5685		13.1881	33.9537		13.1869	34.1597		13.1879	34.5387
13.1992	34.1072		13.1988	32.4602		13.1948	33.9346		13.1935	34.1663		13.1946	34.3909
13.2058	34.0581		13.2054	32.3591		13.2014	33.9165		13.2002	34.173		13.2012	34.2407
13.2125	34.0319		13.2121	32.2957		13.2081	33.9184		13.2069	34.1563		13.2079	34.0781
13.2192	34.0142		13.2188	32.2604		13.2148	33.9332		13.2135	34.1339		13.2146	33.9184
13.2258	33.9799		13.2254	32.227		13.2215	33.9479		13.2202	34.1306		13.2212	33.7925
13.2325	33.9403		13.2321	32.2032		13.2281	33.9746		13.2269	34.1401		13.2279	33.7
13.2392	33.9146		13.2387	32.2323		13.2348	34.04		13.2335	34.1482		13.2346	33.6514
13.2458	33.8907		13.2454	32.3248		13.2415	34.1516		13.2402	34.1806		13.2413	33.6933
13.2525	33.8488		13.2521	32.4793		13.2481	34.2937		13.2469	34.2784		13.2479	33.8812
13.2592	33.8082		13.2587	32.7449		13.2548	34.4901		13.2535	34.441		13.2546	34.2636
13.2658	33.7906		13.2654	33.1955		13.2614	34.7872		13.2602	34.6837		13.2613	34.9126
13.2725	33.7768		13.2721	33.8874		13.2681	35.2225		13.2669	35.068		13.2679	35.954
13.2792	33.7405		13.2788	34.8778		13.2748	35.8315		13.2735	35.6832		13.2746	37.5414
13.2858	33.6967		13.2854	36.2954		13.2814	36.6998		13.2802	36.5901		13.2812	39.8297
13.2925	33.6814		13.2921	38.3062		13.2881	37.9586		13.2869	37.8656		13.2879	42.9988
13.2992	33.6819		13.2988	41.0681		13.2948	39.7296		13.2935	39.6609		13.2946	47.2789
13.3058	33.6862		13.3054	44.7598		13.3015	42.1548		13.3002	42.1667		13.3012	52.8836
13.3125	33.7257		13.3121	49.6125		13.3081	45.434		13.3069	45.5589		13.3079	59.9518
13.3192	33.8402		13.3187	55.8443		13.3148	49.7937		13.3135	50.0121		13.3146	68.5258
[truncated: 4,753 more rows]
